# Supplementary material for: PBC, an easy and efficient strategy for high-throughput protein C-terminome profiling
Source: Front Cell Dev Biol. 2022 Aug 31;10:995590. doi: 10.3389/fcell.2022.995590 (PMC9471192; doi:10.3389/fcell.2022.995590)
Supplement: Supplementary file 1 [file Table2.XLSX]

## Sheet: Supplementary Table 5A
Table S5. List of identified C-terminal peptides from 293T cell
Table S5A. List of identified C-terminal peptides in the repeat 1
Number	Annotated Sequence	Modifications	Qvality PEP	Protein Accessions	Theo. MH+ [Da]
1	[K].AAAAAAAAAPAAAATAPTTAATTAATAAQ.[-]		8.57655e-08	P37108	2368.21
2	[K].NETDEDGWTTVRR.[-]	1xPCA [N-Term]	2.90544e-05	Q14152	1667.74
3	[K].NETDEDGWTTVRR.[-]		4.0518e-05	Q14152	1578.71
4	[K].NERALPLPQSSTC.[-]	1xCarbamidomethyl [C13]; 1xPCA [N-Term]	2.79856e-05	P08069	1561.74
5	[K].NENLAANFLLSQNFDDE.[-]	1xPCA [N-Term]	2.75512e-07	P54725	2042.91
6	[K].NENLAANFLLSQNFDDE.[-]		0.000452659	P54725	1953.88
7	[K].NENLAANFLLQQNFDED.[-]	1xPCA [N-Term]	2.41958e-08	P54727	2083.94
8	[K].NENLAANFLLQQNFDED.[-]		0.000979387	P54727	1994.91
9	[K].NENALLRAQLQQHNLEMVGEGTRQ.[-]	1xOxidation [M17]; 1xPCA [N-Term]	5.09692e-05	Q15853	2854.4
10	[K].NENALLRAQLQQHNLEMVGEGTRQ.[-]	1xPCA [N-Term]	3.99516e-08	Q15853	2838.41
11	[K].NENALLRAQLQQHNLEMVGEGTRQ.[-]		4.30627e-08	Q15853	2749.38
12	[K].NEGSCGPARIEYA.[-]	1xCarbamidomethyl [C5]; 1xPCA [N-Term]	0.000312267	Q9NQZ5	1512.65
13	[K].NEGSCGPARIEYA.[-]	1xCarbamidomethyl [C5]	0.000150188	Q9NQZ5	1423.63
14	[K].NDPVGAIHNAESLRR.[-]	1xPCA [N-Term]	0.000104791	Q9Y276	1737.88
15	[K].NFPAIFRRIQDPVLQAVTSQTSLPGH.[-]	1xPCA [N-Term]	0.000122847	Q9UBP6	2981.57
16	[K].NGHLAVVAPRLNSR.[-]	1xPCA [N-Term]	4.13633e-06	O00159	1592.88
17	[K].NGVDLGPICGPPNGII.[-]	1xCarbamidomethyl [C9]; 1xPCA [N-Term]	5.21148e-07	Q5T1Z8	1681.84
18	[K].NGVIRGQPSPLAQVQQ.[-]	1xPCA [N-Term]	8.35013e-09	P45983-2	1780.95
19	[K].NLTGLNQRR.[-]		0.00103892	O75208	1071.6
20	[K].NLQTVNVDEN.[-]	1xPCA [N-Term]	2.57224e-05	P62899	1234.57
21	[K].NLQTVNVDEN.[-]		0.00060001	P62899	1145.54
22	[K].NLQEGQVTDPRGIPLPPQ.[-]		0.000105775	Q92600-2	1959.03
23	[K].NINDAWVCTNDMFRLALHNFG.[-]	1xCarbamidomethyl [C8]; 1xPCA [N-Term]	0.000779623	P61970	2597.18
24	[K].NINDAWVCTNDMFRLALHNFG.[-]	1xCarbamidomethyl [C8]; 1xOxidation [M12]	0.000347497	P61970	2524.15
25	[K].NDPVGAIHNAESLRR.[-]		9.3051e-06	Q9Y276	1648.85
26	[K].NINDAWVCTNDMFRLALHNFG.[-]	1xCarbamidomethyl [C8]	4.07859e-06	P61970	2508.15
27	[K].NILDVARQLNDAH.[-]		1.14306e-08	P08397	1478.77
28	[K].NLEELNISSAQ.[-]	1xPCA [N-Term]	2.96554e-06	I3L0E3	1306.63
29	[K].NLEELNISSAQ.[-]		4.23441e-06	I3L0E3	1217.6
30	[K].NLALSRESLVV.[-]	1xPCA [N-Term]	0.00013743	Q86X29	1289.72
31	[K].NHTIPGFQQAS.[-]	1xPCA [N-Term]	4.49155e-05	Q9HD15	1288.61
32	[K].NHTIPGFQQAS.[-]		0.000226461	Q9HD15	1199.58
33	[K].NILDVARQLNDAH.[-]	1xPCA [N-Term]	7.87804e-11	P08397	1567.8
34	[K].NMAQFSVLLPRH.[-]		1.02344e-06	B4DUC8	1412.75
35	[K].LYQGGPGGGSGGGGSGASGGPTIEEVD.[-]		0.000289869	P54652	2320.03
36	[K].LYLLTQMPH.[-]	1xPCA [N-Term]	1.27971e-05	Q9Y4C2	1204.62
37	[K].IVVVTAGVRQQ.[-]	1xPCA [N-Term]	0.000673173	F5H793	1258.73
38	[K].IVSSIFRTNTFLEAP.[-]	1xPCA [N-Term]	5.53888e-07	Q9GZU8	1783.94
39	[K].IVSSIFRTNTFLEAP.[-]		2.55253e-06	Q9GZU8	1694.91
40	[K].LVSQEEMEFIQRGGPE.[-]	1xPCA [N-Term]	1.24198e-07	P82909	1937.91
41	[K].LVSQEEMEFIQRGGPE.[-]		1.34052e-08	P82909	1848.88
42	[K].IVSGNLRILDH.[-]	1xPCA [N-Term]	1.66858e-07	E7EUC7	1325.73
43	[K].IVSGNLRILDH.[-]		0.000214139	E7EUC7	1236.71
44	[K].LVPQQLAH.[-]	1xPCA [N-Term]	0.000842657	P10606	994.547
45	[K].IVITDCGQLS.[-]	1xCarbamidomethyl [C6]; 1xPCA [N-Term]	1.22686e-05	P30405	1194.58
46	[K].LVLLERLPRPS.[-]	1xPCA [N-Term]	4.22052e-07	Q9BV10	1381.83
47	[K].LVEVEWEEHLARNPPTD.[-]	1xPCA [N-Term]	1.42751e-06	Q9H9L3	2123.02
48	[K].LYQGGPGGGSGGGGSGASGGPTIEEVD.[-]	1xPCA [N-Term]	1.8585e-07	P54652	2409.06
49	[K].LYQSAGGMPGGMPGGFPGGGAPPSGGASSGPTIEEVD.[-]		2.66619e-07	P11142	3346.5
50	[K].LYQSAGGMPGGMPGGFPGGGAPPSGGASSGPTIEEVD.[-]	1xPCA [N-Term]	8.08063e-09	P11142	3435.53
51	[K].LYQSAGGMPGGMPGGFPGGGAPPSGGASSGPTIEEVD.[-]	1xOxidation [M]; 1xPCA [N-Term]	2.67349e-09	P11142	3451.52
52	[K].NAAPLTIRPPTDWE.[-]	1xPCA [N-Term]	8.73155e-05	Q9HCM9	1669.83
53	[K].MSILAIINNMQQ.[-]	2xOxidation [M1; M10]; 1xPCA [N-Term]	0.000228583	Q9UFF9	1496.72
54	[K].MRPGEATLSC.[-]	1xCarbamidomethyl [C10]; 1xPCA [N-Term]	0.000412597	P57081	1210.53
55	[K].MMRLVTQQE.[-]	1xPCA [N-Term]	0.000737911	Q9HB40	1224.59
56	[K].MFGSSVDLGNLGQ.[-]	1xPCA [N-Term]	8.5124e-06	P13861	1413.65
57	[K].MEQEVENFSCSR.[-]	1xCarbamidomethyl [C10]; 1xOxidation [M1]; 1xPCA [N-Term]	9.93605e-06	Q6PL18	1620.64
58	[K].NAQLNIELEAAHH.[-]	1xPCA [N-Term]	2.17233e-08	P43490	1548.76
59	[K].MEQEVENFSCSR.[-]	1xCarbamidomethyl [C10]; 1xPCA [N-Term]	1.28572e-05	Q6PL18	1604.65
60	[K].MEQEVENFSCSR.[-]	1xCarbamidomethyl [C10]	9.85782e-07	Q6PL18	1515.62
61	[K].MAGCSLSFRSEL.[-]	1xCarbamidomethyl [C4]; 1xOxidation [M1]; 1xPCA [N-Term]	0.000701589	P0DMM9-3	1462.65
62	[K].MAGCSLSFRSEL.[-]	1xCarbamidomethyl [C4]; 1xPCA [N-Term]	6.95883e-06	P0DMM9-3	1446.65
63	[K].MAEANRALAHYRWW.[-]	1xPCA [N-Term]	0.00118446	J3QLS3	1863.89
64	[K].IYSVEALPVAAVNVQSTQ.[-]	1xPCA [N-Term]	2.18677e-06	Q9NYY8	1978.03
65	[K].LYSQDSQSPAAQQET.[-]	1xPCA [N-Term]	0.000906474	Q7Z3D4	1741.77
66	[K].LYQSAGGMPGGMPGGFPGGGAPPSGGASSGPTIEEVD.[-]	2xOxidation [M8; M12]; 1xPCA [N-Term]	5.49345e-05	P11142	3467.52
67	[K].MEQEVENFSCSR.[-]	1xCarbamidomethyl [C10]; 1xOxidation [M1]	5.55702e-06	Q6PL18	1531.62
68	[K].LVEVEWEEHLARNPPTD.[-]		4.21461e-06	Q9H9L3	2033.99
69	[K].NMAQFSVLLPRH.[-]	1xOxidation [M2]	1.03936e-07	B4DUC8	1428.74
70	[K].NMAQFSVLLPRH.[-]	1xOxidation [M2]; 1xPCA [N-Term]	9.2012e-08	B4DUC8	1517.77
71	[K].QIFGDQALMRPTTF.[-]		4.86375e-05	Q96DM3	1624.82
72	[K].QIATSGPPPEGGLRWTVS.[-]		2.7002e-06	Q8NHG7	1852.96
73	[K].QHVTEAFQFHF.[-]		0.000940109	O43175	1390.65
74	[K].QFLRQNTGDDQTS.[-]	1xPCA [N-Term]	0.000247428	C9JYS5	1598.72
75	[K].QFLRQNTGDDQTS.[-]		1.95101e-05	C9JYS5	1509.69
76	[K].QEGQVGHYELVMPQAN.[-]	1xOxidation [M12]	0.000170371	O15226-2	1815.83
77	[K].QEGQVGHYELVMPQAN.[-]		0.000522447	O15226-2	1799.84
78	[K].QDSSTGSYSINFVQNPNNNR.[-]		9.9974e-07	Q99614	2242.01
79	[K].QAERPASYQSVSV.[-]	1xPCA [N-Term]	0.00104838	Q9GZT4	1510.73
80	[K].QAERPASYQSVSV.[-]		0.000805003	Q9GZT4	1421.7
81	[K].QAALPAAEAASSG.[-]	1xPCA [N-Term]	0.00061117	E7EP72	1232.59
82	[K].QAALPAAEAASSG.[-]		0.000637027	E7EP72	1143.56
83	[K].PWSQHYHQGYY.[-]	1xPCA [N-Term]	0.000823621	Q00839	1554.65
84	[K].PVSTTAVEGAE.[-]	1xPCA [N-Term]	0.000850389	Q16401	1149.54
85	[K].QILNFFHHRCN.[-]	1xCarbamidomethyl [C10]	0.000328651	A6NDU8	1485.72
86	[K].QLQAQIDNQNDPEVGQQS.[-]		1.87045e-05	Q96D09	2011.93
87	[K].QLQSEQPQTAAARS.[-]		1.37687e-07	Q9UI12	1514.76
88	[K].QIRSNMCWLRD.[-]	1xCarbamidomethyl [C7]	0.000193254	O75439	1478.7
89	[K].RADWLARLGTASA.[-]	1xPCA [N-Term]	8.69079e-05	Q86SQ9-2	1476.77
90	[K].QVIEYARQLEMIV.[-]	1xOxidation [M11]	4.84103e-05	P48556	1607.85
91	[K].QVIEYARQLEMIV.[-]		8.8965e-05	P48556	1591.85
92	[K].QTFGYGARLF.[-]	1xPCA [N-Term]	0.00028585	O95433	1248.62
93	[K].QTFGYGARLF.[-]		0.000816125	O95433	1159.59
94	[K].PVSAAVDANASESP.[-]	1xPCA [N-Term]	5.09077e-07	Q9H8Y8-3	1403.64
95	[K].QRTNFHQRFESPESQASAEQPEM.[-]	1xOxidation [M23]	0.000554769	O75436	2750.22
96	[K].QQQVPVAGIR.[-]	1xPCA [N-Term]	0.000365711	Q9H944	1184.65
97	[K].QQQVPVAGIR.[-]		7.41244e-05	Q9H944	1095.63
98	[K].QQLSAEELDAQLDAYNARMDTS.[-]	1xPCA [N-Term]	0.0011271	E9PB61	2558.15
99	[K].QQLSAEELDAQLDAYNARMDTS.[-]		2.19279e-08	E9PB61	2469.12
100	[K].QQIQSIQQSIERLLV.[-]	1xPCA [N-Term]	2.90485e-08	B1AHD1	1872.03
101	[K].QQIQSIQQSIERLLV.[-]		3.38139e-06	B1AHD1	1783.01
102	[K].QIVEILTAYASAVGIGTTQVQPE.[-]		1.89367e-07	Q16891	2388.27
103	[K].QRIDEFESM.[-]		0.00037604	P26038	1154.51
104	[K].NMAQFSVLLPRH.[-]	1xPCA [N-Term]	7.56743e-09	B4DUC8	1501.77
105	[K].PRNQGGYGGSSSSSSYGSGRRF.[-]	1xPCA [N-Term]	1.93364e-12	P09651	2340.05
106	[K].PRIIEVAPQVATQNVNPTPGATS.[-]	1xPCA [N-Term]	1.33425e-08	P49903	2449.28
107	[K].NSFYVALERVSHE.[-]	1xPCA [N-Term]	6.62482e-05	P47224	1639.79
108	[K].NSDVLQSPLDSAARDEL.[-]	1xPCA [N-Term]	0.000801329	Q8NBJ5	1918.91
109	[K].NSDVLQSPLDSAARDEL.[-]		1.92685e-06	Q8NBJ5	1829.89
110	[K].NRSGFILSVPGN.[-]	1xPCA [N-Term]	0.000501162	O94832	1349.7
111	[K].NRPSSGSLIQVVTTEGRTELTPAYF.[-]	1xPCA [N-Term]	0.000169578	P09417	2812.43
112	[K].NRPSSGSLIQVVTTEGRTELTPAYF.[-]		3.95802e-05	P09417	2723.4
113	[K].NRLYTNSH.[-]	1xPCA [N-Term]	7.94604e-07	O43324	1093.52
114	[K].NRADPWQGC.[-]	1xCarbamidomethyl [C9]	0.000171169	P82921	1103.47
115	[K].NQTQLNTTWLR.[-]	1xPCA [N-Term]	5.51923e-05	Q96PZ0-2	1463.74
116	[K].NQTQLNTTWLR.[-]		6.43511e-07	Q96PZ0-2	1374.71
117	[K].NNSNDIVNAIMELTM.[-]	2xOxidation [M11; M15]; 1xPCA [N-Term]	1.9818e-06	E9PAV3	1799.79
118	[K].NNSNDIVNAIMELTM.[-]	1xOxidation [M15]; 1xPCA [N-Term]	2.74223e-07	E9PAV3	1783.8
119	[K].NNSNDIVNAIMELTM.[-]	2xOxidation [M11; M15]	6.57829e-06	E9PAV3	1710.77
120	[K].NNSNDIVNAIMELTM.[-]	1xOxidation [M]	5.47944e-06	E9PAV3	1694.77
121	[K].NNSNDIVNAIMELTM.[-]		2.46604e-05	E9PAV3	1678.78
122	[K].NSLLSLSDT.[-]	1xPCA [N-Term]	0.000613991	Q7L2H7	1038.51
123	[K].NSLRLDGLGSGRSILTNR.[-]		0.00100189	Q9HD23-4	1929.06
124	[K].NVIGLQMGTNRGASQAGMTGYGMPRQIL.[-]		1.24367e-08	P37802-2	2921.45
125	[K].NVIGLQMGTNRGASQAGMTGYGMPRQIL.[-]	1xOxidation [M]	3.92096e-08	P37802-2	2937.45
126	[K].PRDLNVLTPTGF.[-]	1xPCA [N-Term]	0.000252082	Q96A73	1418.74
127	[K].PHSPTYNDEGL.[-]	1xPCA [N-Term]	0.000238375	Q9NVA1	1318.57
128	[K].PRNQGGYGGSSSSSSYGSGRRF.[-]		2.21949e-10	P09651	2251.02
129	[K].NVREFDAFVETLQ.[-]	1xPCA [N-Term]	4.26027e-07	O75143-5	1656.8
130	[K].NVQQQLDATSRNITEAR.[-]		6.13174e-06	Q9BVW5	1943.99
131	[K].NVIGLQMGTNRGASQAGMTGYGMPRQIL.[-]	3xOxidation [M7; M18; M23]; 1xPCA [N-Term]	3.1759e-05	P37802-2	3058.47
132	[K].NVIGLQMGTNRGASQAGMTGYGMPRQIL.[-]	2xOxidation [M]; 1xPCA [N-Term]	0.00013363	P37802-2	3042.47
133	[K].NVIGLQMGTNRGASQAGMTGYGMPRQIL.[-]	1xOxidation [M]; 1xPCA [N-Term]	2.96791e-10	P37802-2	3026.48
134	[K].NVIGLQMGTNRGASQAGMTGYGMPRQIL.[-]	1xPCA [N-Term]	5.40294e-06	P37802-2	3010.48
135	[K].NVIGLQMGTNRGASQAGMTGYGMPRQIL.[-]	3xOxidation [M7; M18; M23]	7.41244e-05	P37802-2	2969.44
136	[K].NVIGLQMGTNRGASQAGMTGYGMPRQIL.[-]	2xOxidation [M]	4.04619e-07	P37802-2	2953.44
137	[K].NVQQQLDATSRNITEAR.[-]	1xPCA [N-Term]	7.67851e-06	Q9BVW5	2033.02
138	[K].RAEEFLTASQEAL.[-]		1.10668e-05	Q14738	1464.73
139	[K].LVEHGLNETIHIRGGVFS.[-]		0.000794029	Q7Z3B4	1978.05
140	[K].LVDPQEMLRLLGH.[-]	1xOxidation [M7]	5.53104e-06	A0A0A0MT64	1536.82
141	[K].LGLGIDEDEVAAEEPNAAVPDEIPPLEGDEDASRMEEVD.[-]		1.44491e-08	P08238	4135.87
142	[K].LGLGIDEDDPTADDTSAAVTEEMPPLEGDDDTSRMEEVD.[-]	2xOxidation [M23; M35]; 1xPCA [N-Term]	3.34796e-09	P07900-2	4271.78
143	[K].LGLGIDEDDPTADDTSAAVTEEMPPLEGDDDTSRMEEVD.[-]	1xOxidation [M]; 1xPCA [N-Term]	5.20841e-10	P07900-2	4255.78
144	[K].LGLGIDEDDPTADDTSAAVTEEMPPLEGDDDTSRMEEVD.[-]	1xPCA [N-Term]	5.16687e-11	P07900-2	4239.79
145	[K].LGLGIDEDDPTADDTSAAVTEEMPPLEGDDDTSRMEEVD.[-]	1xOxidation [M35]	9.10707e-05	P07900-2	4166.75
146	[K].LGLGIDEDDPTADDTSAAVTEEMPPLEGDDDTSRMEEVD.[-]		1.07549e-08	P07900-2	4150.76
147	[K].LGGSLIVAFEGCPV.[-]	1xCarbamidomethyl [C12]; 1xPCA [N-Term]	5.42832e-06	P60981	1507.76
148	[K].LFSQNTVHWLQE.[-]	1xPCA [N-Term]	0.000737911	Q14CZ7	1590.77
149	[K].LFRAVPDSERVIPPRTTTPYFL.[-]	1xPCA [N-Term]	0.000275402	O00743-3	2664.43
150	[K].LFQLYPRNFLR.[-]	1xPCA [N-Term]	2.36422e-05	Q8IXM3	1555.85
151	[K].LFQLYPRNFLR.[-]		2.22452e-05	Q8IXM3	1466.83
152	[K].LGLGIDEDEVAAEEPNAAVPDEIPPLEGDEDASRMEEVD.[-]	1xPCA [N-Term]	8.2463e-17	P08238	4224.89
153	[K].LGLGIDEDEVAAEEPNAAVPDEIPPLEGDEDASRMEEVD.[-]	1xOxidation [M35]; 1xPCA [N-Term]	1.76889e-12	P08238	4240.89
154	[K].LGLGLEFQA.[-]	1xPCA [N-Term]	0.000704818	P21796	1036.55
155	[K].LGLQCLPSDGVQNVNQ.[-]	1xCarbamidomethyl [C5]; 1xPCA [N-Term]	3.15623e-07	P41440	1830.88
156	[K].LHVDPENF.[-]		0.000594506	E9PEW8	970.463
157	[K].LHQGITVSDPPFDTQPRPDDSFS.[-]		2.28098e-06	M0QZ12	2556.2
158	[K].IHLQIARQR.[-]		0.00102954	Q6EEV4	1134.69
159	[K].LFMAQALQEYNN.[-]	1xOxidation [M3]; 1xPCA [N-Term]	1.08774e-06	B3KS98	1546.7
160	[K].LHFGIDPDDTTITDLP.[-]		1.07907e-07	Q7L266	1769.86
161	[K].IHEMLQPGQDQ.[-]	1xPCA [N-Term]	9.36632e-05	J3KQL8	1384.63
162	[K].IHEMLQPGQDQ.[-]	1xOxidation [M4]	2.45451e-05	J3KQL8	1311.6
163	[K].IHEMLQPGQDQ.[-]		0.000184442	J3KQL8	1295.6
164	[K].IGTVMTFL.[-]	1xOxidation [M5]; 1xPCA [N-Term]	5.34126e-05	P30046	986.502
165	[K].IGTVMTFL.[-]	1xPCA [N-Term]	0.000801329	P30046	970.507
166	[K].LGRHVRALVLELCCNDESGEDVEVPYVRYTIR.[-]	2xCarbamidomethyl [C13; C14]; 1xPCA [N-Term]	2.60084e-06	P22314	3906.94
167	[K].LGPPPEPPGGLCHGHPQPQVH.[-]	1xCarbamidomethyl [C12]; 1xPCA [N-Term]	1.29978e-06	Q00653	2297.1
168	[K].IHEMLQPGQDQ.[-]	1xOxidation [M4]; 1xPCA [N-Term]	0.000365711	J3KQL8	1400.63
169	[K].LFMAQALQEYNN.[-]	1xPCA [N-Term]	5.09077e-07	B3KS98	1530.7
170	[K].LFMAQALQEYNN.[-]		1.3729e-05	B3KS98	1441.68
171	[K].IDFDSVSSIMASSQ.[-]		0.000410689	Q9UBQ5	1486.67
172	[K].LDEQEPFPHS.[-]	1xPCA [N-Term]	2.56022e-05	H0YIV9	1287.56
173	[K].IDDVVNTR.[-]	1xPCA [N-Term]	6.75003e-05	P50991	1020.51
174	[K].IDDVVNTR.[-]		1.78483e-05	P50991	931.484
175	[K].IDDIRKPGESEE.[-]	1xBiotin [K6]	0.000850389	P48643	1613.75
176	[K].ICSLHSLPPQS.[-]	1xCarbamidomethyl [C2]; 1xPCA [N-Term]	0.000663953	P03928	1327.65
177	[K].LCPQCNTITAPGDLRRIYL.[-]	2xCarbamidomethyl [C2; C5]; 1xPCA [N-Term]	0.000463259	Q5VTB9	2350.18
178	[K].LASQADSTEQVDDTILT.[-]	1xPCA [N-Term]	5.53104e-06	Q92616	1895.89
179	[K].LASQADSTEQVDDTILT.[-]		0.000315184	Q92616	1806.86
180	[K].IASLSNIVRNLTPAPLTSTPPLRS.[-]	1xPCA [N-Term]	1.64013e-15	Q8N4C6-7	2607.46
181	[K].IASDCFRFQDWSSS.[-]	1xCarbamidomethyl [C5]; 1xPCA [N-Term]	0.000842657	Q9NPJ8-3	1794.75
182	[K].LARTDARGLFVQALPSS.[-]	1xPCA [N-Term]	0.000240607	P22670	1891.02
183	[K].IDFDSVSSIMASSQ.[-]	1xOxidation [M10]	0.00013937	Q9UBQ5	1502.67
184	[K].IDFDSVSSIMASSQ.[-]	1xPCA [N-Term]	2.03505e-05	Q9UBQ5	1575.7
185	[K].IDFDSVSSIMASSQ.[-]	1xOxidation [M10]; 1xPCA [N-Term]	3.12243e-06	Q9UBQ5	1591.69
186	[K].IDHILDAL.[-]	1xPCA [N-Term]	0.00101562	P04843	998.531
187	[K].IFDPQNPDENE.[-]	1xPCA [N-Term]	0.000471915	P46109	1406.59
188	[K].LFDNTVGAYRSL.[-]	1xPCA [N-Term]	0.000101415	A0PJW6	1444.72
189	[K].LFDNTVGAYRSL.[-]		0.000345887	A0PJW6	1355.7
190	[K].LFAPQQILQCSPAN.[-]	1xCarbamidomethyl [C10]; 1xPCA [N-Term]	6.1983e-07	K7ERV3	1675.83
191	[K].LFAPQQILQCSPAN.[-]	1xCarbamidomethyl [C10]	2.94656e-05	K7ERV3	1586.8
192	[K].LEVGRIIECTHCGCRGCSG.[-]	4xCarbamidomethyl [C9; C12; C14; C17]	0.000403141	P41223	2220.97
193	[K].LFMAQALQEYNN.[-]	1xOxidation [M3]	0.000259226	B3KS98	1457.67
194	[K].LEQRILSQTRGPPE.[-]	1xPCA [N-Term]	1.71917e-05	O75191	1712.91
195	[K].LEPHEGLLLRFPYAA.[-]	1xPCA [N-Term]	3.00753e-06	P08195-4	1814.96
196	[K].LEGTEDLSDVLVRQGD.[-]		1.84619e-09	Q15003	1745.86
197	[K].LDQILLNGNNITMLVPGGEGPEV.[-]	1xOxidation [M13]	7.84063e-05	Q9Y4Y9	2409.23
198	[K].LDQILLNGNNITMLVPGGEGPEV.[-]		1.58256e-06	Q9Y4Y9	2393.24
199	[K].LDHPRIHVDFPVILYEV.[-]		2.61305e-06	O75896	2062.11
200	[K].LEQRILSQTRGPPE.[-]		7.38207e-08	O75191	1623.88
201	[K].LVDPQEMLRLLGH.[-]	1xPCA [N-Term]	1.63662e-10	A0A0A0MT64	1609.85
202	[K].IIEEDDAYDFSTDYV.[-]	1xPCA [N-Term]	1.70313e-05	Q9BVP2	1883.79
203	[K].LLEPALSQ.[-]	1xPCA [N-Term]	0.00104838	Q05932	959.52
204	[K].IRQAGVID.[-]	1xPCA [N-Term]	0.000399419	O75534-4	960.526
205	[K].LRPTVTNDRSAPIIR.[-]	1xPCA [N-Term]	8.62862e-09	Q9UHR4	1798.01
206	[K].LRPTVTNDRSAPIIR.[-]		0.000172775	Q9UHR4	1708.98
207	[K].LRHMLLLAIQECSEGFGLA.[-]	1xCarbamidomethyl [C12]; 1xOxidation [M4]	2.40894e-05	Q7Z6Z7	2174.11
208	[K].IRFGEALGSL.[-]	1xPCA [N-Term]	5.12085e-05	Q9UG56	1151.62
209	[K].LQSCLEAVAT.[-]	1xCarbamidomethyl [C4]; 1xPCA [N-Term]	0.000704818	Q03111	1180.57
210	[K].LQLVQGIR.[-]	1xPCA [N-Term]	0.000613991	Q86TB9	1015.6
211	[K].LQGVECGLR.[-]	1xCarbamidomethyl [C6]	0.00037084	O43293	1031.53
212	[K].LQEEQFVNAVE.[-]	1xPCA [N-Term]	0.000105282	Q8IYS1	1394.66
213	[K].LQEAREPSPSL.[-]	1xPCA [N-Term]	0.000248584	Q96RL7	1315.66
214	[K].LQEAREPSPSL.[-]		2.02879e-06	Q96RL7	1226.64
215	[K].LRQALSRFPVM.[-]	1xOxidation [M11]	1.82714e-05	Q9Y5X1	1333.74
216	[K].LRRPEGASNESERD.[-]		1.89994e-06	O75381	1615.78
217	[K].LRTNLQPLESTQSQDF.[-]		2.5406e-06	Q9Y248	1876.94
218	[K].LVDPQEMLRLLGH.[-]		1.95101e-05	A0A0A0MT64	1520.83
219	[K].IVDNLQSRHTAFIGDRN.[-]		0.00020823	Q9HAB8	1956
220	[K].ITIADCGQLE.[-]	1xCarbamidomethyl [C6]; 1xPCA [N-Term]	1.65592e-05	P62937	1208.56
221	[K].LTDGFMLPDPQNISLRR.[-]	1xOxidation [M6]	3.68948e-05	Q8WW01	1989.02
222	[K].LTDGFMLPDPQNISLRR.[-]		1.06754e-06	Q8WW01	1973.03
223	[K].IQEALHACPLG.[-]	1xCarbamidomethyl [C8]; 1xPCA [N-Term]	0.000645882	Q9NS23	1297.64
224	[K].LSVFANGVVTSIQDRYGS.[-]		1.3729e-05	Q9NP61	1912.98
225	[K].ISQTAPEWTAQAMEAQMAQ.[-]	1xPCA [N-Term]	0.000136152	D6RFN0	2180.97
226	[K].LSELRALSIVADD.[-]		0.000529738	Q9NQY0	1401.76
227	[K].ISELEGNLQTLRNSNST.[-]		5.79642e-06	D3DTX6	1875.94
228	[K].LSDVARTCEQMLEN.[-]	1xCarbamidomethyl [C8]; 1xOxidation [M11]	1.99726e-05	Q9P086	1681.75
229	[K].LSDVARTCEQMLEN.[-]	1xCarbamidomethyl [C8]	0.000426204	Q9P086	1665.76
230	[K].LSSSDRYSDASDDSFSEPRIAELEIS.[-]		0.000310818	Q9NRF8	2876.31
231	[K].LQALGLRWGPEGG.[-]		7.0735e-05	Q14296	1353.73
232	[K].INIILSETDRDPLQVV.[-]		5.94857e-05	Q9GZT8	1825.01
233	[K].LLQTCFSSPADDSMDR.[-]	1xCarbamidomethyl [C5]; 1xPCA [N-Term]	5.93385e-06	Q9NZL4-3	1931.83
234	[K].LLQTCFSSPADDSMDR.[-]	1xCarbamidomethyl [C5]; 1xOxidation [M14]	3.87365e-06	Q9NZL4-3	1858.79
235	[K].LLQTCFSSPADDSMDR.[-]	1xCarbamidomethyl [C5]	3.42734e-09	Q9NZL4-3	1842.8
236	[K].LLPHQLYGVVPQA.[-]	1xPCA [N-Term]	1.31203e-06	P18887	1523.84
237	[K].LLIGAYRVQLQ.[-]		0.000438219	Q99549	1273.76
238	[K].LIHIPINNIIVGG.[-]	1xPCA [N-Term]	7.21109e-08	P60059	1461.86
239	[K].LIHIPINNIIVGG.[-]		2.89186e-05	P60059	1372.83
240	[K].IIHDFPQFYPLGIVQHD.[-]	1xPCA [N-Term]	5.11168e-10	P35244	2128.07
241	[K].IIHDFPQFYPLGIVQHD.[-]		1.07907e-07	P35244	2039.04
242	[K].LLFQELMSMSIAPRMMSV.[-]	4xOxidation [M7; M9; M15; M16]; 1xPCA [N-Term]	5.61731e-07	P30876	2237.05
243	[K].LLERLPEVEVPQHL.[-]	1xPCA [N-Term]	5.8656e-05	Q02818	1760.97
244	[K].LLQTCFSSPADDSMDR.[-]	1xCarbamidomethyl [C5]; 1xOxidation [M14]; 1xPCA [N-Term]	4.01403e-05	Q9NZL4-3	1947.82
245	[K].LLRDAQQNS.[-]		0.00117383	P0DJ07	1044.54
246	[K].LLRDAQQNS.[-]	1xPCA [N-Term]	0.00116329	P0DJ07	1133.57
247	[K].LIRILRMSDPERGQTTLPFRPVTQEEDDDQR.[-]	1xOxidation [M7]	0.000134885	Q96SB8-2	3727.88
248	[K].INEIRTLIDL.[-]	1xPCA [N-Term]	0.000277978	Q14527	1288.73
249	[K].INEIRTLIDL.[-]		0.00046112	Q14527	1199.7
250	[K].LNEAQPSTIATSMRDSLIDSLT.[-]	1xPCA [N-Term]	1.8101e-05	P56537	2452.2
251	[K].LNEAQPSTIATSMRDSLIDSLT.[-]	1xOxidation [M13]	0.00115284	P56537	2379.17
252	[K].LMPMQQIAN.[-]	1xPCA [N-Term]	0.00064886	P55809	1134.54
253	[K].LMNQMNARL.[-]	1xPCA [N-Term]	0.000496549	Q6YN16	1179.58
254	[K].LMNQMNARL.[-]	2xOxidation [M2; M5]	0.000168788	Q6YN16	1122.54
255	[K].INIILSETDRDPLQVV.[-]	1xPCA [N-Term]	8.5124e-06	Q9GZT8	1914.03
256	[K].LMNQMNARL.[-]	1xOxidation [M]	4.10914e-05	Q6YN16	1106.54
257	[K].LMDVGLIAIR.[-]	1xPCA [N-Term]	1.77096e-06	P31948-2	1189.68
258	[K].LMDVGLIAIR.[-]	1xOxidation [M2]	3.02166e-06	P31948-2	1116.64
259	[K].LMDVGLIAIR.[-]		8.92081e-06	P31948-2	1100.65
260	[K].IMAPPGGRSNITSLS.[-]	1xPCA [N-Term]	0.000116689	O14531	1589.81
261	[K].ILVALCGGN.[-]	1xCarbamidomethyl [C6]; 1xPCA [N-Term]	0.000266572	P04083	1005.52
262	[K].IIRPSETAGRYITYRLVQ.[-]	1xPCA [N-Term]	2.13266e-05	P19388	2225.22
263	[K].IIRPSETAGRYITYRLVQ.[-]		0.000136789	P19388	2136.19
264	[K].LMDVGLIAIR.[-]	1xOxidation [M2]; 1xPCA [N-Term]	2.40498e-07	P31948-2	1205.67
265	[K].LARTDARGLFVQALPSS.[-]		0.000156636	P22670	1801.99
266	[K].RAEEFLTASQEAL.[-]	1xPCA [N-Term]	0.00032561	Q14738	1553.76
267	[K].RAGDELAYNSSSACASSRGYR.[-]	1xCarbamidomethyl [C14]; 1xPCA [N-Term]	0.000255629	Q86Y37	2367.05
268	[K].VARVQPEFLQT.[-]	1xPCA [N-Term]	4.01403e-05	Q9Y3B2	1376.73
269	[K].TVYVSVLPTTADF.[-]	1xPCA [N-Term]	2.6209e-05	P41252	1501.76
270	[K].TVSYLGLE.[-]	1xPCA [N-Term]	0.0010724	E5RIM7	970.488
271	[K].VDPMAIVVFHQADIGEYVRHEETLT.[-]	1xPCA [N-Term]	1.44688e-09	Q9Y221	2958.45
272	[K].VDPMAIVVFHQADIGEYVRHEETLT.[-]	1xOxidation [M4]; 1xPCA [N-Term]	0.00022752	Q9Y221	2974.44
273	[K].VGVSMFNRPH.[-]	1xOxidation [M5]; 1xPCA [N-Term]	0.00016336	Q9P0S9	1248.59
274	[K].VGVSMFNRPH.[-]	1xPCA [N-Term]	5.25313e-06	Q9P0S9	1232.6
275	[K].VGVAPLPAIRPQLCL.[-]	1xCarbamidomethyl [C14]; 1xPCA [N-Term]	1.47715e-07	Q66PJ3-4	1692.96
276	[K].VGDPVYLLGQ.[-]	1xPCA [N-Term]	0.000401276	Q5VT66-2	1149.59
277	[K].VFGLENELRLC.[-]	1xCarbamidomethyl [C11]; 1xPCA [N-Term]	6.17559e-05	Q9BR77	1438.71
278	[K].VERADGYEPPVQESV.[-]	1xPCA [N-Term]	6.85811e-09	P61247	1763.82
279	[K].VERADGYEPPVQESV.[-]		4.20653e-08	P61247	1674.8
280	[K].VGLDPSQLPVGENGIV.[-]	1xPCA [N-Term]	3.99527e-05	Q96GX9	1682.87
281	[K].TVETRDGQVINETSQHHDDLE.[-]	1xPCA [N-Term]	1.15435e-05	P08670	2512.13
282	[K].TLGTMIAGDTSGDYRRLLLAIVGQ.[-]	1xOxidation [M5]	0.00072118	P20073	2537.34
283	[K].TLESSIQGLRIM.[-]	1xOxidation [M12]; 1xPCA [N-Term]	5.11469e-07	Q92747	1452.75
284	[K].TLESSIQGLRIM.[-]	1xPCA [N-Term]	1.25595e-05	Q92747	1436.76
285	[K].TLESSIQGLRIM.[-]	1xOxidation [M12]	6.44392e-08	Q92747	1363.72
286	[K].TLESSIQGLRIM.[-]		2.18253e-08	Q92747	1347.73
287	[K].TLEQITAHFEGR.[-]	1xPCA [N-Term]	0.000105775	Q9NY64	1490.74
288	[K].TIAPLVASGAVQLI.[-]	1xPCA [N-Term]	1.07759e-06	Q9BRT9	1441.84
289	[K].THTRVSVQRTQAPAVATT.[-]		2.21773e-06	P15880	1924.04
290	[K].THLPTFSQED.[-]		0.000517641	P22413	1174.54
291	[K].TGTCGYCGLQFRQHHH.[-]	2xCarbamidomethyl [C4; C7]; 1xPCA [N-Term]	6.38131e-05	O75380	2047.88
292	[K].TGNAGSRLACGVIGIAQ.[-]	1xCarbamidomethyl [C10]; 1xPCA [N-Term]	2.03872e-13	P00441	1733.88
293	[K].TGNAGSRLACGVIGIAQ.[-]	1xCarbamidomethyl [C10]	6.02288e-10	P00441	1644.85
294	[K].TLGTMIAGDTSGDYRRLLLAIVGQ.[-]	1xOxidation [M5]; 1xPCA [N-Term]	0.000372565	P20073	2626.37
295	[K].TLNEADCATVPPAIRSY.[-]	1xCarbamidomethyl [C7]	2.27656e-08	P31040	1877.91
296	[K].TLNEADCATVPPAIRSY.[-]	1xCarbamidomethyl [C7]; 1xPCA [N-Term]	4.51024e-11	P31040	1966.93
297	[K].TLQQNAESRFN.[-]		1.07255e-06	O95816	1307.63
298	[K].TVCVEMGDVESAF.[-]	1xCarbamidomethyl [C3]; 1xOxidation [M6]; 1xPCA [N-Term]	0.000136152	P49189	1548.63
299	[K].TTHFVEGGDAGNREDQINRLIRRMN.[-]		0.000412597	P18124	2899.43
300	[K].TQAEQLHNHLQPGR.[-]	1xPCA [N-Term]	0.000235065	Q16635	1717.85
301	[K].TNEAQAIETARAWTRLYAMNNI.[-]	1xPCA [N-Term]	0.000347497	P61088	2626.28
302	[K].TMVTRFNEAQ.[-]	1xOxidation [M2]	3.7068e-05	P98175-5	1212.57
303	[K].TMVTRFNEAQ.[-]		0.000321101	P98175-5	1196.57
304	[K].TVETRDGQVINETSQHHDDLE.[-]		1.46651e-12	P08670	2423.11
305	[K].TMMQSGGTFGTFMAIGMGIRC.[-]	1xCarbamidomethyl [C21]; 4xOxidation [M2; M3; M13; M17]	7.55711e-08	P60602	2317.97
306	[K].TLSEVEESISTLISQPN.[-]	1xPCA [N-Term]	2.88732e-07	Q8N668	1935.95
307	[K].TLSEVEESISTLISQPN.[-]		3.93952e-05	Q8N668	1846.93
308	[K].TLRLNQPGTPTRTAV.[-]	1xPCA [N-Term]	3.39727e-06	P36507	1713.94
309	[K].TLRLNQPGTPTRTAV.[-]		2.27724e-05	P36507	1624.91
310	[K].TLQQNAESRFN.[-]	1xPCA [N-Term]	2.16637e-06	O95816	1396.66
311	[K].TESPRTSGVLSQPHLPFFR.[-]	1xPCA [N-Term]	1.93282e-05	O14733-2	2245.15
312	[K].VLDTLRDAMMSQAREML.[-]	1xOxidation [M]; 1xPCA [N-Term]	0.000572977	Q9H5K3	2084.99
313	[K].VLGMRRGLILAED.[-]	1xPCA [N-Term]	0.000237267	Q9BXS6	1531.84
314	[K].VYNEAGVTFT.[-]	1xPCA [N-Term]	0.000183584	P00367	1189.55
315	[K].VVVHQETEIADE.[-]	1xPCA [N-Term]	5.31737e-08	P11171	1457.69
316	[K].VVVHQETEIADE.[-]		2.77246e-05	P11171	1368.66
317	[K].VVIEACDELGIILAHTNLRLFHH.[-]	1xCarbamidomethyl [C6]; 1xPCA [N-Term]	4.89476e-16	P31939	2759.45
318	[K].VVIEACDELGIILAHTNLRLFHH.[-]	1xCarbamidomethyl [C6]	3.37531e-05	P31939	2670.42
319	[K].VVHAWWGIH.[-]	1xPCA [N-Term]	0.000154457	O95210	1193.6
320	[K].VVEELTRIH.[-]	1xPCA [N-Term]	1.04128e-05	Q16531	1184.64
321	[K].VVEELTRIH.[-]		1.96018e-05	Q16531	1095.62
322	[K].VVAAPPLPGAAR.[-]	1xPCA [N-Term]	0.000714591	A0A2R8Y4Z8	1207.69
323	[K].VSSQGNLIPARPAPAPPLYSSLT.[-]	1xPCA [N-Term]	2.63766e-06	Q13443	2425.29
324	[K].WMGPIPPAVNARL.[-]		0.000874002	Q9Y2Q3-2	1421.77
325	[K].WMGPIPPAVNARL.[-]	1xOxidation [M2]	0.00103422	Q9Y2Q3-2	1437.77
326	[K].WVRYIGRSGIYETRC.[-]	1xCarbamidomethyl [C15]	0.000120571	E9PFW3	1915.96
327	[K].YASETLQAQSEEARRLLGY.[-]		0.000225408	Q9ULR0-2	2185.09
328	[K].YRSPVPLTPPGCVALDTRAD.[-]	1xCarbamidomethyl [C12]; 1xPCA [N-Term]	2.36032e-07	Q567V2	2274.13
329	[K].YRSPVPLTPPGCVALDTRAD.[-]	1xCarbamidomethyl [C12]	2.97429e-05	Q567V2	2185.11
330	[K].YRPASASVSALIGGR.[-]	1xPCA [N-Term]	1.5429e-08	P46108-2	1593.85
331	[K].YRPASASVSALIGGR.[-]		4.69429e-06	P46108-2	1504.82
332	[K].YNVRHLMPQ.[-]	1xPCA [N-Term]	0.00111192	O75940	1246.61
333	[K].YNHPQGFFSHR.[-]		0.000333266	Q13769	1389.64
334	[K].VSSQGNLIPARPAPAPPLYSSLT.[-]		0.000306511	Q13443	2336.26
335	[K].YLIGAAPIAYGLPVSLR.[-]	1xPCA [N-Term]	0.00013177	Q14674	1863.05
336	[K].YLHENLPIPQRNTN.[-]	1xPCA [N-Term]	5.13872e-07	P54886	1797.9
337	[K].YLHENLPIPQRNTN.[-]		1.65074e-06	P54886	1708.88
338	[K].YHGVSLLNPPETLNL.[-]		0.00043217	P20248	1666.88
339	[K].YFAQEALTVLSLA.[-]		2.01607e-05	P30153	1425.76
340	[K].YFAQEAISVLALA.[-]		0.000438219	P30154	1395.75
341	[K].YDLFVGSQATDFGEALVRHDEF.[-]		3.21595e-07	O43852-3	2516.17
342	[K].YLIGAAPIAYGLPVSLR.[-]		8.70988e-09	Q14674	1774.03
343	[K].VSQLQERTGRTAPTVIT.[-]	1xPCA [N-Term]	5.54513e-05	P36871-2	1946.05
344	[K].VSLGEGRPPVLTASRQGVTST.[-]	1xPCA [N-Term]	2.89186e-05	G5E9V6	2201.17
345	[K].VLTQMGSPLNPISSVS.[-]	1xPCA [N-Term]	5.5649e-07	Q99717	1718.88
346	[K].VLQSPATTVVRTLNDRSSIVMGEPISQSSSNSQ.[-]	1xOxidation [M21]; 1xPCA [N-Term]	0.000128726	Q8TCS8	3593.79
347	[K].VLQSPATTVVRTLNDRSSIVMGEPISQSSSNSQ.[-]	1xPCA [N-Term]	0.000625406	Q8TCS8	3577.79
348	[K].VLQQGHFEDDDPDGFLG.[-]	1xPCA [N-Term]	0.00037604	Q6SPF0	1977.86
349	[K].VLPGVDALSNI.[-]	1xPCA [N-Term]	0.00017197	P00558	1186.65
350	[K].VLMTQQPRPVL.[-]	1xOxidation [M3]; 1xPCA [N-Term]	4.96586e-06	Q9NPE3	1386.76
351	[K].VLMTQQPRPVL.[-]	1xPCA [N-Term]	7.39596e-06	Q9NPE3	1370.76
352	[K].VLMTQQPRPVL.[-]	1xOxidation [M3]	0.000123423	Q9NPE3	1297.73
353	[K].VLMTQQPRPVL.[-]		1.56538e-05	Q9NPE3	1281.73
354	[K].VLLVLCGGDD.[-]	1xCarbamidomethyl [C6]; 1xPCA [N-Term]	0.000292579	P09525	1149.56
355	[K].VLLSDSNLHDA.[-]	1xPCA [N-Term]	3.00229e-05	Q6FI81	1272.62
356	[K].VLLGNLHCI.[-]	1xCarbamidomethyl [C8]; 1xPCA [N-Term]	7.80402e-05	E5RHJ2	1127.6
357	[K].VIIADCGEYV.[-]	1xCarbamidomethyl [C6]; 1xPCA [N-Term]	1.32859e-05	Q9UNP9	1227.57
358	[K].VLHDAQQQCRDGHPVVVNILIGRTDFRDGSIAV.[-]	1xCarbamidomethyl [C9]; 1xPCA [N-Term]	0.00015959	A1L0T0	3774.92
359	[K].VLTQMGSPSIRCSSVS.[-]	1xCarbamidomethyl [C12]	7.32697e-06	P84022	1708.84
360	[K].VLTQMGSPSIRCSSVS.[-]	1xCarbamidomethyl [C12]; 1xPCA [N-Term]	2.68238e-08	P84022	1797.86
361	[K].VLTQMGSPSVRCSSMS.[-]	1xCarbamidomethyl [C12]; 1xPCA [N-Term]	3.27225e-06	Q15796	1815.82
362	[K].VLTQMGSPSVRCSSMS.[-]	1xCarbamidomethyl [C12]; 1xOxidation [M15]; 1xPCA [N-Term]	0.000135517	Q15796	1831.81
363	[K].VRPLFNPVAPLNVEE.[-]	1xPCA [N-Term]	5.16903e-05	Q49AM1	1782.95
364	[K].VRGALTWPSLAAAIHAQVPED.[-]	1xPCA [N-Term]	4.48302e-10	Q8TDP1	2291.19
365	[K].VRGALTWPSLAAAIHAQVPED.[-]		8.61175e-11	Q8TDP1	2202.17
366	[K].VRAFPVTSCLICVVDTCGANEETLET.[-]	3xCarbamidomethyl [C9; C12; C17]; 1xPCA [N-Term]	5.59104e-07	Q8IXQ5	3030.4
367	[K].VQQRRQELEQALGIRNT.[-]	1xPCA [N-Term]	4.03287e-05	Q96GM5	2128.14
368	[K].VQQRRQELEQALGIRNT.[-]		2.36422e-05	Q96GM5	2039.11
369	[K].VSNIFDDPLNAFGGQ.[-]	1xPCA [N-Term]	1.54803e-07	A0A096LPC5	1682.78
370	[K].VNLQMVYDSPLCRLDAEPRPPPTQEAA.[-]	1xCarbamidomethyl [C12]; 1xPCA [N-Term]	2.20736e-06	K7ER00	3156.52
371	[K].VNLQMVYDSPLCRLDAEPRPPPTQEAA.[-]	1xCarbamidomethyl [C12]	6.55689e-07	K7ER00	3067.5
372	[K].VMLALPSVRQIDATFVRF.[-]	1xOxidation [M2]; 1xPCA [N-Term]	1.09285e-06	Q15435	2168.17
373	[K].VMLALPSVRQIDATFVRF.[-]	1xPCA [N-Term]	2.7595e-05	Q15435	2152.17
374	[K].VMLALPSVRQIDATFVRF.[-]	1xOxidation [M2]	3.4553e-05	Q15435	2079.14
375	[K].VMEEDLQSQLLQRLQGSSVVPVNR.[-]	1xPCA [N-Term]	5.83991e-08	Q6ZVK8	2814.46
376	[K].VMEEDLQSQLLQRLQGSSVVPVNR.[-]		3.01171e-07	Q6ZVK8	2725.43
377	[K].VNLQMVYDSPLCRLDAEPRPPPTQEAA.[-]	1xCarbamidomethyl [C12]; 1xOxidation [M5]; 1xPCA [N-Term]	1.01716e-05	K7ER00	3172.52
378	[K].RAGDELAYNSSSACASSRGYR.[-]	1xCarbamidomethyl [C14]	2.90544e-05	Q86Y37	2278.03
379	[K].TESPRTSGVLSQPHLPFFR.[-]		7.20718e-05	O14733-2	2156.12
380	[K].TEGYEAGLAPQR.[-]		1.15435e-05	O75312	1291.63
381	[K].RNIQQYNSFVSLSV.[-]	1xPCA [N-Term]	0.00114765	P10644	1743.88
382	[K].RNIQQYNSFVSLSV.[-]		4.12843e-05	P10644	1654.85
383	[K].RNIPMLFVRGDGVVLVAPPLRVG.[-]	1xOxidation [M5]; 1xPCA [N-Term]	0.000565103	P62310	2580.46
384	[K].RNIPMLFVRGDGVVLVAPPLRVG.[-]	1xOxidation [M5]	5.09077e-07	P62310	2491.43
385	[K].RNIPMLFVRGDGVVLVAPPLRVG.[-]		0.000369122	P62310	2475.44
386	[K].RLVVFDAR.[-]	1xPCA [N-Term]	0.00061117	P53803	1064.6
387	[K].RLVVFDAR.[-]		6.3066e-06	P53803	975.573
388	[K].RIVTTPQTVLRINSIEIAPCLL.[-]	1xCarbamidomethyl [C20]	0.000401276	Q7Z2W9	2507.44
389	[K].RIVAPPGGRSNITSLS.[-]		7.14002e-05	Q14195-2	1624.91
390	[K].RLRQSGEELPPTS.[-]		0.00102488	O75391	1469.77
391	[K].RIQVEQTRDEDLDTDSLD.[-]		0.000109808	V9GYT7	2148.01
392	[K].RLQSAMTEGGVVLREPQRIYE.[-]	1xOxidation [M6]; 1xPCA [N-Term]	1.82714e-05	Q9H0U6	2537.29
393	[K].RLQSAMTEGGVVLREPQRIYE.[-]	1xPCA [N-Term]	5.16903e-05	Q9H0U6	2521.3
394	[K].RLQSAMTEGGVVLREPQRIYE.[-]	1xOxidation [M6]	1.7435e-05	Q9H0U6	2448.27
395	[K].RNSVDTATSSSLSTPSEPLSPTSSLGEERN.[-]		5.89313e-05	P13807	3106.48
396	[K].RQGRTLYGFGG.[-]		0.000102848	P62805	1211.63
397	[K].RQMSVPGIFNPHEIPEEMCD.[-]	1xCarbamidomethyl [C19]	1.55317e-06	O14980	2386.06
398	[K].RTPSCPVCQTAVTQAIQIHS.[-]	2xCarbamidomethyl [C5; C8]; 1xPCA [N-Term]	4.80559e-06	Q5U5Q3	2343.13
399	[K].RTPSCPVCQTAVTQAIQIHS.[-]	2xCarbamidomethyl [C5; C8]	9.86089e-05	Q5U5Q3	2254.11
400	[K].RTPMGLLLEALGQEQEAGS.[-]	1xOxidation [M4]; 1xPCA [N-Term]	2.18321e-05	A6NM71	2105.03
401	[K].RTPMGLLLEALGQEQEAGS.[-]	1xPCA [N-Term]	1.25367e-07	A6NM71	2089.04
402	[K].RTPMGLLLEALGQEQEAGS.[-]	1xOxidation [M4]	2.86038e-07	A6NM71	2016.01
403	[K].RLQSAMTEGGVVLREPQRIYE.[-]		1.42751e-06	Q9H0U6	2432.27
404	[K].RTPMGLLLEALGQEQEAGS.[-]		1.97253e-06	A6NM71	2000.01
405	[K].RSRVEEPSGAVTTPAGVIAAAGPQGPGTGE.[-]	1xPCA [N-Term]	0.000143333	P85037	2908.45
406	[K].RSRVEEPSGAVTTPAGVIAAAGPQGPGTGE.[-]		2.46392e-11	P85037	2819.43
407	[K].RSGASILQAGCCG.[-]	2xCarbamidomethyl [C11; C12]; 1xPCA [N-Term]	0.000136789	A0A182DWI3	1425.64
408	[K].RSGASILQAGCCG.[-]	2xCarbamidomethyl [C11; C12]	5.92078e-05	A0A182DWI3	1336.61
409	[K].RRTGQPLCIC.[-]	2xCarbamidomethyl [C8; C10]	0.000634102	P12081	1260.63
410	[K].RQRPDDPMASFLGQ.[-]		3.9285e-06	O95391	1617.78
411	[K].RQMSVPGIFNPHEIPEEMCD.[-]	1xCarbamidomethyl [C19]; 1xOxidation [M]	5.88684e-07	O14980	2402.06
412	[K].RLLVLEAFQVSHPCRQPDTPTELRA.[-]	1xCarbamidomethyl [C14]; 1xPCA [N-Term]	9.2616e-06	G3V4T6	3022.57
413	[K].RIITYNEAMDSPDQ.[-]	1xOxidation [M9]; 1xPCA [N-Term]	0.000390262	Q7Z417	1757.78
414	[K].RFCVDQPTVPQTASES.[-]	1xCarbamidomethyl [C3]	0.000503484	F2Z3H6	1821.84
415	[K].REQMLTSPTQ.[-]	1xOxidation [M4]	0.000377789	Q53H12	1206.58
416	[K].RAYICAHPLDRTC.[-]	2xCarbamidomethyl [C5; C13]; 1xPCA [N-Term]	1.39174e-08	Q9H845	1721.8
417	[K].RAYICAHPLDRTC.[-]	2xCarbamidomethyl [C5; C13]	0.000319611	Q9H845	1632.77
418	[K].RAVLPCQHAALCELCAEGSECPICQPGRAHTLQS.[-]	5xCarbamidomethyl [C6; C12; C15; C21; C24]; 1xPCA [N-Term]	2.36032e-07	Q9C0B0	3965.81
419	[K].RAVLPCQHAALCELCAEGSECPICQPGRAHTLQS.[-]	5xCarbamidomethyl [C6; C12; C15; C21; C24]	2.72099e-05	Q9C0B0	3876.78
420	[K].RATAAECLRHPWLNS.[-]	1xCarbamidomethyl [C7]	9.49869e-05	Q96SB4-3	1781.89
421	[K].RASILQEELTTYQGRR.[-]		1.48901e-06	Q8N8E3	1921.03
422	[K].RALASNTSFFSGCSPIEEEAH.[-]	1xCarbamidomethyl [C13]; 1xPCA [N-Term]	4.15347e-09	Q2VIQ3	2399.07
423	[K].RALASNTSFFSGCSPIEEEAH.[-]	1xCarbamidomethyl [C13]	8.87471e-09	Q2VIQ3	2310.05
424	[K].RAGWQGLCDR.[-]	1xCarbamidomethyl [C8]; 1xPCA [N-Term]	4.66302e-05	P51956	1307.61
425	[K].RAGGEESQFEMDI.[-]	1xOxidation [M11]; 1xPCA [N-Term]	7.32697e-06	Q13541	1573.66
426	[K].RAGGEESQFEMDI.[-]	1xOxidation [M11]	0.000116689	Q13541	1484.63
427	[K].RFLDFIGHILT.[-]		0.000463259	P48426	1331.75
428	[K].RFQTYAAPSMAQP.[-]		8.02625e-05	Q6IBW4-4	1467.7
429	[K].RGADPGMPEPTVLSLLWG.[-]		0.000181031	Q9P0U1	1895.97
430	[K].RGADPGMPEPTVLSLLWG.[-]	1xPCA [N-Term]	7.44721e-05	Q9P0U1	1984.99
431	[K].RIITYNEAMDSPDQ.[-]	1xPCA [N-Term]	2.69562e-05	Q7Z417	1741.79
432	[K].RIITYNEAMDSPDQ.[-]	1xOxidation [M9]	0.000115064	Q7Z417	1668.75
433	[K].RIITYNEAMDSPDQ.[-]		1.72724e-05	Q7Z417	1652.76
434	[K].RLLQSPCPFCDSPVF.[-]	2xCarbamidomethyl [C7; C10]; 1xPCA [N-Term]	3.27225e-06	Q9UKN8	1911.89
435	[K].RLLQSPCPFCDSPVF.[-]	2xCarbamidomethyl [C7; C10]	4.03287e-05	Q9UKN8	1822.86
436	[K].RILNFLTESGWISRDAS.[-]		1.57516e-06	Q86TJ2	1965.02
437	[K].RLIATQPISASDSG.[-]		0.000288523	Q16649	1415.75
438	[K].RLLVLEAFQVSHPCRQPDTPTELRA.[-]	1xCarbamidomethyl [C14]	1.00857e-09	G3V4T6	2933.54
439	[K].RLLALTSSDLGCQPSRT.[-]	1xCarbamidomethyl [C12]; 1xPCA [N-Term]	1.11071e-11	Q8IY95	1964
440	[K].RLETFLSLLVQNLAPAETHT.[-]		1.06628e-12	P49441	2253.22
441	[K].RIEQIAQQL.[-]		0.000534653	P18074	1098.63
442	[K].RHLLLGSDNGVIRLLA.[-]		1.44552e-05	Q562E7	1747.03
443	[K].RGLEELSLAQT.[-]	1xPCA [N-Term]	0.000280578	P51798	1305.68
444	[K].RGADPGMPEPTVLSLLWG.[-]	1xOxidation [M7]; 1xPCA [N-Term]	8.29351e-05	Q9P0U1	2000.99
445	[K].RLLALTSSDLGCQPSRT.[-]	1xCarbamidomethyl [C12]	1.51631e-09	Q8IY95	1874.98
446	[K].TEGYEAGLAPQR.[-]	1xPCA [N-Term]	3.24173e-06	O75312	1380.65
447	[K].RVNEVIVGNDQLMEI.[-]		2.42025e-05	Q9NR50	1728.89
448	[K].RVSAIVEQSWRDC.[-]	1xCarbamidomethyl [C13]	4.37919e-10	P49459	1605.78
449	[K].SSASAPDVDDPEAFPALA.[-]	1xPCA [N-Term]	2.01263e-07	Q8NC51	1848.83
450	[K].SSASAPDVDDPEAFPALA.[-]		4.62875e-06	Q8NC51	1759.8
451	[K].SSALAEYSRLLA.[-]	1xPCA [N-Term]	1.44552e-05	Q9H0W8	1369.71
452	[K].SSALAEYSRLLA.[-]		6.32184e-05	Q9H0W8	1280.68
453	[K].SRLPLRAQINL.[-]		0.000193254	P52732	1280.78
454	[K].SRESMIQLF.[-]	1xOxidation [M5]	0.000940109	Q8N142-2	1126.56
455	[K].SQSRGNSQLLLS.[-]	1xPCA [N-Term]	0.000426204	P46087-4	1378.71
456	[K].SQSRGNSQLLLS.[-]		0.000403141	P46087-4	1289.68
457	[K].SNLDRALGRQ.[-]		1.20973e-05	P48735	1129.61
458	[K].SMSMAAAGGAFRP.[-]	1xPCA [N-Term]	7.44721e-05	P20719	1342.6
459	[K].SMSMAAAGGAFRP.[-]		4.07082e-05	P20719	1253.58
460	[K].SMEMLVEHQAHDILT.[-]	1xPCA [N-Term]	0.000182729	Q9UNM6-2	1842.85
461	[K].SMEMLVEHQAHDILT.[-]	1xOxidation [M]	0.000698375	Q9UNM6-2	1769.82
462	[K].SMEMLVEHQAHDILT.[-]		1.1346e-06	Q9UNM6-2	1753.82
463	[K].SMAASGNLGHTPFVDEL.[-]	1xOxidation [M2]	0.000622533	P22695	1761.81
464	[K].SSPPASSPQPEAPTSSWR.[-]	1xPCA [N-Term]	0.000426204	P43250-2	1957.9
465	[K].SSSLPASQNNLRH.[-]		1.21542e-05	Q9Y2Y0	1410.71
466	[K].SSSLPASQNNLRH.[-]	1xPCA [N-Term]	1.99726e-05	Q9Y2Y0	1499.73
467	[K].SVAQQASLTEQRLTVES.[-]		8.02712e-11	P52306-5	1846.95
468	[K].TDNQARLSGSCL.[-]	1xCarbamidomethyl [C11]	6.62482e-05	P56937	1321.62
469	[K].TDHVARLTWGGC.[-]	1xCarbamidomethyl [C12]; 1xPCA [N-Term]	0.0003939	Q9UBD5-2	1461.67
470	[K].TDHVARLTWGGC.[-]	1xCarbamidomethyl [C12]	4.45597e-09	Q9UBD5-2	1372.64
471	[K].TDFGIFRM.[-]		0.000406898	Q9HCC0	986.476
472	[K].SMAASGNLGHTPFVDEL.[-]		1.18118e-08	P22695	1745.82
473	[K].TAAARLPPSVS.[-]	1xPCA [N-Term]	2.20377e-05	Q96EY5	1158.63
474	[K].SWDVETATELLLSN.[-]	1xPCA [N-Term]	6.17776e-08	P61086	1666.8
475	[K].SVQRCIALAQLLVEQNFPAIAIHRGMPQ.[-]	1xCarbamidomethyl [C5]; 1xOxidation [M26]	1.01192e-08	F6UJC5	3176.68
476	[K].SVGGACVLVA.[-]	1xCarbamidomethyl [C6]; 1xPCA [N-Term]	0.000134256	P46776	1021.51
477	[K].RVSAIVEQSWNDS.[-]		0.000150188	P63146	1490.72
478	[K].SLTYDEVISFVPPPLDQEEMES.[-]	1xPCA [N-Term]	6.79767e-06	Q16539	2614.19
479	[K].SFLSPRTALINFLVQD.[-]		4.81841e-05	Q15031	1820.99
480	[K].SEISSTVPQGGME.[-]	1xPCA [N-Term]	0.000448486	Q2NL82	1410.62
481	[K].SEISSTVPQGGME.[-]	1xOxidation [M12]	0.00112202	Q2NL82	1337.59
482	[K].SEAAGSPDQGSTYSPARGVAGPRGQDPVSSPCG.[-]	1xCarbamidomethyl [C32]; 1xPCA [N-Term]	0.00013177	Q96S66	3291.47
483	[K].SDRGFRYNWPQR.[-]		0.000505817	Q01780	1581.77
484	[K].SDPSIVRLLQCDPSSASQF.[-]	1xCarbamidomethyl [C11]; 1xPCA [N-Term]	0.000602781	P37235	2196.04
485	[K].SDPSIVRLLQCDPSSASQF.[-]	1xCarbamidomethyl [C11]	0.000534653	P37235	2107.01
486	[K].SCAHDWVYE.[-]	1xCarbamidomethyl [C2]	0.000886045	Q32Q12	1166.46
487	[K].SAYNSYSWGAN.[-]	1xPCA [N-Term]	0.00107726	Q14157-5	1308.53
488	[K].RYSGRPVNLMGTSL.[-]	1xOxidation [M10]	0.00117383	Q96JB5-4	1566.81
489	[K].RYSGRPVNLMGTSL.[-]		0.000117236	Q96JB5-4	1550.81
490	[K].RVSAIVEQSWRDC.[-]	1xCarbamidomethyl [C13]; 1xPCA [N-Term]	0.000154457	P49459	1694.81
491	[K].SFLSPRTALINFLVQD.[-]	1xPCA [N-Term]	1.48409e-07	Q15031	1910.02
492	[K].SGLSDLAESLTNDNETNS.[-]	1xPCA [N-Term]	1.10832e-06	A0A087WWS1	1955.85
493	[K].SGNFGGSRNMGGPYGGGNYGPGGSGGSGGYGGRSRY.[-]		1.52253e-12	P22626	3358.44
494	[K].SGNFGGSRNMGGPYGGGNYGPGGSGGSGGYGGRSRY.[-]	1xOxidation [M10]	4.45942e-13	P22626	3374.44
495	[K].SISQRINYFLS.[-]		0.000779623	Q9H497	1327.7
496	[K].SISNPPGSNLRTT.[-]	1xPCA [N-Term]	1.22686e-05	Q9H4A3-7	1432.72
497	[K].SISNPPGSNLRTT.[-]		1.28766e-06	Q9H4A3-7	1343.69
498	[K].SINPLGGFVHYG.[-]		0.00106273	B5MCW2	1260.64
499	[K].SLMDHTIPEV.[-]	1xPCA [N-Term]	0.000602781	G5EA09	1230.58
500	[K].SIIQAGCRVAIYLSERL.[-]	1xCarbamidomethyl [C7]	5.21148e-07	Q99807	1949.06
501	[K].SIIPLPHPVRPEDIE.[-]	1xPCA [N-Term]	5.26776e-08	P61599	1800.96
502	[K].SIIPLPHPVRPEDIE.[-]		7.78722e-06	P61599	1711.94
503	[K].SHVEQLVQNQFI.[-]	1xPCA [N-Term]	0.000744709	Q8IYQ7	1530.77
504	[K].SHVEQLVQNQFI.[-]		4.42889e-05	Q8IYQ7	1441.74
505	[K].SHIQSLPDLSLLPNVTGGLAPLPSAGDLFSTD.[-]		4.16728e-05	Q9NQG5	3232.67
506	[K].SGPEEQPRDTASPVPA.[-]	1xPCA [N-Term]	1.27971e-05	Q9NW81-4	1726.8
507	[K].SGNFGGSRNMGGPYGGGNYGPGGSGGSGGYGGRSRY.[-]	1xOxidation [M10]; 1xPCA [N-Term]	1.51039e-13	P22626	3463.46
508	[K].SGNFGGSRNMGGPYGGGNYGPGGSGGSGGYGGRSRY.[-]	1xPCA [N-Term]	2.30299e-17	P22626	3447.47
509	[K].SIGESVPEPRIIM.[-]		5.20412e-06	Q9Y5P6-2	1427.76
510	[K].LARELRSAGAPASVSGQDADGSTSPRSQEP.[-]		8.5124e-06	P42679-2	2997.46
511	[K].FLALYLHGAA.[-]	1xPCA [N-Term]	4.96586e-06	Q9BZE1	1164.62
512	[K].DITIHANPFAQ.[-]	1xPCA [N-Term]	4.59796e-05	H7BZ14	1315.64
513	[K].DIQLARRIRGERA.[-]		5.70312e-05	P68431	1553.9
514	[K].DILRHMAQTANQDPASIMFN.[-]	1xOxidation [M18]	2.29868e-05	P51790	2289.08
515	[K].DILRHMAQTANQDPASIMFN.[-]		4.05727e-09	P51790	2273.08
516	[K].FLLDHQGELFPSPDPSGL.[-]		1.28766e-06	Q07960	1968.97
517	[K].DLLIFRACCLL.[-]	2xCarbamidomethyl [C8; C9]; 1xPCA [N-Term]	3.29717e-05	P34949	1482.76
518	[K].DLLIFRACCLL.[-]	2xCarbamidomethyl [C8; C9]	0.000191458	P34949	1393.73
519	[K].DLGYIYFYQRVAS.[-]	1xPCA [N-Term]	2.29868e-05	P45974	1683.82
520	[K].FLPSELRDEH.[-]	1xPCA [N-Term]	8.7725e-05	Q9Y490	1331.64
521	[K].DLDNRGLSRT.[-]		0.000469736	P46977	1146.59
522	[K].DLASPLIGRS.[-]	1xPCA [N-Term]	0.000663953	O95067	1117.6
523	[K].DLASPLIGRS.[-]		0.000866062	O95067	1028.57
524	[K].FLSVLERQ.[-]		0.00102024	P07099	991.557
525	[K].DGVMDLLTPVQTV.[-]	1xPCA [N-Term]	2.80336e-06	Q7L3T8	1476.74
526	[K].DQRISLWSLYPRA.[-]		0.000708061	Q9BYB4	1604.85
527	[K].FGEDMPHPH.[-]	1xPCA [N-Term]	0.000605565	Q9UBN7	1155.47
528	[K].FGIRTPNATSGSLENN.[-]	1xPCA [N-Term]	3.73412e-10	Q16878	1766.85
529	[K].FGSLLPIHPVTSG.[-]	1xPCA [N-Term]	2.5476e-08	Q15257	1413.75
530	[K].DVFQVDIPEHLIPLGHEV.[-]	1xPCA [N-Term]	2.77721e-06	Q8TE69	2146.1
531	[K].DVFQVDIPEHLIPLGHEV.[-]		0.000102848	Q8TE69	2057.07
532	[K].DVELLLPTSS.[-]	1xPCA [N-Term]	0.000679389	Q9P2B4	1162.6
533	[K].DTSVLQWRVV.[-]	1xPCA [N-Term]	0.000906474	O95834-3	1291.68
534	[K].FGSNINLEADES.[-]	1xPCA [N-Term]	0.000339518	Q9NQP4	1384.6
535	[K].DGVLVDEFGLPQIPAS.[-]	1xPCA [N-Term]	1.75686e-07	Q9NZZ3	1745.87
536	[K].DTSVLQWRVV.[-]		0.000293944	O95834-3	1202.65
537	[K].FGTFPGNYVAPV.[-]	1xPCA [N-Term]	0.00019874	O60504	1357.66
538	[K].FLALLREEGASPLDFD.[-]		5.02582e-05	P46459	1792.91
539	[K].DSRPMAHPDEDPRNTQTSQI.[-]	1xOxidation [M5]	0.000156636	Q15018	2311.04
540	[K].FLALLREEGASPLDFD.[-]	1xPCA [N-Term]	2.39559e-11	P46459	1881.94
541	[K].DRLALSQAHSLVQAEAPR.[-]	1xPCA [N-Term]	0.000121704	Q9BSF4	2051.08
542	[K].DRETVLSSAL.[-]		0.00112202	Q5KU26	1090.57
543	[K].DQRISLWSLYPRA.[-]	1xPCA [N-Term]	0.000512879	Q9BYB4	1693.88
544	[K].FNFARNSTLNSAAVTVSS.[-]		4.50041e-06	F8W6G1	1885.94
545	[K].FNFARNSTLNSAAVTVSS.[-]	1xPCA [N-Term]	7.48215e-05	F8W6G1	1974.97
546	[K].FNHPEIVQLVSELEAERSTNIAAAASEPHS.[-]		7.85191e-12	Q7Z4H3	3246.6
547	[K].CEQLIRQGVLEHILS.[-]	1xCarbamidomethyl [C1]; 1xPCA [N-Term]	0.000496549	Q14691	1883.98
548	[K].AVTEGAQAVEEPSIC.[-]	1xCarbamidomethyl [C15]; 1xPCA [N-Term]	5.38529e-07	P28331-2	1649.75
549	[K].AVTEGAQAVEEPSIC.[-]	1xCarbamidomethyl [C15]	0.000287184	P28331-2	1560.72
550	[K].FSATPRYMTYN.[-]	1xOxidation [M8]	0.00106273	P35998	1366.61
551	[K].AVQVHQDTLRTMYFA.[-]		0.000761972	Q9UKV8	1779.88
552	[K].AVQRGSADNVTVMVVRIGH.[-]	1xPCA [N-Term]	3.55378e-05	Q9H0C8	2098.1
553	[K].CGAVTCRGYLN.[-]	2xCarbamidomethyl [C1; C6]; 1xPCA [N-Term]	0.000266572	Q9H5I1	1359.59
554	[K].AVQRGSADNVTVMVVRIGH.[-]	1xOxidation [M13]	2.14492e-09	Q9H0C8	2025.07
555	[K].AVNSATGVPTV.[-]	1xPCA [N-Term]	0.000318129	P11940	1104.57
556	[K].FSATPRYMTYN.[-]	1xPCA [N-Term]	0.00017197	P35998	1439.64
557	[K].AVNSATGVPTV.[-]		0.000420319	P11940	1015.54
558	[K].FSAVLVEPPPMSLPGAGLSSQELSGGPGDGP.[-]		1.61157e-09	Q13263	2950.45
559	[K].FSAVLVEPPPMSLPGAGLSSQELSGGPGDGP.[-]	1xOxidation [M11]	4.62622e-09	Q13263	2966.45
560	[K].FSAVLVEPPPMSLPGAGLSSQELSGGPGDGP.[-]	1xPCA [N-Term]	2.5751e-09	Q13263	3039.48
561	[K].AVHNSVAAQLTGVAGH.[-]		1.21321e-07	Q9NUD5	1531.8
562	[K].AVEYGLIQPNQDGE.[-]	1xPCA [N-Term]	1.9818e-06	A0A1W2PNX8	1621.75
563	[K].AVQRGSADNVTVMVVRIGH.[-]		1.50716e-08	Q9H0C8	2009.07
564	[K].FGEDLPIQLS.[-]	1xPCA [N-Term]	2.87834e-05	Q9NVH0	1207.6
565	[K].FSATPRYMTYN.[-]		5.36633e-05	P35998	1350.61
566	[K].CRGVFPENFTERVP.[-]	1xCarbamidomethyl [C1]; 1xPCA [N-Term]	2.89186e-05	O00499	1796.85
567	[K].DGTPAPGYPSYQQYH.[-]	1xPCA [N-Term]	1.16151e-06	O60830-2	1769.76
568	[K].DFAARSPSASITDEDSNV.[-]	1xPCA [N-Term]	0.000452659	Q86W92	1970.87
569	[K].DFAARSPSASITDEDSNV.[-]		5.11469e-07	Q86W92	1881.85
570	[K].DAYYNLCLPQRPNMI.[-]	1xCarbamidomethyl [C7]; 1xPCA [N-Term]	0.000123423	Q9NUQ7	1956.91
571	[K].DAGTIAGLNVLR.[-]	1xPCA [N-Term]	7.27496e-05	E9PQQ4	1288.7
572	[K].DAAINSLLQMGEEP.[-]	1xOxidation [M10]; 1xPCA [N-Term]	2.97429e-05	Q9H0E2	1592.73
573	[K].CRGVFPENFTERVP.[-]	1xCarbamidomethyl [C1]	0.000838816	O00499	1707.83
574	[K].FRILTEAEIDAHLVALAERD.[-]		3.17105e-07	G3V5Z7	2282.21
575	[K].DAAINSLLQMGEEP.[-]	1xPCA [N-Term]	0.000256823	Q9H0E2	1576.73
576	[K].FRVLDLAEQV.[-]	1xPCA [N-Term]	1.23262e-05	Q96I25	1278.68
577	[K].FSAPVVPSSFNFGGPAPGMN.[-]		2.39043e-06	O95373	1979.93
578	[K].FSAPVVPSSFNFGGPAPGMN.[-]	1xOxidation [M19]	3.42926e-06	O95373	1995.93
579	[K].FSAPVVPSSFNFGGPAPGMN.[-]	1xPCA [N-Term]	2.65005e-06	O95373	2068.96
580	[K].FSAPVVPSSFNFGGPAPGMN.[-]	1xOxidation [M19]; 1xPCA [N-Term]	2.82044e-07	O95373	2084.95
581	[K].DAAFQNVLTHVCLD.[-]	1xCarbamidomethyl [C12]; 1xPCA [N-Term]	1.09798e-06	Q8NBU5	1691.78
582	[K].DAAFQNVLTHVCLD.[-]	1xCarbamidomethyl [C12]	3.78394e-06	Q8NBU5	1602.76
583	[K].FRILTEAEIDAHLVALAERD.[-]	1xPCA [N-Term]	1.27938e-15	G3V5Z7	2371.24
584	[K].DVIGLRISPLQFR.[-]		3.47782e-06	P53621-2	1513.88
585	[K].DVIGLRISPLQFR.[-]	1xPCA [N-Term]	4.97897e-05	P53621-2	1602.91
586	[K].FEEAVIARDRALEGR.[-]		0.000496549	Q8IUR0	1731.91
587	[K].EQGFGGVTDAIGADHRR.[-]	1xPCA [N-Term]	3.10237e-05	Q02127	1874.89
588	[K].ELIFEETARFQPGYRS.[-]	1xPCA [N-Term]	0.000586341	P28482	2031.99
589	[K].EQSQPCADNAVLSSGLTAAR.[-]	1xCarbamidomethyl [C6]	1.04363e-10	P19784	2074.98
590	[K].ELIEIISGAAALD.[-]		2.13612e-06	P36542	1314.72
591	[K].ELIDPRLIIESPSNTSSTEPA.[-]	1xPCA [N-Term]	0.000246278	P38432	2358.18
592	[K].ELLCCCGAIECRGRLL.[-]	4xCarbamidomethyl [C4; C5; C6; C11]	0.000141338	Q15047	1979.93
593	[K].EQSQPCADNAVLSSGLTAAR.[-]	1xCarbamidomethyl [C6]; 1xPCA [N-Term]	3.50175e-11	P19784	2164.01
594	[K].EQGFGGVTDAIGADHRR.[-]		2.60084e-06	Q02127	1785.86
595	[K].ERATYALDRQLPVS.[-]	1xPCA [N-Term]	1.68724e-05	Q5SRI9	1707.88
596	[K].ERTPVDVILASVG.[-]		4.18684e-05	Q9UBF2	1355.75
597	[K].ERTPVDVILASVG.[-]	1xPCA [N-Term]	0.00120058	Q9UBF2	1444.78
598	[K].ERVAAALENTHLLEVVNQCLSARS.[-]	1xCarbamidomethyl [C19]	4.64161e-08	Q9Y3D0	2680.38
599	[K].ERVAAALENTHLLEVVNQCLSARS.[-]	1xCarbamidomethyl [C19]; 1xPCA [N-Term]	6.64582e-10	Q9Y3D0	2769.41
600	[K].ELENFRNLLQNIH.[-]		3.4553e-05	Q96HE7	1639.86
601	[K].ELAFLEAARQQAAQPLGERDGDF.[-]	1xPCA [N-Term]	7.54677e-07	Q99447-3	2621.27
602	[K].ESAFEFLSSA.[-]	1xPCA [N-Term]	0.000637027	P40925-3	1176.52
603	[K].ELENFRNLLQNIH.[-]	1xPCA [N-Term]	2.24171e-07	Q96HE7	1728.88
604	[K].EGMVSSGQNLLAVESQ.[-]	1xPCA [N-Term]	0.000491978	P43378	1737.81
605	[K].ELLFLSNANPSLLERHCAYL.[-]	1xCarbamidomethyl [C17]; 1xPCA [N-Term]	7.89748e-06	P51398	2449.23
606	[K].ELLQQLREAVDAAAAP.[-]		0.000349115	Q9H9V9	1694.91
607	[K].ENDFDRLVLQYAPSA.[-]	1xPCA [N-Term]	2.2917e-06	M0QXB4	1826.87
608	[K].ENDFDRLVLQYAPSA.[-]		0.000783201	M0QXB4	1737.84
609	[K].EMPQAPVLISCADQ.[-]	1xCarbamidomethyl [C11]; 1xOxidation [M2]; 1xPCA [N-Term]	0.00010727	Q8WY36	1663.75
610	[K].EMNDIEQICSQAS.[-]	1xCarbamidomethyl [C9]; 1xPCA [N-Term]	0.000321101	Q9NQH7	1613.66
611	[K].ENIRQDF.[-]	1xPCA [N-Term]	0.000850389	O75934	1010.47
612	[K].EIYRTMNISPEQPQH.[-]		0.000886045	Q9Y6Y8	1842.88
613	[K].ENPNQYNYIA.[-]	1xPCA [N-Term]	4.18684e-05	Q13620	1314.57
614	[K].ENVATTDTLESTTVGTSV.[-]	1xPCA [N-Term]	1.67151e-05	Q15046-2	1913.9
615	[K].EIVTNFLAGFEA.[-]	1xPCA [N-Term]	1.97525e-07	P25705	1399.69
616	[K].ELSRSFTNQIIL.[-]	1xPCA [N-Term]	0.00115284	Q96IJ6-2	1509.81
617	[K].ELREYLAQLSNNVR.[-]	1xPCA [N-Term]	1.58011e-05	Q8NDZ4	1793.93
618	[K].ENVATTDTLESTTVGTSV.[-]		1.83572e-05	Q15046-2	1824.87
619	[K].ELREYLAQLSNNVR.[-]		0.000575626	Q8NDZ4	1704.9
620	[K].EIQVIPLQRDDED.[-]	1xPCA [N-Term]	3.42308e-05	P29218-3	1658.8
621	[K].ELLQQLREAVDAAAAP.[-]	1xPCA [N-Term]	2.33054e-08	Q9H9V9	1783.93
622	[K].FSAVLVEPPPMSLPGAGLSSQELSGGPGDGP.[-]	1xOxidation [M11]; 1xPCA [N-Term]	1.84116e-07	Q13263	3055.47
623	[K].ESPTSVGFFNLRHY.[-]	1xPCA [N-Term]	3.54363e-06	Q14781	1742.83
624	[K].EARAAALAAAVAQDPAASGAPSS.[-]	1xPCA [N-Term]	2.82263e-11	Q8TAE8	2142.06
625	[K].EVLLLHNNDQDNALEDLMARAGAS.[-]	1xPCA [N-Term]	2.13781e-10	Q9NZ09-4	2698.29
626	[K].EARAAALAAAVAQDPAASGAPSS.[-]		9.76585e-07	Q8TAE8	2053.03
627	[K].EAQPELQEPQPAAPGTPGGFSEVMGSALA.[-]	1xPCA [N-Term]	0.000176031	Q6P1R4	2955.38
628	[K].EAPLQRLTPQVAASGGQS.[-]	1xPCA [N-Term]	1.33869e-07	Q15173	1898.97
629	[K].EANLLNAVIVQRLT.[-]	1xPCA [N-Term]	4.56786e-10	Q9UNZ2-5	1642.93
630	[K].EANLLNAVIVQRLT.[-]		3.81957e-06	Q9UNZ2-5	1553.9
631	[K].EARNSVCIIPLRRVPVPPAAGS.[-]	1xCarbamidomethyl [C7]	1.02006e-07	O43818	2359.3
632	[K].EYVDPNNIFGNRNLL.[-]		0.000364017	O00116	1777.89
633	[K].EYVDPNNIFGNRNLL.[-]	1xPCA [N-Term]	2.29868e-05	O00116	1866.91
634	[K].DYEEIGPSICRHNPVFGVMS.[-]	1xCarbamidomethyl [C10]	0.000906474	P61158	2307.05
635	[K].DVNFEFPEFQL.[-]		4.2065e-05	P62081	1384.64
636	[K].DVIPFPRFPHSCLL.[-]	1xCarbamidomethyl [C12]; 1xPCA [N-Term]	7.98878e-05	Q96I59	1786.91
637	[K].FDMLMSPEGARAPLP.[-]		0.000591772	Q8TCA0	1631.79
638	[K].ESPTSVGFFNLRHY.[-]		0.000408789	Q14781	1653.8
639	[K].EARNSVCIIPLRRVPVPPAAGS.[-]	1xCarbamidomethyl [C7]; 1xPCA [N-Term]	3.33882e-07	O43818	2448.33
640	[K].EENPYARFENN.[-]		0.00103892	P53801	1382.6
641	[K].EEMIHNLQ.[-]	1xPCA [N-Term]	0.000158106	O00232	1102.5
642	[K].EEHLCTQRMLDQTLLDLNEM.[-]	1xCarbamidomethyl [C5]; 1xOxidation [M20]	0.000252082	J3KN67	2505.14
643	[K].EDVLSFIQMHRA.[-]	1xPCA [N-Term]	1.20588e-06	Q8N1G2	1534.75
644	[K].EDVLSFIQMHRA.[-]		0.000940109	Q8N1G2	1445.72
645	[K].EDAEAPGIRDHESL.[-]	1xPCA [N-Term]	2.69562e-05	P51858-3	1627.73
646	[K].EVLLLHNNDQDNALEDLMARAGAS.[-]		3.6963e-06	Q9NZ09-4	2609.26
647	[K].ECADLWPRIASNAGSIA.[-]	1xCarbamidomethyl [C2]; 1xPCA [N-Term]	2.63256e-08	P62829	1919.91
648	[K].ECADLWPRIASNAGSIA.[-]	1xCarbamidomethyl [C2]	4.83497e-07	P62829	1830.88
649	[K].EAVSQRLCELLSAQF.[-]	1xCarbamidomethyl [C8]; 1xPCA [N-Term]	9.41937e-08	O94973-2	1839.91
650	[K].EAVSQRLCELLSAQF.[-]	1xCarbamidomethyl [C8]	0.000414514	O94973-2	1750.88
651	[K].EAVSARGEWFLLGSPGS.[-]	1xPCA [N-Term]	0.00095303	Q96T76-8	1851.9
652	[K].EARNVTMETE.[-]	1xOxidation [M7]; 1xPCA [N-Term]	6.33622e-06	P49458	1284.55
653	[K].EARNVTMETE.[-]	1xPCA [N-Term]	2.00046e-06	P49458	1268.56
654	[K].EARNVTMETE.[-]	1xOxidation [M7]	1.22686e-05	P49458	1195.53
655	[K].EARNVTMETE.[-]		1.98792e-05	P49458	1179.53
656	[K].EVAQAVLL.[-]	1xPCA [N-Term]	0.000149488	O15269	931.525
657	[K].AVEYGLIQPNQDGE.[-]		3.34384e-05	A0A1W2PNX8	1532.72
658	[K].FRVLDLAEQV.[-]		0.000534653	Q96I25	1189.66
659	[K].ENIFQMARSQQRDVAT.[-]		0.000345887	Q96L92	1893.92
660	[K].ADLATAPPHVTVVR.[-]	1xPCA [N-Term]	5.12169e-08	Q8N1G4	1535.83
661	[K].HARQRYSAPATLSSRA.[-]	1xPCA [N-Term]	0.000243994	Q96JY6-5	1860.96
662	[K].HAHSVNF.[-]	1xPCA [N-Term]	0.000966122	Q96HC4-6	900.411
663	[K].ALVERGGVVTSNPLGF.[-]		3.9156e-07	P49748-3	1615.88
664	[K].ALVERGGVVTSNPLGF.[-]	1xPCA [N-Term]	5.43601e-07	P49748-3	1704.91
665	[K].GTAAILEYLRDRIPT.[-]		3.14628e-05	Q9H9A6	1688.93
666	[K].ANLENPIRLA.[-]		0.000299465	O00330	1110.63
667	[K].GRYGLFPANYVELRQ.[-]		0.000178514	Q14247	1782.93
668	[K].ADLATAPPHVTVVR.[-]		8.23769e-06	Q8N1G4	1446.81
669	[K].GRILPQDLERAGLV.[-]		9.27909e-05	O75683	1536.89
670	[K].ADFDNTVAIHPTSSEELVTLR.[-]		2.07355e-05	P00390	2315.15
671	[K].AAWEAYLSRLGV.[-]		0.000289869	P11172	1335.71
672	[K].ANILGLAAGQRCGAS.[-]	1xCarbamidomethyl [C12]	1.59966e-07	Q14807	1458.75
673	[K].ANILGLAAGQRCGAS.[-]	1xCarbamidomethyl [C12]; 1xPCA [N-Term]	3.43405e-07	Q14807	1547.77
674	[K].AAVEDPRVLLLDL.[-]	1xPCA [N-Term]	3.16105e-05	P36957	1512.84
675	[K].AATVHLMQ.[-]	1xOxidation [M7]; 1xPCA [N-Term]	0.000748131	Q5R3I4	975.472
676	[K].AAVEDPRVLLLDL.[-]		5.05982e-06	P36957	1423.82
677	[K].AQDFHWLTRSNM.[-]		0.000927357	Q9UJ83	1505.7
678	[K].GHLAFLSGQ.[-]		0.000695175	O95639	929.484
679	[K].GLLGCNIIPLQR.[-]	1xCarbamidomethyl [C5]	1.14896e-05	O00233	1353.77
680	[K].AQALVQYLEEPLTQVAAS.[-]		0.000105282	Q9Y2Q5	1931.01
681	[K].ALNVEPDGTGLTCSLAPNIISQL.[-]	1xCarbamidomethyl [C13]; 1xPCA [N-Term]	1.02825e-06	P30044	2472.24
682	[K].ANRTALLAQQ.[-]	1xPCA [N-Term]	0.00041644	Q9Y608	1174.63
683	[K].AGEAPTENPAPPTQQSSAE.[-]	1xPCA [N-Term]	3.66181e-06	P16989	1970.87
684	[K].GQLCELSCSTDYRMR.[-]	2xCarbamidomethyl [C4; C8]	2.72099e-05	Q99873	1875.81
685	[K].HRSATYCEQLLQHVQAVPATQ.[-]	1xCarbamidomethyl [C7]; 1xPCA [N-Term]	7.23506e-07	Q86Y56	2526.23
686	[K].HRATGEGGASDLPEDPDEDAIPIT.[-]	1xPCA [N-Term]	3.62068e-08	O15541	2552.15
687	[K].ANRTALLAQQ.[-]		0.000110322	Q9Y608	1085.61
688	[K].AQEFIHQFLCNPL.[-]	1xCarbamidomethyl [C10]	6.87761e-05	P32019	1616.79
689	[K].ALNVEPDGTGLTCSLAPNIISQL.[-]	1xCarbamidomethyl [C13]	0.000365711	P30044	2383.22
690	[K].ALLYLCGGDD.[-]	1xCarbamidomethyl [C6]; 1xPCA [N-Term]	0.00109694	P07355-2	1185.52
691	[K].AGLLGQPR.[-]		0.00101102	Q9Y5J7	811.478
692	[K].AGLLGQPR.[-]	1xPCA [N-Term]	0.000337944	Q9Y5J7	900.505
693	[K].AGISSQPGNSPSGTVV.[-]	1xPCA [N-Term]	0.000386657	G5E9A7	1546.75
694	[K].ALEAHCRADELASQDGR.[-]	1xCarbamidomethyl [C6]	1.02906e-10	Q13362-5	1898.88
695	[K].AERSHLIVWQVMYGNE.[-]	1xOxidation [M12]	8.13972e-05	O60271	1947.94
696	[K].HGSYEDAVHSGALND.[-]	1xPCA [N-Term]	5.36011e-07	P17987	1660.7
697	[K].ALEAHCRADELASQDGR.[-]	1xCarbamidomethyl [C6]; 1xPCA [N-Term]	1.89994e-06	Q13362-5	1987.9
698	[K].AIEHADGGVAAGVAVLDNPYPV.[-]		5.8126e-08	P48637	2135.08
699	[K].HFIDFCTMAECS.[-]	2xCarbamidomethyl [C6; C11]; 1xPCA [N-Term]	6.03271e-05	Q9UHI8	1606.61
700	[K].ALIVDESCRR.[-]	1xCarbamidomethyl [C8]; 1xPCA [N-Term]	0.000213143	A0A0G2JHC2	1307.65
701	[K].AVEDMLETLQITQS.[-]		3.68948e-05	Q15006	1577.77
702	[K].ALLALCGGED.[-]	1xCarbamidomethyl [C6]; 1xPCA [N-Term]	8.13972e-05	P08133	1107.51
703	[K].ADPPPEESQAPQAQTAAAEAP.[-]	1xPCA [N-Term]	1.03794e-06	A0A2R8YFV2	2164.98
704	[K].ALFLPPMTLPPHGPAAGGSVAAS.[-]	1xPCA [N-Term]	8.81364e-05	Q99622	2248.16
705	[K].AEALMRELDEEGSDPPLPGRAQRIRQVLQLLS.[-]	1xOxidation [M5]	0.000144678	Q9BRJ6	3603.89
706	[K].AIEQADLLQEEDESPRSVLEEMGLA.[-]	1xPCA [N-Term]	0.000107773	P61966	2861.35
707	[K].AEDTISILPDDPRQMTLLF.[-]		8.8965e-05	Q8WUH1-2	2175.1
708	[K].AIEQADLLQEEDESPRSVLEEMGLA.[-]		0.000517641	P61966	2772.32
709	[K].AIEQADLLQEEAETPRSVLEEIGLT.[-]		7.24099e-05	P56377	2754.4
710	[K].AIFDTPDEDPNYNPLPEERPGGFAWGEGQRLGG.[-]		0.000357318	Q9GZP9	3601.66
711	[K].AATVHLMQ.[-]	1xPCA [N-Term]	0.000246278	Q5R3I4	959.477
712	[K].GGSFGGRSSGSPYGGGYGSGGGSGGYGSRRF.[-]		7.08683e-09	P51991	2832.25
713	[K].AAASHLFPFEQL.[-]	1xPCA [N-Term]	4.01403e-05	Q01831	1419.71
714	[K].GFGYGQGAGALVHAQ.[-]		5.55702e-06	F8VW96	1432.7
715	[K].GDVVIVLTGWRPGSGFTNTMRVVPVP.[-]	1xOxidation [M20]	3.8664e-05	P14618	2770.47
716	[K].GDVVIVLTGWRPGSGFTNTMRVVPVP.[-]		0.000200603	P14618	2754.48
717	[K].AAARDVTLENRLQNMEVTDA.[-]	1xOxidation [M15]; 1xPCA [N-Term]	3.51057e-06	Q5T5C7	2322.11
718	[K].ATPQVPVLRGPPAPAPRVAVTAQ.[-]		7.09051e-06	Q9BSJ2-4	2293.31
719	[K].LAAVAQDEEENASRSSG.[-]		1.44972e-07	Q99666	1733.79
720	[K].ATLLEDQQDPSPSS.[-]	1xPCA [N-Term]	3.21595e-07	B5MBZ0	1576.71
721	[K].GDNITLLQSVSN.[-]		5.13147e-06	P62304	1260.64
722	[K].ARPRQAELVAAS.[-]	1xPCA [N-Term]	0.000284523	Q96FZ7	1357.73
723	[K].ATLLEDQQDPSPSS.[-]		0.00045687	B5MBZ0	1487.69
724	[K].FYVGHDP.[-]	1xPCA [N-Term]	0.00053219	P56556	923.405
725	[K].ARLACDLLPCNSDLRDLLSS.[-]	2xCarbamidomethyl [C5; C10]; 1xPCA [N-Term]	3.44537e-06	Q53RE8	2378.16
726	[K].LAAVAQDEEENASRSSG.[-]	1xPCA [N-Term]	2.34149e-08	Q99666	1822.82
727	[K].GGSFGGRSSGSPYGGGYGSGGGSGGYGSRRF.[-]	1xPCA [N-Term]	1.95034e-08	P51991	2921.27
728	[K].ASFLRAQERAAES.[-]		1.38582e-05	P46777	1435.73
729	[K].ASFLRAQERAAES.[-]	1xPCA [N-Term]	3.33418e-06	P46777	1524.76
730	[K].GAEASAASEEEAGPQATEPSTPSGPESGPTPASAEQNE.[-]		6.68097e-07	P49006	3625.55
731	[K].ASPTLDFTER.[-]	1xPCA [N-Term]	0.00030794	J3KQV8	1225.58
732	[K].ASPESQEPLIQLVQAFVRHMQR.[-]		0.000657875	Q5SRE5	2564.34
733	[K].ASPPSGLWSPAYASH.[-]	1xPCA [N-Term]	1.91037e-10	Q8TEM1	1616.75
734	[K].ASPESQEPLIQLVQAFVRHMQR.[-]	1xOxidation [M20]	1.04128e-05	Q5SRE5	2580.34
735	[K].ASPESQEPLIQLVQAFVRHMQR.[-]	1xOxidation [M20]; 1xPCA [N-Term]	2.81109e-08	Q5SRE5	2669.36
736	[K].ASAPAPGHH.[-]	1xPCA [N-Term]	9.49505e-07	P56378-2	933.433
737	[K].ATPQVPVLRGPPAPAPRVAVTAQ.[-]	1xPCA [N-Term]	9.2616e-06	Q9BSJ2-4	2382.34
738	[K].AAQQAASSSGQGQQAQTPTGF.[-]	1xPCA [N-Term]	1.1415e-07	P48729-3	2109.96
739	[K].AVDQGISNTSLLNSRI.[-]		4.28028e-07	Q6P444	1687.9
740	[K].AQELQAVLGLS.[-]	1xPCA [N-Term]	0.000670086	Q8TEX9-2	1217.65
741	[K].AQQEFAAGVFSNPAVRTAAANAAAGAAENAFRAP.[-]		1.24294e-11	O14828	3317.64
742	[K].AQQEFAAGVFSNPAVRTAAANAAAGAAENAFRAP.[-]	1xPCA [N-Term]	2.73526e-12	O14828	3406.67
743	[K].ARALEAAALAH.[-]		2.93279e-05	P49137	1093.61
744	[K].ATPRNFPPRFQDGYYS.[-]	1xPCA [N-Term]	0.00063119	Q9H2U1	2004.94
745	[K].FVIPLHSA.[-]	1xPCA [N-Term]	0.000236163	Q96F86	972.53
746	[K].AAPAERQIDLQR.[-]	1xPCA [N-Term]	3.74169e-05	Q29RF7	1456.77
747	[K].AAPAERQIDLQR.[-]		0.00117383	Q29RF7	1367.74
748	[K].ASPLTHSPPDEL.[-]	1xPCA [N-Term]	0.000291221	Q9BT09	1352.65
749	[K].AAMWASTPRASAATTRTPT.[-]	1xOxidation [M3]; 1xPCA [N-Term]	0.00105314	Q8IY67	2052.99
750	[K].AAMWASTPRASAATTRTPT.[-]	1xPCA [N-Term]	0.000482959	Q8IY67	2037
751	[K].AALQEGHQFLCSIEA.[-]	1xCarbamidomethyl [C11]; 1xPCA [N-Term]	2.54825e-05	P50583	1762.82
752	[K].ARLACDLLPCNSDLRDLLSS.[-]	2xCarbamidomethyl [C5; C10]	0.000797671	Q53RE8	2289.13
753	[K].ARALEAAALAH.[-]	1xPCA [N-Term]	1.52198e-05	P49137	1182.64
754	[K].AAARDVTLENRLQNMEVTDA.[-]	1xOxidation [M15]	1.11188e-05	Q5T5C7	2233.09
755	[K].AALEAVGGTVVLE.[-]	1xPCA [N-Term]	3.9156e-07	P52815	1317.7
756	[K].AALEAVGGTVVLE.[-]		0.00028585	P52815	1228.68
757	[K].ARFRGIFSH.[-]		0.000186172	O00170	1090.59
758	[K].NENALLRAQLQQHNLEMVGEGTRQ.[-]	1xOxidation [M17]	0.00224417	Q15853	2765.37
759	[K].NAVSHRFRALLELQEYFGSLAA.[-]	1xPCA [N-Term]	0.00263457	Q9BY32	2581.33
760	[K].EDELRTVLLEQ.[-]		0.00151593	Q4G0N4	1344.7
761	[K].PYRPWGTEIGAF.[-]	1xPCA [N-Term]	0.00205291	Q9Y5J3-2	1482.72
762	[K].AAASHLFPFEQL.[-]		0.00152272	Q01831	1330.68
763	[K].YNVRHLMPQ.[-]		0.00290601	O75940	1157.59
764	[K].EDVLSFIQMHRA.[-]	1xOxidation [M9]	0.00171011	Q8N1G2	1461.72
765	[K].QCRLANGLA.[-]	1xCarbamidomethyl [C2]	0.00162821	Q9Y6H1	1002.51
766	[K].QDVVLNYPM.[-]	1xPCA [N-Term]	0.00181215	Q15029	1167.55
767	[K].EGLQGPVETESVV.[-]	1xPCA [N-Term]	0.00208052	Q5BKX6	1432.7
768	[K].EENPYARFENN.[-]	1xPCA [N-Term]	0.00183654	P53801	1471.62
769	[K].VTRMGLLV.[-]	1xPCA [N-Term]	0.00171011	Q13425	977.56
770	[K].AASHLRQLMDEPPAPGSPEL.[-]		0.00158518	A0A0G2JL52	2116.05
771	[K].VSSRGTRLVFPLEDNA.[-]	1xPCA [N-Term]	0.00195475	A0A087WXD1	1849.96
772	[K].ELETLRNQGQVRGTSAASDE.[-]	1xPCA [N-Term]	0.00290601	P48739-2	2250.07
773	[K].ELETLRNQGQVRGTSAASDE.[-]		0.00193741	P48739-2	2161.05
774	[K].ELLFLSNANPSLLERHCAYL.[-]	1xCarbamidomethyl [C17]	0.00297152	P51398	2360.21
775	[K].ELENWAGSM.[-]	1xPCA [N-Term]	0.0012729	Q9H444	1125.47
776	[K].EIQVIPLQRDDED.[-]		0.00130766	P29218-3	1569.78
777	[K].VSQLQERTGRTAPTVIT.[-]		0.00193741	P36871-2	1857.02
778	[K].NRADPWQGC.[-]	1xCarbamidomethyl [C9]; 1xPCA [N-Term]	0.00136765	P82921	1192.5
779	[K].NRPADVRASTAPTPSTAAV.[-]		0.00161374	P55058	1881.98
780	[K].EISDIVQR.[-]		0.00161374	P00519-2	959.516
781	[K].NRSGFILSVPGN.[-]		0.003025	O94832	1260.67
782	[K].NSNDIVNAIMELTM.[-]	1xOxidation [M14]	0.00150917	Q9BZK3	1580.73
783	[K].NSVNMDLD.[-]	1xPCA [N-Term]	0.00256506	Q92598-4	996.409
784	[K].VSECCRFILNLL.[-]	2xCarbamidomethyl [C4; C5]; 1xPCA [N-Term]	0.00125585	Q9Y263	1612.8
785	[K].EGFSNVEGI.[-]	1xPCA [N-Term]	0.00314887	Q9BVQ7	1040.47
786	[K].NVREFDAFVETLQ.[-]		0.00317708	O75143-5	1567.78
787	[K].NMNDPAWDETNL.[-]	1xOxidation [M2]	0.00149574	A0A2R8YG42	1435.58
788	[K].VGVRMLMTSD.[-]	1xPCA [N-Term]	0.00212738	A8MWL7	1197.58
789	[K].QLLMLQSLE.[-]	1xPCA [N-Term]	0.00303852	M0QYZ2	1163.61
790	[K].SGNYFFLDD.[-]	1xPCA [N-Term]	0.00307944	P61221	1166.48
791	[K].DGIYPAQLVNY.[-]	1xPCA [N-Term]	0.00258802	O75146	1341.65
792	[K].SFSTALYGESDL.[-]		0.00135545	O43707	1289.59
793	[K].TREEFLTLIRS.[-]		0.00258802	P30793	1364.75
794	[K].TRTLNAEEAF.[-]		0.00232558	A2RTX5	1151.57
795	[K].TRVLPNAFNIPNRILDIL.[-]		0.00143672	Q8TDJ6-3	2079.21
796	[K].SEAAGSPDQGSTYSPARGVAGPRGQDPVSSPCG.[-]	1xCarbamidomethyl [C32]	0.00160656	Q96S66	3202.45
797	[K].SDATSGILNSTNIQS.[-]		0.00173314	O43663	1507.72
798	[K].DLDNRGLSRT.[-]	1xPCA [N-Term]	0.00275464	P46977	1235.61
799	[K].TVQSRLDFH.[-]		0.00320555	O14657	1102.56
800	[K].TQIDELLRQSLS.[-]	1xPCA [N-Term]	0.0018863	P82094-2	1491.78
801	[K].RVPDHHPC.[-]	1xCarbamidomethyl [C8]; 1xPCA [N-Term]	0.00185298	P78371	1106.49
802	[K].TQAEQLHNHLQPGR.[-]		0.00128439	Q16635	1628.83
803	[K].SIGESVPEPRIIM.[-]	1xOxidation [M13]	0.00173314	Q9Y5P6-2	1443.75
804	[K].TDFGIFRM.[-]	1xOxidation [M8]; 1xPCA [N-Term]	0.00213687	Q9HCC0	1091.5
805	[K].THELHL.[-]		0.00182838	P41240	749.394
806	[K].TAGLSDLY.[-]	1xPCA [N-Term]	0.00247524	Q99816	928.441
807	[K].TIAPLVASGAVQLI.[-]		0.00245328	Q9BRT9	1352.81
808	[K].ASTGLGIRW.[-]		0.00222427	Q9H6Q4	960.526
809	[K].CLTIITGLPIPDHLDCTEQLP.[-]	2xCarbamidomethyl [C1; C16]; 1xPCA [N-Term]	0.00327783	O15344	2495.23
810	[K].TIQQLETVLGEPLQSYF.[-]		0.0012729	Q9H583	1966.02
811	[K].ARPRQAELVAAS.[-]		0.00225419	Q96FZ7	1268.71
812	[K].ENGELLPILRGEN.[-]		0.00230495	O76003	1453.76
813	[K].SINPLGGFVHYG.[-]	1xPCA [N-Term]	0.00181215	B5MCW2	1349.66
814	[K].ARFPAFEL.[-]	1xPCA [N-Term]	0.00198989	O43813	1039.54
815	[K].DITIHANPFAQ.[-]		0.00168738	H7BZ14	1226.62
816	[K].RFQTYAAPSMAQP.[-]	1xOxidation [M10]	0.00173314	Q6IBW4-4	1483.7
817	[K].RFLDFITNIFA.[-]		0.00181215	Q8TBX8	1356.73
818	[K].RFFEVRRVV.[-]		0.00160656	Q15363	1207.71
819	[K].DYLAAIA.[-]	1xPCA [N-Term]	0.00178013	P25787	825.414
820	[K].REQMLTSPTQ.[-]		0.00230495	Q53H12	1190.58
821	[K].RATAAECLRHPWLNS.[-]	1xCarbamidomethyl [C7]; 1xPCA [N-Term]	0.00195475	Q96SB4-3	1870.91
822	[K].RAGWQGLCDR.[-]	1xCarbamidomethyl [C8]	0.00139864	P51956	1218.58
823	[K].RAGGEESQFEMDI.[-]	1xPCA [N-Term]	0.00194606	Q13541	1557.66
824	[K].LAPVPFFSLLQYE.[-]		0.00162096	P07741	1523.81
825	[K].QRIDEFESM.[-]	1xOxidation [M9]	0.00126719	P26038	1170.51
826	[K].VLSGSEVTA.[-]	1xPCA [N-Term]	0.00187792	O75387	951.478
827	[K].QITEDTVEFGS.[-]		0.00150244	P28288	1225.56
828	[K].VISVDELEYRQ.[-]	1xPCA [N-Term]	0.00197224	Q9NRA8-3	1439.72
829	[K].RQMSVPGIFNPHEIPEEMCD.[-]	1xCarbamidomethyl [C19]; 2xOxidation [M3; M18]	0.00156409	O14980	2418.05
830	[K].VAEAVATFLIRHRFAEPIGGFQCVFPGC.[-]	2xCarbamidomethyl [C23; C28]; 1xPCA [N-Term]	0.00258802	Q9Y570-4	3238.61
831	[K].ANLENPIRLA.[-]	1xPCA [N-Term]	0.00275464	O00330	1199.65
832	[K].VAIQTEI.[-]	1xPCA [N-Term]	0.00314887	Q9NV58	862.467
833	[K].RLYMGEIQ.[-]	1xPCA [N-Term]	0.00284195	Q96DI7	1098.54
834	[K].VNLQMVYDSPLCRLDAEPRPPPTQEAA.[-]	1xCarbamidomethyl [C12]; 1xOxidation [M5]	0.00217528	K7ER00	3083.49
835	[K].ALTRNVPVRDIPAFLTWAQVG.[-]		0.00237796	Q86US8	2324.29
836	[K].RILGLLENF.[-]		0.00150917	A0A087WUB9	1074.63
837	[K].RLIATQPISASDSG.[-]	1xPCA [N-Term]	0.00174089	Q16649	1504.78
838	[K].VGLGFELEA.[-]	1xPCA [N-Term]	0.00154327	Q9Y277-2	1023.51
839	[K].TDNQARLSGSCL.[-]	1xCarbamidomethyl [C11]; 1xPCA [N-Term]	0.00274239	P56937	1410.64
840	[K].LSRVINM.[-]	1xOxidation [M7]	0.00214641	Q15008-4	848.466
841	[K].HMGILNEDQ.[-]	1xPCA [N-Term]	0.0020347	Q9ULM3	1145.5
842	[K].LLGITPVCRM.[-]	1xCarbamidomethyl [C8]	0.00164281	Q5T160	1159.63
843	[K].LETIQAQLDSLT.[-]		0.0028042	Q9Y6G5	1331.71
844	[K].LLGITPVCRM.[-]	1xCarbamidomethyl [C8]; 1xPCA [N-Term]	0.00132539	Q5T160	1248.66
845	[K].LLGITPVCRM.[-]	1xCarbamidomethyl [C8]; 1xOxidation [M10]; 1xPCA [N-Term]	0.00316295	Q5T160	1264.65
846	[K].LEENLQETHSAVL.[-]		0.00236739	Q8IXU6	1482.74
847	[K].IEAETRAV.[-]	1xPCA [N-Term]	0.00208981	Q9Y2K6	977.505
848	[K].LSRVINM.[-]	1xPCA [N-Term]	0.00312091	Q15008-4	921.497
849	[K].LEAAEDIAYQLSRSRNITYLPAGQSVLLQLPQ.[-]		0.00181215	P35232	3557.9
850	[K].LLIGAYRVQLQ.[-]	1xPCA [N-Term]	0.00158518	Q99549	1362.79
851	[K].IINQRLIL.[-]		0.00314887	Q6PH81	982.641
852	[K].LSPQCQPLHNEL.[-]	1xCarbamidomethyl [C5]; 1xPCA [N-Term]	0.00210851	P51688	1524.73
853	[K].LLNRAWR.[-]		0.00274239	Q8N766	928.548
854	[K].GLQVGGCEPEPQVC.[-]	2xCarbamidomethyl [C7; C14]	0.00137997	P52888	1529.67
855	[K].ISGREIDVRLDRNA.[-]		0.00148906	A0A0A0MR39	1613.87
856	[K].ISEDAMSTASSTY.[-]	1xPCA [N-Term]	0.00299814	Q8TF05	1451.6
857	[K].LLPHQLYGVVPQA.[-]		0.00133733	P18887	1434.81
858	[K].ERLAAFYGV.[-]		0.00231524	Q92973	1025.54
859	[K].HRATGEGGASDLPEDPDEDAIPIT.[-]		0.00187792	O15541	2463.13
860	[K].LLQEAQQS.[-]	1xPCA [N-Term]	0.00277931	Q96C86	1005.5
861	[K].EYIQQLRSRTIVHTL.[-]		0.00244238	J3KQY1	1857.03
862	[K].GAALITAVGVRLRTEASS.[-]	1xPCA [N-Term]	0.00134335	P19367-3	1861.03
863	[K].LGGSAVISLEGKPL.[-]	1xBiotin [K12]; 1xPCA [N-Term]	0.00176433	E9PK25	1655.88
864	[K].IVITDCGQLS.[-]	1xCarbamidomethyl [C6]	0.00201666	P30405	1105.56
865	[K].LGRAMREIV.[-]	1xPCA [N-Term]	0.0030932	P48047	1133.62
866	[K].LVDPQEMLRLLGH.[-]	1xOxidation [M7]; 1xPCA [N-Term]	0.00178808	A0A0A0MT64	1625.85
867	[K].LVSQEEMEFIQRGGPE.[-]	1xOxidation [M7]	0.00208981	P82909	1864.87
868	[K].LTREPHPWRPTLVA.[-]		0.00195475	Q96CD0	1672.93
869	[K].LTPAEEENNSFQRLSP.[-]	1xPCA [N-Term]	0.00274239	Q5HYI7	1920.91
870	[K].ESAQPPAHL.[-]	1xPCA [N-Term]	0.00197224	O14618	1038.5
871	[K].GAYREHPYGRY.[-]	1xPCA [N-Term]	0.0013738	Q07666	1457.67
872	[K].IVVVTAGVRQQ.[-]		0.00275464	F5H793	1169.7
873	[K].LFPLHQETAAS.[-]	1xPCA [N-Term]	0.00227436	Q12840	1302.65
874	[K].LFNIHED.[-]	1xPCA [N-Term]	0.00237796	O95831	976.452
875	[K].ITIADCGQLE.[-]	1xCarbamidomethyl [C6]	0.00261119	P62937	1119.54
876	[K].GASQAGMLAPGTRR.[-]	1xPCA [N-Term]	0.00323427	E9PDU6	1461.74
877	[K].GASQAGMLAPGTRR.[-]	1xOxidation [M7]	0.00247524	E9PDU6	1388.71
878	[K].ILDATPACLP.[-]	1xCarbamidomethyl [C8]; 1xPCA [N-Term]	0.00157812	Q9Y5Y2	1159.58
879	[K].IIEEDDAYDFSTDYV.[-]		0.00222427	Q9BVP2	1794.76
880	[K].LDEQEPFPHS.[-]		0.00129598	H0YIV9	1198.54
881	[K].GNLRRTGQEVAQAQES.[-]		0.00208981	Q9H098-2	1743.87
882	[K].LLRQHGLLGEVN.[-]		0.00187792	Q96D96	1348.77
883	[K].FQALNSVG.[-]	1xPCA [N-Term]	0.00197224	A1L390	924.457
884	[K].LMNQMNARL.[-]		0.00136765	Q6YN16	1090.55
885	[K].LREQMERHLNL.[-]		0.00148242	Q96CM8-2	1438.76
886	[K].ILREMYERQ.[-]	1xPCA [N-Term]	0.00284195	Q96GY3	1326.66
887	[K].FLSVLERQ.[-]	1xPCA [N-Term]	0.00147581	P07099	1080.58
888	[K].LMPMQQIAN.[-]	1xOxidation [M]; 1xPCA [N-Term]	0.00187792	P55809	1150.54
889	[K].MSILAIINNMQQ.[-]	1xOxidation [M10]	0.00235687	Q9UFF9	1391.7
890	[K].IMRVGTASS.[-]	1xPCA [N-Term]	0.00303852	Q9BXC9	1010.51
891	[K].LNEAQPSTIATSMRDSLIDSLT.[-]		0.00200769	P56537	2363.18
892	[K].MSILAIINNMQQ.[-]	2xOxidation [M1; M10]	0.00192022	Q9UFF9	1407.7
893	[K].IASDCFRFQDWAS.[-]	1xCarbamidomethyl [C5]; 1xPCA [N-Term]	0.00133135	Q9UKK6	1691.73
894	[K].FLEMHQL.[-]	1xOxidation [M4]; 1xPCA [N-Term]	0.00264633	Q9Y617	1022.48
895	[K].LQLVQGIR.[-]		0.00259958	Q86TB9	926.578
896	[K].FLEMHQL.[-]	1xPCA [N-Term]	0.00126719	Q9Y617	1006.48
897	[K].IAQTRRPDPPTAALNEPQTFDCAL.[-]	1xCarbamidomethyl [C22]; 1xPCA [N-Term]	0.00136154	Q9UKA8	2771.36
898	[K].NAEEFTLRFGVDRPS.[-]	1xPCA [N-Term]	0.00230495	O14933	1826.88
899	[K].LQEEQFVNAVE.[-]		0.00234639	Q8IYS1	1305.63
900	[K].MLGQTRPH.[-]	1xOxidation [M1]	0.00139239	E7ESA6	955.478
901	[K].MMRLVTQQE.[-]	1xOxidation [M]	0.00217528	Q9HB40	1151.55
902	[K].LLRQHGLLGEVN.[-]	1xPCA [N-Term]	0.00180409	Q96D96	1437.8
903	[K].EQPAGERTPLLL.[-]	1xPCA [N-Term]	0.00173314	Q9NS93	1412.75
904	[K].MIALVALLVEQSRSER.[-]	1xOxidation [M1]	0.00326324	A0A0C4DG73	1831.01
905	[K].IDDIRKPGESEE.[-]	1xBiotin [K6]; 1xPCA [N-Term]	0.00149574	P48643	1702.77
906	[K].FAVATLPPA.[-]	1xPCA [N-Term]	0.0014303	P28072	975.53
907	[K].AQDFHWLTRSNM.[-]	1xOxidation [M12]	0.00388382	Q9UJ83	1521.69
908	[K].RFFEVRRVV.[-]	1xPCA [N-Term]	0.00442242	Q15363	1296.73
909	[K].INPETVNLSI.[-]	1xPCA [N-Term]	0.00424751	A0A087X211	1188.63
910	[K].LHLAENAEPEEQSAA.[-]		0.00432435	Q9BUN5	1608.75
911	[K].RQRPDDPMASFLGQ.[-]	1xOxidation [M8]	0.003815	O95391	1633.78
912	[K].DVNFEFPEFQL.[-]	1xPCA [N-Term]	0.0038665	P62081	1473.67
913	[K].RQASESSSRPH.[-]	1xPCA [N-Term]	0.00460475	Q9BZX2	1330.62
914	[K].DLMANATCFRSASRR.[-]	1xCarbamidomethyl [C8]; 1xOxidation [M3]; 1xPCA [N-Term]	0.00393627	P18583-5	1860.86
915	[K].GGPGLPLPPL.[-]	1xPCA [N-Term]	0.00466724	Q9H7N4	1006.57
916	[K].TVCVEMGDVESAF.[-]	1xCarbamidomethyl [C3]; 1xPCA [N-Term]	0.00424751	P49189	1532.64
917	[K].ISAEGSGLSF.[-]	1xPCA [N-Term]	0.00400734	Q8WV07	1056.5
918	[K].TVDLGISDLEDDC.[-]	1xCarbamidomethyl [C13]; 1xPCA [N-Term]	0.00364834	Q8NHQ9	1540.65
919	[K].LQGVECGLR.[-]	1xCarbamidomethyl [C6]; 1xPCA [N-Term]	0.00481648	O43293	1120.56
920	[K].LVPQQLAH.[-]		0.00466724	P10606	905.52
921	[K].GGSRFVTVG.[-]	1xPCA [N-Term]	0.00378106	Q96QD9	968.495
922	[K].CYEMASHLRRSQY.[-]	1xCarbamidomethyl [C1]; 1xOxidation [M4]	0.0037642	P07737	1716.76
923	[K].LLPPID.[-]	1xPCA [N-Term]	0.00458412	O75608	756.429
924	[K].EAEDNIREMLMARRAQ.[-]	1xPCA [N-Term]	0.00390123	O60925	2021.96
925	[K].QNLERGTAV.[-]		0.00336674	O95926	987.522
926	[K].LIIENRDMPRT.[-]	1xOxidation [M8]	0.00450252	Q9HD34	1373.72
927	[K].SGSILTSP.[-]	1xPCA [N-Term]	0.0044423	Q5HYJ3	850.431
928	[K].ILVALCGGN.[-]	1xCarbamidomethyl [C6]	0.00342735	P04083	916.492
929	[K].SLERATQL.[-]		0.00342735	Q9UBI1	917.505
930	[K].SFSTALYGESDL.[-]	1xPCA [N-Term]	0.00355191	O43707	1378.62
931	[K].STCPLCRETFF.[-]	2xCarbamidomethyl [C3; C6]	0.00363208	O94822-3	1417.62
932	[K].RLQDVVSERANH.[-]		0.00415343	P28749	1423.74
933	[K].LSTACPGRTYF.[-]	1xCarbamidomethyl [C5]	0.00479486	P55060-3	1272.6
934	[K].SRESMIQLF.[-]		0.0037642	Q8N142-2	1110.56
935	[K].SEISSTVPQGGME.[-]		0.00450252	Q2NL82	1321.59
936	[K].DTSIMQWRVI.[-]		0.00419081	O00423-3	1248.64
937	[K].SLMDHTIPEV.[-]		0.00397164	G5EA09	1141.56
938	[K].QRIDEFEAL.[-]		0.00479486	E7EQR4	1120.56
939	[K].FLRGTPGV.[-]	1xPCA [N-Term]	0.00468827	Q15526	935.51
940	[K].LTDINQLPET.[-]	1xPCA [N-Term]	0.00454313	Q15276	1232.62
941	[K].DSILRRARGMFTAEDLR.[-]	1xOxidation [M10]	0.00397164	Q16864-2	2023.05
942	[K].IHLQIARQR.[-]	1xPCA [N-Term]	0.00384926	Q6EEV4	1223.71
943	[K].DVIPFPRFPHSCLL.[-]	1xCarbamidomethyl [C12]	0.00404336	Q96I59	1697.88
944	[K].LSDVARTCEQMLEN.[-]	1xCarbamidomethyl [C8]; 1xPCA [N-Term]	0.00378106	Q9P086	1754.78
945	[K].LSRVINM.[-]		0.00462549	Q15008-4	832.471
946	[K].TNEAQAIETARAWTRLYAMNNI.[-]	1xOxidation [M19]	0.00373072	P61088	2553.25
947	[K].VLCTSCAMFET.[-]	2xCarbamidomethyl [C3; C6]; 1xPCA [N-Term]	0.00378106	O15304	1407.57
948	[K].IFDPQNPDENE.[-]		0.00339691	P46109	1317.56
949	[K].VNPFSPLGTGIRLNPF.[-]	1xPCA [N-Term]	0.00332198	Q8IZU2	1817.97
950	[K].VQQIATLCSV.[-]	1xCarbamidomethyl [C8]; 1xPCA [N-Term]	0.00434378	A8MW92	1207.61
951	[K].GNLQLLQNCLAVLNGDT.[-]	1xCarbamidomethyl [C9]	0.00428576	A0A0A0MRI2	1842.94
952	[K].ADPYQYVV.[-]	1xPCA [N-Term]	0.0041164	F8W6M3	1043.48
953	[K].NLQEGQVTDPRGIPLPPQ.[-]	1xPCA [N-Term]	0.00420962	Q92600-2	2048.06
954	[K].MFGSSVDLGNLGQ.[-]		0.00434378	P13861	1324.62
955	[K].VVGQLTR.[-]	1xPCA [N-Term]	0.003815	Q96IZ0	861.494
956	[K].AAPAEIDQR.[-]	1xPCA [N-Term]	0.0044423	Q9UPW6	1059.52
957	[K].YLRDSGF.[-]		0.00407971	P35080	857.415
958	[K].EIVTNFLAGFEA.[-]		0.00371409	P25705	1310.66
959	[K].YVGIEREMEIP.[-]		0.00407971	Q15910-2	1335.66
960	[K].ELGRSTPQSEV.[-]	1xPCA [N-Term]	0.00363208	Q86XP1	1291.63
961	[K].NVERMGRLLGLETNV.[-]		0.0038665	Q96DR7	1700.91
962	[K].RRRTLLEQLDDDQ.[-]		0.0038665	O75400	1657.86
963	[K].VARTDSPDMHEDT.[-]	1xOxidation [M9]; 1xPCA [N-Term]	0.00339691	Q9BW61	1578.65
964	[K].ESTLHLVLRLRGGV.[-]		0.00332198	P0CG48	1549.92
965	[K].RHSMVATPPDGVSLLFPRPE.[-]		0.00748797	E9PE46	2206.14
966	[K].MFGSSVDLGNLGQ.[-]	1xOxidation [M1]; 1xPCA [N-Term]	0.00503828	P13861	1429.64
967	[K].LVLLERLPRPS.[-]		0.00606552	Q9BV10	1292.8
968	[K].TQIDELLRQSLS.[-]		0.00486001	P82094-2	1402.75
969	[K].DAYYNLCLPQRPNMI.[-]	1xCarbamidomethyl [C7]; 1xOxidation [M14]; 1xPCA [N-Term]	0.00506103	Q9NUQ7	1972.9
970	[K].LLTTGRE.[-]		0.00649478	Q9NP79	789.446
971	[K].SHAFSHV.[-]		0.00512994	Q9NR12	784.374
972	[K].NLALSRESLVV.[-]		0.00664496	Q86X29	1200.69
973	[K].IRQAGVID.[-]		0.00584899	O75534-4	871.5
974	[K].KITIADCGQLE.[-]	1xBiotin [K1]; 1xCarbamidomethyl [C7]	0.0078058	P62937	1473.71
975	[K].ELIHRQAS.[-]	1xPCA [N-Term]	0.00564062	Q9H974-4	1042.54
976	[K].RGIIGYDV.[-]	1xPCA [N-Term]	0.00748797	O75964	981.515
977	[K].PLSIALAQRH.[-]	1xPCA [N-Term]	0.00784199	P0CB38	1194.67
978	[K].VVGQLTR.[-]		0.00497065	Q96IZ0	772.468
979	[K].MLGQTRPH.[-]	1xOxidation [M1]; 1xPCA [N-Term]	0.00725032	E7ESA6	1044.5
980	[K].DVVILGRSL.[-]	1xPCA [N-Term]	0.00503828	O60502	1060.61
981	[K].CYEMASHLRRSQY.[-]	1xCarbamidomethyl [C1]	0.00784199	P07737	1700.76
982	[K].VARVQPEFLQT.[-]		0.00658445	Q9Y3B2	1287.71
983	[K].VSSRGTRLVFPLEDNA.[-]		0.00623349	A0A087WXD1	1760.93
984	[K].FAGRNFRNPLAK.[-]	1xBiotin [K12]; 1xPCA [N-Term]	0.00486001	P06733	1705.87
985	[K].GGFNRPLDFIA.[-]	1xPCA [N-Term]	0.00784199	Q8WVK2	1295.65
986	[K].IDNYIPIF.[-]	1xPCA [N-Term]	0.00539109	F5GYQ1	1083.55
987	[K].DYEEIGPSICRHNPVFGVMS.[-]	1xCarbamidomethyl [C10]; 1xOxidation [M19]	0.00626196	P61158	2323.05
988	[K].SMSMAAAGGAFRP.[-]	2xOxidation [M2; M4]	0.00787836	P20719	1285.57
989	[K].REQMLTSPTQ.[-]	1xOxidation [M4]; 1xPCA [N-Term]	0.00564062	Q53H12	1295.6
990	[K].REQMLTSPTQ.[-]	1xPCA [N-Term]	0.0058756	Q53H12	1279.61
991	[K].NNPWLCTE.[-]	1xCarbamidomethyl [C6]; 1xPCA [N-Term]	0.00721703	Q14141	1122.47
992	[K].MFGSSVDLGNLGQ.[-]	1xOxidation [M1]	0.0058225	P13861	1340.62
993	[K].VYQLQTM.[-]	1xPCA [N-Term]	0.00592921	Q9UJA3-4	971.466
994	[K].GGSGSGPTIEEVD.[-]	1xPCA [N-Term]	0.00769828	A0A0G2JIW1	1293.56
995	[K].RLYMGEIQ.[-]	1xOxidation [M4]; 1xPCA [N-Term]	0.00718391	Q96DI7	1114.53
996	[K].FLNWATPNL.[-]		0.00655441	O43772	1075.56
997	[K].LQQRQPLPDSNPEESSV.[-]		0.00673684	Q9C0C4	1923.94
998	[K].NEGPGRLTFVDD.[-]	1xPCA [N-Term]	0.00776978	Q9H1X3	1408.65
999	[K].RVFLSTE.[-]	1xPCA [N-Term]	0.00840686	Q96G21	940.489
1000	[K].DLMANATCFRSASRR.[-]	1xCarbamidomethyl [C8]; 1xOxidation [M3]	0.00715095	P18583-5	1771.83
1001	[K].PRLNVP.[-]	1xPCA [N-Term]	0.00718391	O60573	784.446
1002	[K].YQRPEGL.[-]		0.00566623	O76071	862.442
1003	[K].YQRPEGL.[-]	1xPCA [N-Term]	0.00844603	O76071	951.468
1004	[K].ESVSVLNLFTRIR.[-]		0.00784199	Q9UM11-2	1533.87
1005	[K].FLAQTA.[-]	1xPCA [N-Term]	0.00501563	Q9BV57	739.377
1006	[K].VATSYESSL.[-]	1xPCA [N-Term]	0.00623349	Q8IWQ3-4	1045.48
1007	[K].LMQVVPQET.[-]	1xPCA [N-Term]	0.00802566	Q01650	1133.57
1008	[K].IRFGEALGSL.[-]		0.00579614	Q9UG56	1062.59
1009	[K].YESSTASALVA.[-]	1xPCA [N-Term]	0.0060106	P62277	1187.56
1010	[K].DTSIMQWRVI.[-]	1xPCA [N-Term]	0.00546471	O00423-3	1337.67
1011	[K].LRDFLHNFSA.[-]		0.00503828	Q8N9F7	1219.62
1012	[K].LQSYLETSGTS.[-]	1xPCA [N-Term]	0.00795165	P42568	1274.59
1013	[K].PITMLL.[-]	1xOxidation [M4]; 1xPCA [N-Term]	0.00840686	P10515	792.432
1014	[K].LGFLNRL.[-]	1xPCA [N-Term]	0.00536679	Q9NQX4	921.53
1015	[K].YLRDSGF.[-]	1xPCA [N-Term]	0.00612097	P35080	946.442
1016	[K].YLRYTPQP.[-]	1xPCA [N-Term]	0.00592921	P30041	1126.57
1017	[K].ILNYPEQEEA.[-]	1xPCA [N-Term]	0.00617696	Q9NX47	1294.6
1018	[K].IDHILDAL.[-]		0.00708551	P04843	909.504
1019	[K].ETMVTSTTEPSRCEYLMELMTPAACPEPPPEAPTEDDHDEL.[-]	2xCarbamidomethyl [C13; C25]; 1xPCA [N-Term]	0.00673684	K7ELL7	4766.02
1020	[K].QYIERSQASADEYSYVA.[-]		0.00728377	Q13617-2	1979.9
1021	[K].AVEDMLETLQITQS.[-]	1xOxidation [M5]	0.00731739	Q15006	1593.77
1022	[K].ELENWAGSM.[-]	1xOxidation [M9]; 1xPCA [N-Term]	0.00510686	Q9H444	1141.46
1023	[K].VLDALES.[-]	1xPCA [N-Term]	0.00492608	Q9NUY8	835.42
1024	[K].QRLPPRTV.[-]		0.00705303	Q96M27	966.584
1025	[K].VLAIAQNFV.[-]	1xPCA [N-Term]	0.00584899	Q6P1L8	1063.59
1026	[K].ALIENVSDS.[-]	1xPCA [N-Term]	0.00829052	Q15390	1036.49
1027	[K].NSNDIVNAIMELTM.[-]		0.00637724	Q9BZK3	1564.73
1028	[K].VEVAHISGGE.[-]	1xPCA [N-Term]	0.00718391	O95625	1086.52
1029	[K].LHLAENAEPEEQSAA.[-]	1xPCA [N-Term]	0.00539109	Q9BUN5	1697.78
1030	[K].LTTAFEEVWGVI.[-]		0.0053426	Q92979	1364.71
1031	[K].VDSPVLW.[-]	1xPCA [N-Term]	0.00791491	Q9BZF3-5	904.456
1032	[K].LTDINQLPET.[-]		0.00524697	Q15276	1143.59
1033	[K].QDVVLNYPM.[-]	1xOxidation [M9]; 1xPCA [N-Term]	0.00512994	Q15029	1183.55
1034	[K].EAEILEVLRHPRDWVR.[-]	1xPCA [N-Term]	0.00612097	P36551	2107.12
1035	[K].VLTQMGSPLNPISSVS.[-]		0.00817589	Q99717	1629.85
1036	[K].LYLLTQMPH.[-]	1xOxidation [M7]; 1xPCA [N-Term]	0.00813805	Q9Y4C2	1220.61
1037	[K].SWDVETATELLLSN.[-]		0.0057438	P61086	1577.77
1038	[K].ISQTAPEWTAQAMEAQMAQ.[-]		0.0060106	D6RFN0	2091.95
1039	[K].AMFARFTEME.[-]	1xOxidation [M9]	0.00664496	P52756	1248.54
1040	[K].LIIENRDMPRT.[-]		0.00776978	Q9HD34	1357.73
1041	[K].RAERFGIA.[-]		0.00728377	H0YHG0	919.511
1042	[K].TVASRIAFFL.[-]		0.00670606	Q5JU69	1124.65
1043	[K].LSRVINM.[-]	1xOxidation [M7]; 1xPCA [N-Term]	0.00569196	Q15008-4	937.492
1044	[K].ISGREIDVRLDRNA.[-]	1xPCA [N-Term]	0.00708551	A0A0A0MR39	1702.9
1045	[K].TITAYFGDLIRRPASET.[-]		0.00901511	Q96RS0	1911
1046	[K].VFCVQRPDR.[-]	1xCarbamidomethyl [C3]; 1xPCA [N-Term]	0.00962501	C9JEH3	1265.62
1047	[K].SVGGACVLVA.[-]	1xCarbamidomethyl [C6]	0.00868511	P46776	932.487
1048	[K].AIVERAAQLAIRVTNPNARLRSEENE.[-]		0.00971565	F8W727	2920.57
1049	[K].LDTEPQWVPSTWLR.[-]		0.00893138	Q8N3R9	1727.88
1050	[K].YNVRHLMPQ.[-]	1xOxidation [M7]	0.00999304	O75940	1173.58
1051	[K].STGSTSSQTQPGTGWVQF.[-]		0.00905728	Q9NVZ3	1855.85
1052	[K].TMVTRFNEAQ.[-]	1xPCA [N-Term]	0.00909966	P98175-5	1285.6
1053	[K].DLMANATCFRSASRR.[-]	1xCarbamidomethyl [C8]; 1xPCA [N-Term]	0.00897314	P18583-5	1844.86
1054	[K].LPEYNPRTL.[-]		0.010376	Q9P258	1102.59
1055	[K].VRRAIEQLAAMD.[-]	1xPCA [N-Term]	0.00994623	H3BLT4	1461.76
1056	[K].AHLRGLGGLAS.[-]		0.00994623	Q8NAF0	1051.6
1057	[K].YNPAQLANR.[-]	1xPCA [N-Term]	0.00901511	A0A087X0D2	1135.56
1058	[K].SGRTFLHTVCFY.[-]	1xCarbamidomethyl [C10]; 1xPCA [N-Term]	0.00985331	Q9NP77	1576.74
1059	[K].TELISVSEV.[-]	1xPCA [N-Term]	0.00935843	J3KPM9	1065.55
1060	[K].FQCGFGLTIG.[-]	1xCarbamidomethyl [C3]; 1xPCA [N-Term]	0.00927132	O96008	1188.55
1061	[K].THGDTRALELNQRLSSQ.[-]	1xPCA [N-Term]	0.00962501	Q6PGP7	2015.01
1062	[K].KITIADCGQLE.[-]	1xBiotin [K1]; 1xCarbamidomethyl [C7]; 1xPCA [N-Term]	0.00976131	P62937	1562.73
1063	[K].ICSLHSLPPQS.[-]	1xCarbamidomethyl [C2]	0.0102306	P03928	1238.62
1064	[K].LIIENRDMPRT.[-]	1xPCA [N-Term]	0.00994623	Q9HD34	1446.75
1065	[K].VTRMGLLV.[-]	1xOxidation [M4]; 1xPCA [N-Term]	0.00860463	Q13425	993.555
1066	[K].SVSTSSPAGAAIASTSGASNNSSSN.[-]		0.00909966	Q86UE8	2212
1067	[K].TRTLNAEEAF.[-]	1xPCA [N-Term]	0.00893138	A2RTX5	1240.6
1068	[K].ALLLLCGEDD.[-]	1xCarbamidomethyl [C6]	0.0100401	P08758	1118.54
1069	[K].ALLLLCGEDD.[-]	1xCarbamidomethyl [C6]; 1xPCA [N-Term]	0.0098072	P08758	1207.57
1070	[K].ALIVDESCRR.[-]	1xCarbamidomethyl [C8]	0.0098072	A0A0G2JHC2	1218.63
1071	[K].SCAHDWVYE.[-]	1xCarbamidomethyl [C2]; 1xPCA [N-Term]	0.00864477	Q32Q12	1255.48
1072	[K].LFGLPNDS.[-]	1xPCA [N-Term]	0.00958003	Q96J01	951.457
1073	[K].VTRLGLLA.[-]		0.0101826	Q13424	842.546
1074	[K].TVYVSVLPTTADF.[-]		0.00901511	P41252	1412.73
1075	[K].SLMDHTIPEV.[-]	1xOxidation [M3]	0.00985331	G5EA09	1157.55
1076	[K].DRETVLSSAL.[-]	1xPCA [N-Term]	0.00994623	Q5KU26	1179.6
1077	[K].ESAQPPAHL.[-]		0.00976131	O14618	949.474
1078	[K].RLYMGEIQ.[-]		0.00872565	Q96DI7	1009.51
1079	[K].PITMLL.[-]	1xPCA [N-Term]	0.00962501	P10515	776.438
1080	[K].NSIRLTLNR.[-]		0.00856468	Q9BWT3	1086.64
1081	[K].IVLELPQ.[-]	1xPCA [N-Term]	0.00856468	Q53FA7	900.519
1082	[K].DVNVIPATA.[-]	1xPCA [N-Term]	0.00893138	P55899	988.51
1083	[K].QDVVLNYPM.[-]		0.00893138	Q15029	1078.52
1084	[K].QAPLVH.[-]	1xPCA [N-Term]	0.00931476	P09496	753.404
1085	[K].RFCVDQPTVPQTASES.[-]	1xCarbamidomethyl [C3]; 1xPCA [N-Term]	0.00985331	F2Z3H6	1910.87
1086	[K].QPLGDPERQATVLDTFLTVERPQED.[-]		0.00985331	Q9H9R9-3	2854.42
1087	[K].QRIDEFEAM.[-]	1xPCA [N-Term]	0.00888983	P35241	1227.55
1088	[K].QRIDEFEAM.[-]	1xOxidation [M9]; 1xPCA [N-Term]	0.00909966	P35241	1243.54
1089	[K].MVQQLQEDVDMEDAP.[-]	1xOxidation [M11]	0.0101826	Q9UHA3	1763.75
1090	[K].RFQTYAAPSMAQP.[-]	1xPCA [N-Term]	0.0101349	Q6IBW4-4	1556.73
1091	[K].EIYRTMNISPEQPQH.[-]	1xOxidation [M6]	0.00852494	Q9Y6Y8	1858.88
1092	[K].LLYESRDQ.[-]	1xPCA [N-Term]	0.0107745	Q9BQ24-2	1112.54
1093	[K].VGIDFLNY.[-]	1xPCA [N-Term]	0.0107745	A0A1B0GTF3	1029.5
1094	[K].HDELTYF.[-]	1xPCA [N-Term]	0.0112953	P04080	1013.44
1095	[K].DSSSTNLESMDTS.[-]	1xPCA [N-Term]	0.0112953	Q86VP6	1462.56
1096	[K].VEPEIQLS.[-]	1xPCA [N-Term]	0.0108254	Q6UX07	1003.51
1097	[K].LWDSSRDISR.[-]		0.0107745	P49760	1234.62
1098	[K].ALWLPMGD.[-]	1xPCA [N-Term]	0.0116756	Q8IZ83	991.471
1099	[K].RICPNAPDP.[-]	1xCarbamidomethyl [C3]; 1xPCA [N-Term]	0.0112421	Q8WUZ0	1128.53
1100	[K].FFPYSSADAS.[-]	1xPCA [N-Term]	0.0106232	O94804	1180.49
1101	[K].VAVPGPTR.[-]	1xPCA [N-Term]	0.0116756	Q6PGN9	885.494
1102	[K].FSATPRYMTYN.[-]	1xOxidation [M8]; 1xPCA [N-Term]	0.0119555	P35998	1455.64
1103	[K].RICPNAPDP.[-]	1xCarbamidomethyl [C3]	0.0108254	Q8WUZ0	1039.5
1104	[K].LLSHLGQMGQDEMQRLENDNT.[-]		0.011899	Q6ZRQ5	2429.12
1105	[K].QIRSNMCWLRD.[-]	1xCarbamidomethyl [C7]; 1xOxidation [M6]	0.0104741	O75439	1494.69
1106	[K].AMAPTSPQI.[-]		0.0104249	Q9BYD2	915.46
1107	[K].MMRLVTQQE.[-]	2xOxidation [M1; M2]	0.0118427	Q9HB40	1167.55
1108	[K].EIRQLLS.[-]	1xPCA [N-Term]	0.0116205	P53992	947.531
1109	[K].MCPLLLCPMNFVPVPPRPDPVAGCLPR.[-]	3xCarbamidomethyl [C2; C7; C24]; 2xOxidation [M1; M9]; 1xPCA [N-Term]	0.0119555	Q9NR55	3224.57
1110	[K].VTRLGLLA.[-]	1xPCA [N-Term]	0.0113489	Q13424	931.572
1111	[K].LNEAQPSTIATSMRDSLIDSLT.[-]	1xOxidation [M13]; 1xPCA [N-Term]	0.0112953	P56537	2468.2
1112	[K].RWRQTVFH.[-]		0.0118427	Q9NZL9	1129.6
1113	[K].LYSYRYSPTTSHVGA.[-]	1xPCA [N-Term]	0.0119555	Q9GZL7	1790.85
1114	[K].VSNIFDDPLNAFGGQ.[-]		0.0119555	A0A096LPC5	1593.75
1115	[K].FAVETLICS.[-]	1xCarbamidomethyl [C8]; 1xPCA [N-Term]	0.0121268	Q9Y287	1128.54
1116	[K].DSETSQRLANLRQRVEQFARAFPMPGFDEH.[-]		0.0122425	P34897	3532.71
1117	[K].VGLALELEA.[-]	1xPCA [N-Term]	0.0146079	P45880-1	1003.55
1118	[K].GQLCELSCSTDYRMR.[-]	2xCarbamidomethyl [C4; C8]; 1xOxidation [M14]	0.0124181	Q99873	1891.81
1119	[K].EEHLCTQRMLDQTLLDLNEM.[-]	1xCarbamidomethyl [C5]	0.0146783	J3KN67	2489.15
1120	[K].MLGQTRPH.[-]	1xPCA [N-Term]	0.0128384	E7ESA6	1028.51
1121	[K].RQGRTLYGFGG.[-]	1xPCA [N-Term]	0.0140578	P62805	1300.65
1122	[K].DLPHYF.[-]	1xPCA [N-Term]	0.0132108	A0A087WT12	880.399
1123	[K].IQEVWRQRYQSHPDAAVQ.[-]		0.0127775	O15530	2211.11
1124	[K].ITRLGLVA.[-]	1xPCA [N-Term]	0.0126565	Q13884	931.572
1125	[K].ERVIGV.[-]	1xPCA [N-Term]	0.0137253	P78382	761.43
1126	[K].GAYREHPYGRY.[-]		0.0133375	Q07666	1368.64
1127	[K].LYLLTQMPH.[-]		0.0133375	Q9Y4C2	1115.59
1128	[K].CRRFLDELDAVQMD.[-]	1xCarbamidomethyl [C1]	0.0130232	O15160	1767.82
1129	[K].ASSAGVLVS.[-]	1xPCA [N-Term]	0.0125367	Q9UHV9	879.457
1130	[K].ILDPRGP.[-]	1xPCA [N-Term]	0.0144683	P36955	856.468
1131	[K].MRPGEATLSC.[-]	1xCarbamidomethyl [C10]	0.0127775	P57081	1121.51
1132	[K].SRESMIQLF.[-]	1xPCA [N-Term]	0.0134654	Q8N142-2	1199.59
1133	[K].PLSDPAPF.[-]	1xPCA [N-Term]	0.0134654	O43399-7	932.451
1134	[K].RASAGECLRHPWLNS.[-]	1xCarbamidomethyl [C7]; 1xPCA [N-Term]	0.013274	P78362-2	1842.88
1135	[K].IQQRRQELEQSLVVRNT.[-]		0.0127168	Q6STE5	2097.15
1136	[K].VFCVQRPDR.[-]	1xCarbamidomethyl [C3]	0.0130854	C9JEH3	1176.59
1137	[K].TDFGIFRM.[-]	1xPCA [N-Term]	0.0127168	Q9HCC0	1075.5
1138	[K].VEVFRALA.[-]		0.0144683	Q9BW83	904.525
1139	[K].FSEDFGQES.[-]	1xPCA [N-Term]	0.0141932	Q9UN37	1134.44
1140	[K].HSLLMR.[-]	1xOxidation [M5]	0.0133375	Q7L523	772.413
1141	[K].DIGAIAR.[-]	1xPCA [N-Term]	0.0133375	E7EWB4	804.436
1142	[K].CHPDIFIEHFGD.[-]	1xCarbamidomethyl [C1]; 1xPCA [N-Term]	0.0129613	Q96QD5	1575.67
1143	[K].LQSCLEAVAT.[-]	1xCarbamidomethyl [C4]	0.0130232	Q03111	1091.54
1144	[K].AMFARFTEME.[-]		0.0135299	P52756	1232.54
1145	[K].NIQQLIELVRRL.[-]		0.014399	Q8TCY9	1494.91
1146	[K].VLLQHSR.[-]	1xPCA [N-Term]	0.0139906	Q86YB8	941.532
1147	[K].HFWTAES.[-]	1xPCA [N-Term]	0.0142615	Q14157-1	966.41
1148	[-].MATSADSPSSPLG.[-]	1xPCA [N-Term]	0.0128384	I3L3N2	1309.57
1149	[K].FLALYLHGAA.[-]		0.0137912	Q9BZE1	1075.59
1150	[K].LFQRWLQ.[-]	1xPCA [N-Term]	0.0154025	F5H4R6	1079.58
1151	[K].TTHFVEGGDAGNREDQINRLIRRMN.[-]	1xOxidation [M24]	0.0150357	P18124	2915.43
1152	[K].VEVFRALA.[-]	1xPCA [N-Term]	0.0150357	Q9BW83	993.552
1153	[K].NRPMILIGG.[-]	1xPCA [N-Term]	0.0151083	Q9NZB8-5	1059.58
1154	[K].VQQLLQEMTAS.[-]	1xPCA [N-Term]	0.0154025	Q9NWZ3	1336.66
1155	[K].ELSRSFTNQIIL.[-]		0.0150357	Q96IJ6-2	1420.78
1156	[K].LLNRAWR.[-]	1xPCA [N-Term]	0.0152547	Q8N766	1017.57
1157	[K].RRRALNSILED.[-]		0.0150357	Q86U38	1342.75
1158	[K].LISLLARQWEALCGRELPVELTG.[-]	1xCarbamidomethyl [C13]	0.0148202	Q9Y2I1	2624.42
1159	[K].RVSAIVEQSWNDS.[-]	1xPCA [N-Term]	0.0148202	P63146	1579.75
1160	[K].VFRIFRQWESLCSC.[-]	2xCarbamidomethyl [C12; C14]; 1xPCA [N-Term]	0.0214915	Q86WB0	1976.93
1161	[K].GSGGNAGSYIPSYTSWYPSAHQEAMQQPQLM.[-]	2xOxidation [M25; M31]; 1xPCA [N-Term]	0.0162441	P56177	3464.49
1162	[K].RLEEIERILNGE.[-]	1xPCA [N-Term]	0.0188974	Q6ZXV5	1559.82
1163	[K].VAVYSTCL.[-]	1xCarbamidomethyl [C7]; 1xPCA [N-Term]	0.0188048	G3XAI2	1001.48
1164	[K].EFPDQHH.[-]	1xPCA [N-Term]	0.0193683	O95139	998.412
1165	[K].AMAPTSPQI.[-]	1xOxidation [M2]	0.0214915	Q9BYD2	931.455
1166	[K].LVTTVTEIAG.[-]		0.0233967	Q01518	1003.57
1167	[K].LFQSNLVPADPE.[-]		0.0232797	O14593	1329.67
1168	[K].ALREVIRVCQVW.[-]	1xCarbamidomethyl [C9]; 1xPCA [N-Term]	0.0210682	Q9BT73	1617.87
1169	[K].EEHLCTQRMLDQTLLDLNEM.[-]	1xCarbamidomethyl [C5]; 2xOxidation [M9; M20]	0.017731	J3KN67	2521.14
1170	[K].RFNEFMSNILT.[-]		0.0168874	P78356	1371.67
1171	[K].QRIDEFEAM.[-]		0.0157029	P35241	1138.52
1172	[K].TLPHAPLAAAP.[-]	1xPCA [N-Term]	0.016323	H7C0T2	1147.63
1173	[K].TIQGDEEDLR.[-]		0.0165623	P54920	1175.55
1174	[K].ITLGVQSR.[-]		0.0198521	Q6KCM7-3	873.515
1175	[K].FAVATLPPA.[-]		0.0158555	P28072	886.503
1176	[K].LGVTVR.[-]	1xPCA [N-Term]	0.0164023	P61160-2	733.436
1177	[K].LFNQINIS.[-]	1xPCA [N-Term]	0.0164023	Q92905	1037.54
1178	[K].TVAMQQCIE.[-]	1xCarbamidomethyl [C7]; 1xPCA [N-Term]	0.0195603	Q96DP5	1168.51
1179	[K].ETMVTSTTEPSRCEYLMELMTPAACPEPPPEAPTEDDHDEL.[-]	2xCarbamidomethyl [C13; C25]; 1xOxidation [M]	0.0236326	K7ELL7	4692.99
1180	[K].LGRAMREIV.[-]	1xOxidation [M5]; 1xPCA [N-Term]	0.0237515	P48047	1149.62
1181	[K].QAQTLMSSLG.[-]	1xPCA [N-Term]	0.019657	Q9H0A8	1124.54
1182	[K].PSVEPSAGHDEL.[-]	1xPCA [N-Term]	0.0201487	Q9HCN8	1326.6
1183	[K].NSSLLSFDNEDENE.[-]	1xPCA [N-Term]	0.0231633	Q96AT1	1701.69
1184	[K].IWTSYTEYVFCRE.[-]	1xCarbamidomethyl [C11]	0.0164023	Q96CX2	1753.79
1185	[K].IYHGNCNTPIPED.[-]	1xCarbamidomethyl [C6]; 1xPCA [N-Term]	0.0204502	Q8NBI6	1618.7
1186	[K].HQLIHTRE.[-]	1xPCA [N-Term]	0.0171358	P17020	1122.58
1187	[K].IDGTFPQY.[-]	1xPCA [N-Term]	0.0221439	O95396	1029.47
1188	[K].DLMANATCFRSASRR.[-]	1xCarbamidomethyl [C8]	0.0195603	P18583-5	1755.84
1189	[K].MGGRNDYRNDQRNRPY.[-]	1xOxidation [M1]; 1xPCA [N-Term]	0.0188974	Q92804	2116.95
1190	[K].ERLAAFYGV.[-]	1xPCA [N-Term]	0.0170525	Q92973	1114.57
1191	[K].LCFSTAQHAS.[-]	1xCarbamidomethyl [C2]	0.0225909	P14866	1121.5
1192	[K].LAEDFLQ.[-]	1xPCA [N-Term]	0.0178178	Q86WA6	924.446
1193	[K].YLRYTPQP.[-]		0.0203492	P30041	1037.54
1194	[K].RQMSVPGIFNPHEIPEEMCD.[-]	1xCarbamidomethyl [C19]; 1xOxidation [M18]; 1xPCA [N-Term]	0.0168874	O14980	2491.08
1195	[K].MVQQLQEDVDMEDAP.[-]	2xOxidation [M1; M11]	0.0188048	Q9UHA3	1779.74
1196	[K].ENIRQDF.[-]		0.0188974	O75934	921.442
1197	[K].NGLIWRSV.[-]	1xPCA [N-Term]	0.0222548	Q6PCE3	1033.56
1198	[K].VQQRRQELEQVLGIRLT.[-]		0.0164821	Q92925	2066.18
1199	[K].ELENWAGSM.[-]		0.0215988	Q9H444	1036.44
1200	[K].DVELLLPTSS.[-]		0.016724	Q9P2B4	1073.57
1201	[K].ALLALCGGED.[-]	1xCarbamidomethyl [C6]	0.018621	P08133	1018.49
1202	[K].VLLSDSNLHDA.[-]		0.0215988	Q6FI81	1183.6
1203	[K].RLQDVVSERANH.[-]	1xPCA [N-Term]	0.0230476	P28749	1512.77
1204	[K].IEVETRSL.[-]	1xPCA [N-Term]	0.0178178	Q8TEY7	1035.55
1205	[K].LDRFLQ.[-]	1xPCA [N-Term]	0.0224782	O15488	880.468
1206	[K].VLTQMGSPSIRCSSVS.[-]	1xCarbamidomethyl [C12]; 1xOxidation [M5]	0.0174732	P84022	1724.83
1207	[K].NRDLVYV.[-]		0.0193683	O95835	878.473
1208	[K].LEATINELV.[-]	1xPCA [N-Term]	0.019464	P10599	1090.58
1209	[K].VMLPTGAAFRWFQ.[-]	1xOxidation [M2]	0.018621	Q7LFL8	1539.78
1210	[K].HLQDLSGRISRARHNEL.[-]	1xPCA [N-Term]	0.0182592	P30533	2091.1
1211	[K].IIPTTQPAE.[-]	1xPCA [N-Term]	0.016323	Q9BXB4	1058.55
1212	[K].LGLLRESS.[-]	1xPCA [N-Term]	0.016724	Q86WR7	963.526
1213	[K].LLEEDGTIITL.[-]	1xPCA [N-Term]	0.0192731	Q9BYG5	1305.69
1214	[K].SYAGYQTL.[-]	1xPCA [N-Term]	0.020654	P13473-2	991.452
1215	[K].THGLLV.[-]	1xPCA [N-Term]	0.0193683	M0QYS1	728.409
1216	[K].QRLPPRTV.[-]	1xPCA [N-Term]	0.0213848	Q96M27	1055.61
1217	[K].QYADVEGF.[-]	1xPCA [N-Term]	0.0173881	P61978-2	1017.43
1218	[K].LLEGEESR.[-]	1xPCA [N-Term]	0.0235143	B0YJC5	1021.49
1219	[K].QVLSNTLDNIAYIMPGL.[-]		0.0203492	Q9UGU5	1861.97
1220	[K].LIGFAQLSIS.[-]		0.02086	O95747	1048.6
1221	[K].CASQSGMTAYGTRR.[-]	1xCarbamidomethyl [C1]; 1xPCA [N-Term]	0.0169697	A0A087X271	1634.72
1222	[K].AWPPTTVH.[-]	1xPCA [N-Term]	0.0164023	Q8IY37	997.489
1223	[K].RAAVAASSSS.[-]	1xPCA [N-Term]	0.0162441	P61927	995.49
1224	[K].DYPFHEEF.[-]	1xPCA [N-Term]	0.0189906	P15121	1172.47
1225	[K].MALQQYLA.[-]	1xPCA [N-Term]	0.0280565	Q8IUR7	1026.51
1226	[K].TYRRHCQTFCM.[-]	2xCarbamidomethyl [C6; C10]; 1xOxidation [M11]	0.0262693	Q8TEQ6	1575.66
1227	[K].PVGPPPERDIASLP.[-]	1xPCA [N-Term]	0.0269421	Q9BQI0-2	1533.81
1228	[K].LGRAMREIV.[-]	1xOxidation [M5]	0.0276331	P48047	1060.59
1229	[K].SVFDRHVVLS.[-]		0.0260051	Q9NQ34	1158.63
1230	[K].NQQAIQTVRARQSLGTGTLVS.[-]	1xPCA [N-Term]	0.0243558	Q9Y5J5	2317.24
1231	[K].FVIPLHSA.[-]		0.0280565	Q96F86	883.504
1232	[K].EGFIVSEQC.[-]	1xCarbamidomethyl [C9]; 1xPCA [N-Term]	0.0254853	Q6UX71	1157.49
1233	[K].RIVAPPGGRSNITSLS.[-]	1xPCA [N-Term]	0.0244786	Q14195-2	1713.94
1234	[K].LEATINELV.[-]		0.0257438	P10599	1001.55
1235	[K].VLQSPATTVVRTLNDRSSIVMGEPISQSSSNSQ.[-]		0.0242336	Q8TCS8	3488.76
1236	[K].VLAIAQNFV.[-]		0.0249765	Q6P1L8	974.567
1237	[K].VLPGVDALSNI.[-]		0.0265363	P00558	1097.62
1238	[K].VLPALLPS.[-]	1xPCA [N-Term]	0.0246021	P16930	898.54
1239	[K].ATRLWNVEC.[-]	1xCarbamidomethyl [C9]	0.0280565	O43149	1148.55
1240	[K].RQNRGREPIDV.[-]		0.0252295	Q0VGL1	1339.72
1241	[K].NEGYMRRGGYRQQQSQTAY.[-]	1xOxidation [M5]; 1xPCA [N-Term]	0.0260051	B5ME19	2398.07
1242	[K].QWTTRFQEDQVCT.[-]	1xCarbamidomethyl [C12]	0.0287774	Q9BRT8	1698.75
1243	[K].NLTGLNQRR.[-]	1xPCA [N-Term]	0.0286317	O75208	1160.63
1244	[K].MMRLVTQQE.[-]	1xOxidation [M1]; 1xPCA [N-Term]	0.0286317	Q9HB40	1240.58
1245	[K].ESNIQFN.[-]	1xPCA [N-Term]	0.0287774	Q92665	940.416
1246	[K].RFNEFMSNILT.[-]	1xPCA [N-Term]	0.029819	P78356	1460.7
1247	[K].LLPAQEN.[-]	1xPCA [N-Term]	0.0304317	Q7L5Y1-5	873.446
1248	[K].EAVRYIN.[-]	1xPCA [N-Term]	0.0313756	F5H676	953.484
1249	[K].VRRAIEQLAAMD.[-]		0.0347511	H3BLT4	1372.74
1250	[K].LFQRWLQ.[-]		0.033187	F5H4R6	990.552
1251	[K].SGTCPVCRCMFPPPL.[-]	3xCarbamidomethyl [C4; C7; C9]; 1xPCA [N-Term]	0.031697	Q8NG27	1867.81
1252	[K].FLDQFAE.[-]	1xPCA [N-Term]	0.0318591	Q8WZ82	958.431
1253	[K].VYGNIRAVASRSADRF.[-]	1xPCA [N-Term]	0.033528	Q9NRX1	1870.97
1254	[K].QIFSRLAES.[-]		0.0312162	Q9NQT5	1050.56
1255	[K].SSLIHQGIR.[-]		0.0340465	Q12834	1010.57
1256	[K].ELYFYH.[-]	1xPCA [N-Term]	0.0342212	P42574	960.425
1257	[K].AAHPPSGSHS.[-]	1xPCA [N-Term]	0.0328496	P32929	1036.46
1258	[K].LDHPVLW.[-]	1xPCA [N-Term]	0.0325159	Q9H4L5	968.499
1259	[K].NNRLLEVAVP.[-]	1xPCA [N-Term]	0.0315359	O43795	1213.67
1260	[K].AVWTRAYGW.[-]		0.0343969	Q5VW36	1109.55
1261	[K].NSLLSLSDT.[-]		0.0320219	Q7L2H7	949.484
1262	[K].RPNTFF.[-]		0.033528	Q02543	781.399
1263	[K].LFNIHED.[-]		0.0315359	O95831	887.426
1264	[K].IQSPTEETEIFYHRGV.[-]	1xPCA [N-Term]	0.0340465	Q6P4A7	1994.96
1265	[K].FLEMHQL.[-]		0.033187	Q9Y617	917.455
1266	[K].ELSRSAPAVEA.[-]	1xPCA [N-Term]	0.0308999	Q16760	1218.61
1267	[K].GAHVEV.[-]	1xPCA [N-Term]	0.030743	O95347	700.341
1268	[K].EIRQLLS.[-]		0.0330179	P53992	858.504
1269	[K].AVLHLC.[-]	1xCarbamidomethyl [C6]	0.033357	O43402	712.381
1270	[K].EEMIHNLQ.[-]		0.0323503	O00232	1013.47
1271	[K].AASLSYRR.[-]	1xPCA [N-Term]	0.0308999	Q9P275	1012.53
1272	[K].LYLVRALQ.[-]		0.0356535	O43639	975.599
1273	[K].LYLVRALQ.[-]	1xPCA [N-Term]	0.0365807	O43639	1064.63
1274	[K].NFLLYNQRSR.[-]	1xPCA [N-Term]	0.0365807	Q8WW43	1399.72
1275	[K].VTNYLDWIRDNMRP.[-]		0.0356535	P00750	1792.88
1276	[K].VNLAHSEI.[-]	1xPCA [N-Term]	0.0360213	Q9BXS4	971.495
1277	[K].NYNWAITREGLVVRPQRRDS.[-]	1xPCA [N-Term]	0.0362068	Q9BYN8	2519.3
1278	[K].ASPLTHSPPDEL.[-]		0.0356535	Q9BT09	1263.62
1279	[K].EFSAAWPR.[-]		0.0363932	Q9NUS5	963.468
1280	[K].ITNDYIF.[-]	1xPCA [N-Term]	0.0371492	Q8NC54	974.462
1281	[K].AVLHLC.[-]	1xCarbamidomethyl [C6]; 1xPCA [N-Term]	0.0371492	O43402	801.408
1282	[K].LREQMERHLNL.[-]	1xOxidation [M5]	0.037727	Q96CM8-2	1454.75
1283	[K].LMNQMNARL.[-]	1xOxidation [M5]; 1xPCA [N-Term]	0.0424862	Q6YN16	1195.57
1284	[K].DIYGRFGPFCDPQSTDVISSTQSS.[-]	1xCarbamidomethyl [C10]	0.0420481	Q6VMQ6-4	2664.19
1285	[-].XCGCLLSRLHP.[-]	2xCarbamidomethyl [C2; C4]	0.0407623	H7C2A2	1340.69
1286	[K].LMPMQQIAN.[-]	2xOxidation [M2; M4]	0.040343	P55809	1077.51
1287	[K].RASAGECLRHPWLNS.[-]	1xCarbamidomethyl [C7]	0.048391	P78362-2	1753.86
1288	[K].LEAAEDIAYQLSRSRNITYLPAGQSVLLQLPQ.[-]	1xPCA [N-Term]	0.0399283	P35232	3646.92
1289	[K].YDGIILPGK.[-]	1xBiotin [K9]	0.0468987	P62913	1201.63
1290	[K].YESSTASALVA.[-]		0.040343	P62277	1098.53
1291	[K].HWIRINPNL.[-]	1xPCA [N-Term]	0.0466547	Q9BQG2	1251.67
1292	[K].RLYMGEIQ.[-]	1xOxidation [M4]	0.0416147	Q96DI7	1025.51
1293	[K].EAEDNIREMLMARRAQ.[-]	1xOxidation [M11]; 1xPCA [N-Term]	0.0476387	O60925	2037.96
1294	[K].VRRAIEQLAAMD.[-]	1xOxidation [M11]; 1xPCA [N-Term]	0.0486445	H3BLT4	1477.76
1295	[K].VRRAIEQLAAMD.[-]	1xOxidation [M11]	0.0381175	H3BLT4	1388.73
1296	[K].RVFLSTE.[-]		0.0459309	Q96G21	851.462
1297	[K].VYNGLQGY.[-]	1xPCA [N-Term]	0.0387113	Q9UBS4	1002.47
1298	[K].SNLDRALGRQ.[-]	1xPCA [N-Term]	0.0447509	P48735	1218.63
1299	[K].IGSLRVGDPVYRMV.[-]	1xOxidation [M13]; 1xPCA [N-Term]	0.0385123	Q969Z3	1666.87
1300	[K].QDVVLNYPM.[-]	1xOxidation [M9]	0.0476387	Q15029	1094.52
1301	[K].LLEPALSQ.[-]		0.0385123	Q05932	870.493
1302	[K].EEMIHNLQ.[-]	1xOxidation [M3]; 1xPCA [N-Term]	0.048391	O00232	1118.49
1303	[K].RLLNVT.[-]	1xPCA [N-Term]	0.0381175	P82673	804.473
1304	[K].ALLYLCGGDD.[-]	1xCarbamidomethyl [C6]	0.0476387	P07355-2	1096.5
1305	[K].EAMANLSPE.[-]	1xPCA [N-Term]	0.0468987	Q9HCG7	1050.46
1306	[K].HFIAEYDTSTQDFGEPF.[-]	1xPCA [N-Term]	0.0405521	F8W0Q9	2092.89
1307	[K].IGSLRVGDPVYRMV.[-]	1xPCA [N-Term]	0.0468987	Q969Z3	1650.88
1308	[K].EGWALE.[-]	1xPCA [N-Term]	0.0481388	Q9BXW7	793.352
1309	[K].FYVGHDP.[-]		0.0427071	P56556	834.378
1310	[K].SIRNLASWFER.[-]		0.047144	P22083	1378.72
1311	[K].SLMDHTIPEV.[-]	1xOxidation [M3]; 1xPCA [N-Term]	0.0449843	G5EA09	1246.58
1312	[K].QRIDEFEAL.[-]	1xPCA [N-Term]	0.0429292	E7EQR4	1209.59
1313	[K].IFEMGPVFTL.[-]		0.0397227	P00403	1153.6
1314	[K].ECVGPPDPDLEPGETS.[-]	1xCarbamidomethyl [C2]	0.0476387	Q4V328	1698.72
1315	[K].HPQELL.[-]	1xPCA [N-Term]	0.0496727	Q9NXV6	825.425
1316	[K].EALDQSF.[-]	1xPCA [N-Term]	0.0501953	J9JIC5	898.394
1317	[K].VVAEVYDQERFDNSDLSA.[-]	1xPCA [N-Term]	0.0491558	Q9UHX1	2145.97
1318	[K].LFNQINIS.[-]		0.0494136	Q92905	948.515
1319	[K].QHVTEAFQFHF.[-]	1xPCA [N-Term]	0.0507236	O43175	1479.68
1320	[K].NLRMGSEQL.[-]	1xPCA [N-Term]	0.0517978	Q92828	1136.55
1321	[K].LEVAESEFTH.[-]		0.05207	Q99755	1161.54
1322	[K].MMRLVTQQE.[-]		0.051527	Q9HB40	1135.56
1323	[K].TLVDQRFLI.[-]	1xPCA [N-Term]	0.0523437	Q5HYA8	1193.67
1324	[K].PRYFYTSA.[-]	1xPCA [N-Term]	0.0523437	Q96FX8	1093.51
1325	[K].LLTTGRE.[-]	1xPCA [N-Term]	0.0531737	Q9NP79	878.473
1326	[K].VAWWRWTS.[-]	1xPCA [N-Term]	0.0531737	P53701	1180.57
1327	[K].LSTACPGRTYF.[-]	1xCarbamidomethyl [C5]; 1xPCA [N-Term]	0.0537347	P55060-3	1361.63
1328	[K].AYLQDLVEGMDFQGPGES.[-]		0.0537347	Q14653	1955.87
1329	[K].EEMIHNLQ.[-]	1xOxidation [M3]	0.0548751	O00232	1029.47
1330	[K].TMVTRFNEAQ.[-]	1xOxidation [M2]; 1xPCA [N-Term]	0.0569317	P98175-5	1301.59
1331	[K].SRESMIQLF.[-]	1xOxidation [M5]; 1xPCA [N-Term]	0.0554547	Q8N142-2	1215.58
1332	[K].RVPDHHPC.[-]	1xCarbamidomethyl [C8]	0.0581427	P78371	1017.47
1333	[K].ECVGPPDPDLEPGETS.[-]	1xCarbamidomethyl [C2]; 1xPCA [N-Term]	0.0578375	Q4V328	1787.74
1334	[K].NSVNMDLD.[-]	1xOxidation [M5]	0.0587583	Q92598-4	923.377
1335	[K].IRECNL.[-]	1xCarbamidomethyl [C4]	0.0578375	P22234-2	804.403
1336	[K].VEIATLTREN.[-]	1xPCA [N-Term]	0.0587583	H0YMZ1	1234.64
1337	[K].NARQRLLDSSC.[-]	1xCarbamidomethyl [C11]	0.0587583	Q96RD7	1319.65
1338	[K].FQQEYFGS.[-]	1xPCA [N-Term]	0.0612894	Q86WX3	1094.46
1339	[K].LLGITPVCRM.[-]	1xCarbamidomethyl [C8]; 1xOxidation [M10]	0.062929	Q5T160	1175.63
1340	[K].RFLDFIGHILT.[-]	1xPCA [N-Term]	0.0649574	P48426	1420.77
1341	[K].FTLNLQQ.[-]	1xPCA [N-Term]	0.0639348	Q10471	952.489
1342	[K].IINQRLIL.[-]	1xPCA [N-Term]	0.0635977	Q6PH81	1071.67
1343	[K].SWTGGPGTEP.[-]	1xPCA [N-Term]	0.0603272	A0A096LP01	1077.46
1344	[K].EAELRRMQEMIARMQAQMQMQMQGGDGDGGALGHHV.[-]	5xOxidation [M7; M10; M14; M20; M22]; 1xPCA [N-Term]	0.0646146	Q15019-2	4166.81
1345	[K].LHTAWMQ.[-]	1xOxidation [M6]	0.0659971	O75820	902.419
1346	[K].GDNITLLQSVSN.[-]	1xPCA [N-Term]	0.0663475	P62304	1349.67
1347	[K].QAVAQLEDQA.[-]	1xPCA [N-Term]	0.0659971	A0A0A0MQU4	1161.55
1348	[K].SRTLAQTV.[-]		0.0677689	Q9H1N7	875.495
1349	[K].LFEIQRV.[-]	1xPCA [N-Term]	0.0674106	Q8IV36	993.552
1350	[K].TRAALGV.[-]	1xPCA [N-Term]	0.0688558	P02771	776.441
1351	[K].EFLVLGEAPS.[-]	1xPCA [N-Term]	0.0684915	Q9NZQ3	1150.58
1352	[K].LAEEHSS.[-]	1xPCA [N-Term]	0.0684915	P06576	861.374
1353	[K].LESLRR.[-]		0.0692222	Q8N4V1-2	773.463
1354	[K].GGFNRPLDFIA.[-]		0.0692222	Q8WVK2	1206.63
1355	[K].YYTLFGRSY.[-]		0.0688558	P07814	1169.56
1356	[K].ILQERGSRM.[-]	1xPCA [N-Term]	0.0684915	Q14681	1178.61
1357	[K].ESSRVPMP.[-]	1xPCA [N-Term]	0.0695906	Q6NTF9-2	991.467
1358	[K].SGLHTL.[-]	1xPCA [N-Term]	0.0695906	Q8NB90	716.373
1359	[K].RADVGEFF.[-]	1xPCA [N-Term]	0.0722276	O00458	1029.48
1360	[K].IQENNII.[-]	1xPCA [N-Term]	0.0707082	Q96CU9	932.484
1361	[K].VRSSVCSL.[-]	1xCarbamidomethyl [C6]; 1xPCA [N-Term]	0.0714636	O95278	996.493
1362	[K].LGHFLEHALGSGLVTDGTMATDQR.[-]	1xPCA [N-Term]	0.0703336	H7C290	2615.27
1363	[K].LMQVVPQET.[-]	1xOxidation [M2]	0.0718446	Q01650	1060.53
1364	[K].RRLRESLQ.[-]		0.0741753	Q9NRW3	1057.62
1365	[K].YSIVNPRL.[-]		0.0778212	Q15573	961.547
1366	[K].CYEMASHLRRSQY.[-]	1xCarbamidomethyl [C1]; 1xOxidation [M4]; 1xPCA [N-Term]	0.0807861	P07737	1805.78
1367	[K].FLPLTQV.[-]	1xPCA [N-Term]	0.0741753	Q9BTE1	906.508
1368	[K].ALEPFPV.[-]	1xPCA [N-Term]	0.0741753	O95455	861.451
1369	[K].EKLEATINELV.[-]	1xBiotin [K2]	0.0782377	P10599	1484.77
1370	[K].IFEMGPVFTL.[-]	1xOxidation [M4]	0.0812192	P00403	1169.59
1371	[K].NRLYTNSH.[-]		0.0795012	O43324	1004.49
1372	[K].SGGTPTSMATNWTSEIPL.[-]	1xPCA [N-Term]	0.0733897	Q9NW75-2	1938.89
1373	[K].ERNYHTL.[-]	1xPCA [N-Term]	0.0761781	Q04900	1021.49
1374	[K].ESSRVPMP.[-]	1xOxidation [M7]	0.0790777	Q6NTF9-2	918.435
1375	[K].WFHERGQEFLRPCGSTEVD.[-]	1xCarbamidomethyl [C13]	0.0737814	O15460	2350.07
1376	[K].LQPEGQTSGSSRADGVSVRTYSC.[-]	1xCarbamidomethyl [C23]; 1xPCA [N-Term]	0.0737814	O75145	2531.16
1377	[K].RRLVAPC.[-]	1xCarbamidomethyl [C7]	0.0745714	P49916	871.493
1378	[K].MALQQYLA.[-]	1xOxidation [M1]; 1xPCA [N-Term]	0.0786565	Q8IUR7	1042.5
1379	[K].ILATTPSAV.[-]	1xPCA [N-Term]	0.0829757	F8VUB6	961.535
1380	[K].ELSRSAPAVEA.[-]		0.0825329	Q16760	1129.58
1381	[K].LGLGTDEDDPTADDTSAAVTEEMPPLEGDDDTSRMEK.[-]	1xBiotin [K37]; 1xOxidation [M35]; 1xPCA [N-Term]	0.0829757	Q58FG1	4254.78
1382	[K].ARFPAFEL.[-]		0.0847717	O43813	950.509
1383	[K].VYQLQTM.[-]	1xOxidation [M7]; 1xPCA [N-Term]	0.0866078	Q9UJA3-4	987.46
1384	[K].RFSTEEFVLL.[-]	1xPCA [N-Term]	0.0856847	Q96DT6	1329.68
1385	[K].VAVPGPTR.[-]		0.0875413	Q6PGN9	796.468
1386	[K].ANPISSW.[-]	1xPCA [N-Term]	0.0884851	Q3KRA6	863.405
1387	[K].DTSIMQWRVI.[-]	1xOxidation [M5]	0.0889609	O00423-3	1264.64
1388	[K].NNRLLEVAVP.[-]		0.0884851	O43795	1124.64

## Sheet: Supplementary Table 5B
Table S5. List of identified C-terminal peptides from 293T cell
Table S5B. List of identified C-terminal peptides in the repeat 2
Number	Annotated Sequence	Modifications	Qvality PEP	Protein Accessions	Theo. MH+ [Da]
1	[K].AAARDVTLENRLQNMEVTDA.[-]	1xOxidation [M15]; 1xPCA [N-Term]	6.32535e-07	Q5T5C7	2322.11
2	[K].AAARDVTLENRLQNMEVTDA.[-]		7.13017e-07	Q5T5C7	2217.09
3	[K].AAARDVTLENRLQNMEVTDA.[-]	1xOxidation [M15]	6.26504e-07	Q5T5C7	2233.09
4	[K].AAARDVTLENRLQNMEVTDA.[-]	1xPCA [N-Term]	2.30593e-06	Q5T5C7	2306.12
5	[K].AAASHLFPFEQL.[-]	1xPCA [N-Term]	0.000112247	Q01831	1419.71
6	[K].AALAHPFFQDVTKPVPHLRL.[-]	1xBiotin [K13]; 1xPCA [N-Term]	4.89832e-08	G3V5T9	2572.36
7	[K].AALEAVGGTVVLE.[-]		2.64157e-05	P52815	1228.68
8	[K].AALEAVGGTVVLE.[-]	1xPCA [N-Term]	7.92269e-07	P52815	1317.7
9	[K].AALQEGHQFLCSIEA.[-]	1xCarbamidomethyl [C11]; 1xPCA [N-Term]	1.45582e-06	P50583	1762.82
10	[K].AALQEGHQFLCSIEA.[-]	1xCarbamidomethyl [C11]	0.00159259	P50583	1673.8
11	[K].AALRDLGCHVELRELWTGQRGNLAP.[-]	1xCarbamidomethyl [C8]	9.3566e-05	Q6NXE6	2832.47
12	[K].AALRDLGCHVELRELWTGQRGNLAP.[-]	1xCarbamidomethyl [C8]; 1xPCA [N-Term]	3.55164e-11	Q6NXE6	2921.5
13	[K].AAMWASTPRASAATTRTPT.[-]	1xPCA [N-Term]	0.00505146	Q8IY67	2037
14	[K].AAMWASTPRASAATTRTPT.[-]		0.000626452	Q8IY67	1947.97
15	[K].AAMWASTPRASAATTRTPT.[-]	1xOxidation [M3]; 1xPCA [N-Term]	0.000914354	Q8IY67	2052.99
16	[K].AAPAEIDQR.[-]	1xPCA [N-Term]	0.00111788	Q9UPW6	1059.52
17	[K].AAPAERQIDLQR.[-]	1xPCA [N-Term]	6.75533e-05	Q29RF7	1456.77
18	[K].AAPAERQIDLQR.[-]		0.000773328	Q29RF7	1367.74
19	[K].AAQQAASSSGQGQQAQTPTGF.[-]	1xPCA [N-Term]	1.2467e-07	P48729-3	2109.96
20	[K].AAQQAASSSGQGQQAQTPTGF.[-]		3.52124e-05	P48729-3	2020.93
21	[K].AASLSYRR.[-]	1xPCA [N-Term]	0.0887712	Q9P275	1012.53
22	[K].AATVHLMQ.[-]	1xPCA [N-Term]	0.0398957	Q5R3I4	959.477
23	[K].AAVEDPRVLLLDL.[-]	1xPCA [N-Term]	2.84703e-06	P36957	1512.84
24	[K].AAVEDPRVLLLDL.[-]		1.23108e-06	P36957	1423.82
25	[K].AAVPAPPPEPEGQDPPAPSQDTS.[-]	1xPCA [N-Term]	0.000456717	Q96IK1	2344.07
26	[K].AAWEAYLSRLGV.[-]	1xPCA [N-Term]	8.77667e-06	P11172	1424.73
27	[K].AAWEAYLSRLGV.[-]		7.35103e-06	P11172	1335.71
28	[K].ACSAWRIQELSATVTTDC.[-]	2xCarbamidomethyl [C2; C18]	2.48524e-07	Q15654	2068.94
29	[K].ADFDNTVAIHPTSSEELVTLR.[-]	1xPCA [N-Term]	1.67281e-06	P00390	2404.18
30	[K].ADFDNTVAIHPTSSEELVTLR.[-]		1.27531e-05	P00390	2315.15
31	[K].ADGPPGPHDGGDRPSAEARQDAYF.[-]		5.28855e-08	Q4KMP7	2483.1
32	[K].ADLATAPPHVTVVR.[-]	1xPCA [N-Term]	2.96723e-07	Q8N1G4	1535.83
33	[K].ADLATAPPHVTVVR.[-]		2.91091e-07	Q8N1G4	1446.81
34	[K].ADPPPEESQAPQAQTAAAEAP.[-]	1xPCA [N-Term]	9.27967e-07	A0A2R8YFV2	2164.98
35	[K].ADPSIVQALSLYDGLV.[-]		0.000830891	P62166	1660.88
36	[K].ADVLFIAPREPGAVSY.[-]		0.000326634	Q92542	1704.9
37	[K].AEALMRELDEEGSDPPLPGRAQRIRQVLQLLS.[-]		0.000863322	Q9BRJ6	3587.9
38	[K].AEALMRELDEEGSDPPLPGRAQRIRQVLQLLS.[-]	1xPCA [N-Term]	0.0192524	Q9BRJ6	3676.92
39	[K].AEALMRELDEEGSDPPLPGRAQRIRQVLQLLS.[-]	1xOxidation [M5]; 1xPCA [N-Term]	0.00576995	Q9BRJ6	3692.92
40	[K].AEDTISILPDDPRQMTLLF.[-]		0.00062346	Q8WUH1-2	2175.1
41	[K].AEDTISILPDDPRQMTLLF.[-]	1xOxidation [M15]	0.0100354	Q8WUH1-2	2191.1
42	[K].AFLMSRGLHAP.[-]	1xPCA [N-Term]	0.0144108	Q9BYT8	1288.66
43	[K].AFTATVYN.[-]	1xPCA [N-Term]	0.0715851	Q9HBM1	975.457
44	[K].AGAGLSSLCLVLSTRPHS.[-]	1xCarbamidomethyl [C9]; 1xPCA [N-Term]	0.000769635	O95865	1914.99
45	[K].AGEAPTENPAPPTQQSSAE.[-]	1xPCA [N-Term]	2.78807e-07	P16989	1970.87
46	[K].AGGAISELL.[-]	1xPCA [N-Term]	0.0100354	Q15291-2	919.488
47	[K].AGIFQSVK.[-]	1xBiotin [K8]; 1xPCA [N-Term]	0.0700175	P09669	1164.59
48	[K].AGISSQPGNSPSGTVV.[-]	1xPCA [N-Term]	0.000325074	G5E9A7	1546.75
49	[K].AGLLGQPR.[-]	1xPCA [N-Term]	0.00208131	Q9Y5J7	900.505
50	[K].AGLLGQPR.[-]		0.00486297	Q9Y5J7	811.478
51	[K].AHLRGLGGLAS.[-]		0.0259102	Q8NAF0	1051.6
52	[K].AIEHADGGVAAGVAVLDNPYPV.[-]		1.49564e-07	P48637	2135.08
53	[K].AIVERAAQLAIRVTNPNARLRSEENE.[-]		0.000155467	F8W727	2920.57
54	[K].ALEAHCRADELASQDGR.[-]	1xCarbamidomethyl [C6]	1.54119e-09	Q13362-5	1898.88
55	[K].ALEAHCRADELASQDGR.[-]	1xCarbamidomethyl [C6]; 1xPCA [N-Term]	3.59397e-07	Q13362-5	1987.9
56	[K].ALFLPPMTLPPHGPAAGGSVAAS.[-]	1xOxidation [M7]; 1xPCA [N-Term]	6.19723e-05	Q99622	2264.15
57	[K].ALFLPPMTLPPHGPAAGGSVAAS.[-]	1xPCA [N-Term]	1.2511e-05	Q99622	2248.16
58	[K].ALIVDESCRR.[-]	1xCarbamidomethyl [C8]	0.0178687	A0A0G2JHC2	1218.63
59	[K].ALIVDESCRR.[-]	1xCarbamidomethyl [C8]; 1xPCA [N-Term]	0.0050997	A0A0G2JHC2	1307.65
60	[K].ALLALCGGED.[-]	1xCarbamidomethyl [C6]	0.000807369	P08133	1018.49
61	[K].ALLALCGGED.[-]	1xCarbamidomethyl [C6]; 1xPCA [N-Term]	7.25861e-05	P08133	1107.51
62	[K].ALLLLCGEDD.[-]	1xCarbamidomethyl [C6]; 1xPCA [N-Term]	0.00766735	P08758	1207.57
63	[K].ALLLLCGEDD.[-]	1xCarbamidomethyl [C6]	0.0178687	P08758	1118.54
64	[K].ALLYLCGGDD.[-]	1xCarbamidomethyl [C6]; 1xPCA [N-Term]	0.00112863	P07355-2	1185.52
65	[K].ALLYLCGGDD.[-]	1xCarbamidomethyl [C6]	0.00846759	P07355-2	1096.5
66	[K].ALNVEPDGTGLTCSLAPNIISQL.[-]	1xCarbamidomethyl [C13]; 1xPCA [N-Term]	2.12825e-08	P30044	2472.24
67	[K].ALNVEPDGTGLTCSLAPNIISQL.[-]	1xCarbamidomethyl [C13]	0.000100056	P30044	2383.22
68	[K].ALREVIRVCQVW.[-]	1xCarbamidomethyl [C9]	0.0367486	Q9BT73	1528.84
69	[K].ALVERGGVVTSNPLGF.[-]	1xPCA [N-Term]	5.63833e-07	P49748-3	1704.91
70	[K].ALVERGGVVTSNPLGF.[-]		9.34066e-06	P49748-3	1615.88
71	[K].ALWLPMGD.[-]	1xPCA [N-Term]	0.0126372	Q8IZ83	991.471
72	[K].AMAPTSPQI.[-]		0.0463505	Q9BYD2	915.46
73	[K].AMFARFTEME.[-]		0.0192524	P52756	1232.54
74	[K].ANILGLAAGQRCGAS.[-]	1xCarbamidomethyl [C12]	2.2553e-05	Q14807	1458.75
75	[K].ANILGLAAGQRCGAS.[-]	1xCarbamidomethyl [C12]; 1xPCA [N-Term]	7.72153e-08	Q14807	1547.77
76	[K].ANLENPIRLA.[-]		0.000309872	O00330	1110.63
77	[K].ANLENPIRLA.[-]	1xPCA [N-Term]	0.00490943	O00330	1199.65
78	[K].ANLQYYA.[-]	1xPCA [N-Term]	0.0678767	P17980	931.431
79	[K].ANRSALLSQQ.[-]		0.0427148	Q32MZ4-4	1087.59
80	[K].ANRTALLAQQ.[-]	1xPCA [N-Term]	0.000927576	Q9Y608	1174.63
81	[K].ANRTALLAQQ.[-]		0.00052727	Q9Y608	1085.61
82	[K].AQALVQYLEEPLTQVAAS.[-]		0.00058584	Q9Y2Q5	1931.01
83	[K].AQALVQYLEEPLTQVAAS.[-]	1xPCA [N-Term]	1.13679e-05	Q9Y2Q5	2020.04
84	[K].AQDFHWLTRSNM.[-]		0.0173753	Q9UJ83	1505.7
85	[K].AQEFIHQFLCNPL.[-]	1xCarbamidomethyl [C10]	0.00796299	P32019	1616.79
86	[K].AQELQAVLGLS.[-]	1xPCA [N-Term]	0.00163893	Q8TEX9-2	1217.65
87	[K].AQQEFAAGVFSNPAVRTAAANAAAGAAENAFRAP.[-]		9.86109e-16	O14828	3317.64
88	[K].AQQEFAAGVFSNPAVRTAAANAAAGAAENAFRAP.[-]	1xPCA [N-Term]	1.39474e-14	O14828	3406.67
89	[K].AQTGPLRSSLEESPFEA.[-]		0.000380731	Q86V88	1818.89
90	[K].ARALEAAALAH.[-]		6.28693e-05	P49137	1093.61
91	[K].ARALEAAALAH.[-]	1xPCA [N-Term]	0.00016625	P49137	1182.64
92	[K].ARASSVNAAPTSFL.[-]		0.012402	Q9NY74	1391.73
93	[K].ARFPAFEL.[-]	1xPCA [N-Term]	0.00459323	O43813	1039.54
94	[K].ARFPAFEL.[-]		0.0138156	O43813	950.509
95	[K].ARFRGIFSH.[-]		0.00036642	O00170	1090.59
96	[K].ARGNLELRPGGAHPGTCSPSRPGS.[-]	1xCarbamidomethyl [C17]	8.65144e-06	Q96SN8	2431.2
97	[K].ARNLQDGQISDTGDLGEDIASN.[-]		0.000147487	Q7Z4S6-4	2289.06
98	[K].ARPRQAELVAAS.[-]	1xPCA [N-Term]	0.00256799	Q96FZ7	1357.73
99	[K].ARPRQAELVAAS.[-]		0.0237291	Q96FZ7	1268.71
100	[K].ARQPHQEELAPTVMVWQIPLLNI.[-]		2.93518e-05	O15013	2683.44
101	[K].ASAETVDPASLWEY.[-]		0.00010751	Q16658	1538.7
102	[K].ASAETVDPASLWEY.[-]	1xPCA [N-Term]	1.08882e-05	Q16658	1627.73
103	[K].ASAPAPGHH.[-]	1xPCA [N-Term]	0.000641629	P56378-2	933.433
104	[K].ASFLRAQERAAES.[-]	1xPCA [N-Term]	4.40276e-06	P46777	1524.76
105	[K].ASFLRAQERAAES.[-]		9.07599e-06	P46777	1435.73
106	[K].ASNQISRLQLIDT.[-]		0.0282857	Q8N6I4-3	1458.79
107	[K].ASPESQEPLIQLVQAFVRHMQR.[-]	1xOxidation [M20]; 1xPCA [N-Term]	1.48849e-07	Q5SRE5	2669.36
108	[K].ASPESQEPLIQLVQAFVRHMQR.[-]	1xOxidation [M20]	1.99371e-07	Q5SRE5	2580.34
109	[K].ASPESQEPLIQLVQAFVRHMQR.[-]		4.98678e-06	Q5SRE5	2564.34
110	[K].ASPESQEPLIQLVQAFVRHMQR.[-]	1xPCA [N-Term]	5.31394e-08	Q5SRE5	2653.37
111	[K].ASPLTHSPPDEL.[-]	1xPCA [N-Term]	1.47949e-05	Q9BT09	1352.65
112	[K].ASPLTHSPPDEL.[-]		0.0222374	Q9BT09	1263.62
113	[K].ASPPSGLWSPAYASH.[-]	1xPCA [N-Term]	9.52138e-06	Q8TEM1	1616.75
114	[K].ASPTLDFTER.[-]		0.00106565	J3KQV8	1136.56
115	[K].ASPTLDFTER.[-]	1xPCA [N-Term]	0.00038624	J3KQV8	1225.58
116	[K].ASSAGVLVS.[-]	1xPCA [N-Term]	0.00237913	Q9UHV9	879.457
117	[K].ASTGLGIRW.[-]		0.0228652	Q9H6Q4	960.526
118	[K].ATLLEDQQDPSPSS.[-]	1xPCA [N-Term]	4.00747e-05	B5MBZ0	1576.71
119	[K].ATPQVPVLRGPPAPAPRVAVTAQ.[-]		1.1007e-07	Q9BSJ2-4	2293.31
120	[K].ATPQVPVLRGPPAPAPRVAVTAQ.[-]	1xPCA [N-Term]	1.16231e-06	Q9BSJ2-4	2382.34
121	[K].ATRDLLYRRTL.[-]		4.085e-05	Q12769	1377.8
122	[K].ATRLWNVEC.[-]	1xCarbamidomethyl [C9]	0.0509664	O43149	1148.55
123	[K].AVDQGISNTSLLNSRI.[-]		8.64712e-09	Q6P444	1687.9
124	[K].AVEDMLETLQITQS.[-]		0.00634417	Q15006	1577.77
125	[K].AVEDMLETLQITQS.[-]	1xOxidation [M5]	0.0122284	Q15006	1593.77
126	[K].AVEQGGAFSNPETLDLYRDIPELQGF.[-]		0.000318906	Q86V21	2866.39
127	[K].AVEYGLIQPNQDGE.[-]		1.00366e-05	A0A1W2PNX8	1532.72
128	[K].AVEYGLIQPNQDGE.[-]	1xPCA [N-Term]	2.0297e-05	A0A1W2PNX8	1621.75
129	[K].AVGLQPAGDVNLP.[-]		0.000686106	O95229	1250.67
130	[K].AVGLQPAGDVNLP.[-]	1xPCA [N-Term]	0.000226975	O95229	1339.7
131	[K].AVHNSVAAQLTGVAGH.[-]		8.27176e-07	Q9NUD5	1531.8
132	[K].AVLHLC.[-]	1xCarbamidomethyl [C6]; 1xPCA [N-Term]	0.0831428	O43402	801.408
133	[K].AVLWAQY.[-]	1xPCA [N-Term]	0.038291	E7EVC7	939.472
134	[K].AVNSATGVPTV.[-]	1xPCA [N-Term]	0.00109145	P11940	1104.57
135	[K].AVNSATGVPTV.[-]		0.00163111	P11940	1015.54
136	[K].AVQRGSADNVTVMVVRIGH.[-]		2.09049e-10	Q9H0C8	2009.07
137	[K].AVQRGSADNVTVMVVRIGH.[-]	1xPCA [N-Term]	1.83222e-06	Q9H0C8	2098.1
138	[K].AVQRGSADNVTVMVVRIGH.[-]	1xOxidation [M13]	4.23296e-12	Q9H0C8	2025.07
139	[K].AVQVHQDTLRTMYFA.[-]	1xPCA [N-Term]	9.65921e-06	Q9UKV8	1868.91
140	[K].AVTEGAQAVEEPSIC.[-]	1xCarbamidomethyl [C15]; 1xPCA [N-Term]	7.60173e-06	P28331-2	1649.75
141	[K].AVTEGAQAVEEPSIC.[-]	1xCarbamidomethyl [C15]	2.28394e-06	P28331-2	1560.72
142	[K].AVVCLAFNDSVLG.[-]	1xCarbamidomethyl [C4]	0.00277178	Q9BVC4	1364.69
143	[K].AVVQSPQVTEVL.[-]		0.00213163	Q3KQU3	1269.7
144	[K].AVWTRAYGW.[-]		0.0194326	Q5VW36	1109.55
145	[K].AWPPTTVH.[-]	1xPCA [N-Term]	0.0122284	Q8IY37	997.489
146	[K].CEQLIRQGVLEHILS.[-]	1xCarbamidomethyl [C1]; 1xPCA [N-Term]	0.000125321	Q14691	1883.98
147	[K].CGAVTCRGYLN.[-]	2xCarbamidomethyl [C1; C6]; 1xPCA [N-Term]	0.0136226	Q9H5I1	1359.59
148	[K].CGLQGFDGIV.[-]	1xCarbamidomethyl [C1]; 1xPCA [N-Term]	0.00192813	P50053	1154.53
149	[K].CHPDIFIEHFGD.[-]	1xCarbamidomethyl [C1]; 1xPCA [N-Term]	0.075482	Q96QD5	1575.67
150	[K].CNPVQRISAEEALQHPYFSDFCPP.[-]	2xCarbamidomethyl [C1; C22]; 1xPCA [N-Term]	0.000262048	Q00535	2951.32
151	[K].CRGVFPENFTERVP.[-]	1xCarbamidomethyl [C1]; 1xPCA [N-Term]	3.46494e-06	O00499	1796.85
152	[K].CYEMASHLRRSQY.[-]	1xCarbamidomethyl [C1]; 1xOxidation [M4]	0.0128767	P07737	1716.76
153	[K].CYEMASHLRRSQY.[-]	1xCarbamidomethyl [C1]	0.00605033	P07737	1700.76
154	[K].DAAFQNVLTHVCLD.[-]	1xCarbamidomethyl [C12]; 1xPCA [N-Term]	6.17564e-07	Q8NBU5	1691.78
155	[K].DAAFQNVLTHVCLD.[-]	1xCarbamidomethyl [C12]	0.00025831	Q8NBU5	1602.76
156	[K].DAAINSLLQMGEEP.[-]	1xOxidation [M10]; 1xPCA [N-Term]	0.000709486	Q9H0E2	1592.73
157	[K].DAAINSLLQMGEEP.[-]	1xPCA [N-Term]	0.00160789	Q9H0E2	1576.73
158	[K].DAALCVLIDEMNERP.[-]	1xCarbamidomethyl [C5]; 1xPCA [N-Term]	4.83071e-05	O43513	1834.85
159	[K].DAGTIAGLNVLR.[-]	1xPCA [N-Term]	0.000474552	E9PQQ4	1288.7
160	[K].DASTNAGILFISGL.[-]		0.0397143	A0A075B6I7	1378.72
161	[K].DAYYNLCLPQRPNMI.[-]	1xCarbamidomethyl [C7]; 1xPCA [N-Term]	5.91502e-07	Q9NUQ7	1956.91
162	[K].DAYYNLCLPQRPNMI.[-]	1xCarbamidomethyl [C7]; 1xOxidation [M14]; 1xPCA [N-Term]	0.000842908	Q9NUQ7	1972.9
163	[K].DFAARSPSASITDEDSNV.[-]		1.15617e-09	Q86W92	1881.85
164	[K].DFAARSPSASITDEDSNV.[-]	1xPCA [N-Term]	0.000295381	Q86W92	1970.87
165	[K].DFPDLAVLGAA.[-]	1xPCA [N-Term]	0.00665212	Q9UJY4	1177.59
166	[K].DGIYPAQLVNY.[-]	1xPCA [N-Term]	0.0104701	O75146	1341.65
167	[K].DGVLSEWSGRSPSSLLIANLHLQ.[-]	1xPCA [N-Term]	1.99019e-08	Q658Y4	2568.32
168	[K].DGVLVDEFGLPQIPAS.[-]	1xPCA [N-Term]	1.68891e-06	Q9NZZ3	1745.87
169	[K].DGVLVDEFGLPQIPAS.[-]		0.00472619	Q9NZZ3	1656.85
170	[K].DGVMDLLTPVQTV.[-]	1xPCA [N-Term]	0.000242717	Q7L3T8	1476.74
171	[K].DIGAIAR.[-]	1xPCA [N-Term]	0.0578049	E7EWB4	804.436
172	[K].DILRHMAQTANQDPASIMFN.[-]		1.43757e-05	P51790	2273.08
173	[K].DIQLARRIRGERA.[-]		0.000112247	P68431	1553.9
174	[K].DITIHANPFAQ.[-]	1xPCA [N-Term]	0.00135361	H7BZ14	1315.64
175	[K].DITIHANPFAQ.[-]		0.000292565	H7BZ14	1226.62
176	[K].DLASPLIGRS.[-]		0.00249548	O95067	1028.57
177	[K].DLASPLIGRS.[-]	1xPCA [N-Term]	0.000611635	O95067	1117.6
178	[K].DLDNRGLSRT.[-]		0.000397499	P46977	1146.59
179	[K].DLDNRGLSRT.[-]	1xPCA [N-Term]	0.0215263	P46977	1235.61
180	[K].DLEDQEQLLRRFGPPGPEAW.[-]	1xPCA [N-Term]	1.06628e-06	M0R2B7	2442.18
181	[K].DLEDQEQLLRRFGPPGPEAW.[-]		0.00121841	M0R2B7	2353.16
182	[K].DLLEIDRFTICGNRID.[-]	1xCarbamidomethyl [C11]; 1xPCA [N-Term]	0.000465549	Q6NXT6	2039
183	[K].DLLIFRACCLL.[-]	2xCarbamidomethyl [C8; C9]	0.00221466	P34949	1393.73
184	[K].DLLIFRACCLL.[-]	2xCarbamidomethyl [C8; C9]; 1xPCA [N-Term]	0.000267117	P34949	1482.76
185	[K].DLMANATCFRSASRR.[-]	1xCarbamidomethyl [C8]	0.0173753	P18583-5	1755.84
186	[K].DLMANATCFRSASRR.[-]	1xCarbamidomethyl [C8]; 1xPCA [N-Term]	0.00355187	P18583-5	1844.86
187	[K].DLMANATCFRSASRR.[-]	1xCarbamidomethyl [C8]; 1xOxidation [M3]; 1xPCA [N-Term]	0.00745275	P18583-5	1860.86
188	[K].DLNALSAMVLD.[-]	1xPCA [N-Term]	0.00296325	O75113	1250.61
189	[K].DPGMGAMGGMGGGMGGGMF.[-]		2.36481e-08	P10809	1674.62
190	[K].DQIMYERLQESLSR.[-]		0.000461112	O15381	1767.87
191	[K].DQIMYERLQESLSR.[-]	1xPCA [N-Term]	0.00234529	O15381	1856.9
192	[K].DQPLSLTLAALRENTSRLYSL.[-]	1xPCA [N-Term]	0.000773328	Q93075	2450.3
193	[K].DQRISLWSLYPRA.[-]	1xPCA [N-Term]	0.0107195	Q9BYB4	1693.88
194	[K].DQRISLWSLYPRA.[-]		0.00021023	Q9BYB4	1604.85
195	[K].DRETVLSSAL.[-]		0.0075593	Q5KU26	1090.57
196	[K].DRETVLSSAL.[-]	1xPCA [N-Term]	0.0175383	Q5KU26	1179.6
197	[K].DRGLSIPRADTLDEY.[-]		0.00566143	O15116	1720.85
198	[K].DRLALSQAHSLVQAEAPR.[-]	1xPCA [N-Term]	1.18838e-07	Q9BSF4	2051.08
199	[K].DRLALSQAHSLVQAEAPR.[-]		1.7848e-10	Q9BSF4	1962.05
200	[K].DSETSQRLANLRQRVEQFARAFPMPGFDEH.[-]	1xOxidation [M24]	0.0053733	P34897	3548.71
201	[K].DSGFTIVSPLDI.[-]	1xPCA [N-Term]	0.000218442	Q92609-2	1352.67
202	[K].DSILRRARGMFTAEDLR.[-]		0.000135303	Q16864-2	2007.06
203	[K].DSILRRARGMFTAEDLR.[-]	1xOxidation [M10]	0.00360301	Q16864-2	2023.05
204	[K].DSRPMAHPDEDPRNTQTSQI.[-]		6.64746e-06	Q15018	2295.04
205	[K].DSRPMAHPDEDPRNTQTSQI.[-]	1xOxidation [M5]	0.000769635	Q15018	2311.04
206	[K].DSSSTNLESMDTS.[-]	1xPCA [N-Term]	0.00358588	Q86VP6	1462.56
207	[K].DTSIMQWRVI.[-]		0.0516606	O00423-3	1248.64
208	[K].DTSVLQWRVV.[-]		0.00245999	O95834-3	1202.65
209	[K].DTSVLQWRVV.[-]	1xPCA [N-Term]	0.000574727	O95834-3	1291.68
210	[K].DTYIIECQGIGMTNPNL.[-]	1xCarbamidomethyl [C7]	0.00759515	O00442-2	1938.89
211	[K].DTYIIECQGIGMTNPNL.[-]	1xCarbamidomethyl [C7]; 1xPCA [N-Term]	0.0110266	O00442-2	2027.92
212	[K].DVELLLPTSS.[-]		0.00759515	Q9P2B4	1073.57
213	[K].DVELLLPTSS.[-]	1xPCA [N-Term]	0.0215263	Q9P2B4	1162.6
214	[K].DVFQVDIPEHLIPLGHEV.[-]		7.95028e-05	Q8TE69	2057.07
215	[K].DVIGLRISPLQFR.[-]	1xPCA [N-Term]	4.32672e-05	P53621-2	1602.91
216	[K].DVIGLRISPLQFR.[-]		1.04604e-06	P53621-2	1513.88
217	[K].DVIPFPRFPHSCLL.[-]	1xCarbamidomethyl [C12]	0.00160789	Q96I59	1697.88
218	[K].DVNFEFPEFQL.[-]	1xPCA [N-Term]	0.00674735	P62081	1473.67
219	[K].DVNFEFPEFQL.[-]		0.00512399	P62081	1384.64
220	[K].DVNVIPATA.[-]	1xPCA [N-Term]	0.034626	P55899	988.51
221	[K].DVVILGRSL.[-]	1xPCA [N-Term]	0.00222526	O60502	1060.61
222	[K].DVVILGRSL.[-]		0.00891911	O60502	971.588
223	[K].DYEEIGPSICRHNPVFGVMS.[-]	1xCarbamidomethyl [C10]	6.39751e-06	P61158	2307.05
224	[K].DYFLIVIQNPTE.[-]	1xPCA [N-Term]	0.000963776	B1AKR6	1540.77
225	[K].DYLAAIA.[-]	1xPCA [N-Term]	0.0367486	P25787	825.414
226	[K].EAEDNIREMLMARRAQ.[-]	1xPCA [N-Term]	0.00113948	O60925	2021.96
227	[K].EAEILEVLRHPRDWVR.[-]		0.0459323	P36551	2018.09
228	[K].EAEILEVLRHPRDWVR.[-]	1xPCA [N-Term]	7.83684e-05	P36551	2107.12
229	[K].EAELRRMQEMIARMQAQMQMQMQGGDGDGGALGHHV.[-]	1xOxidation [M22]; 1xPCA [N-Term]	6.59544e-05	Q15019-2	4102.83
230	[K].EALDQSF.[-]	1xPCA [N-Term]	0.0591141	J9JIC5	898.394
231	[K].EAMANLSPE.[-]	1xPCA [N-Term]	0.0618171	Q9HCG7	1050.46
232	[K].EANLLNAVIVQRLT.[-]		3.91765e-07	Q9UNZ2-5	1553.9
233	[K].EANLLNAVIVQRLT.[-]	1xPCA [N-Term]	6.00822e-09	Q9UNZ2-5	1642.93
234	[K].EAQPELQEPQPAAPGTPGGFSEVMGSALA.[-]	1xPCA [N-Term]	0.00200326	Q6P1R4	2955.38
235	[K].EAQTSFLHLGYLPNQLFRTF.[-]	1xPCA [N-Term]	3.75706e-09	Q92499	2471.25
236	[K].EARAAALAAAVAQDPAASGAPSS.[-]	1xPCA [N-Term]	1.61113e-11	Q8TAE8	2142.06
237	[K].EARAAALAAAVAQDPAASGAPSS.[-]		3.57049e-08	Q8TAE8	2053.03
238	[K].EARLVLDSVKLEA.[-]	1xBiotin [K10]; 1xPCA [N-Term]	0.000490728	E5RHG6	1757.93
239	[K].EARNSVCIIPLRRVPVPPAAGS.[-]	1xCarbamidomethyl [C7]	3.42147e-05	O43818	2359.3
240	[K].EARNSVCIIPLRRVPVPPAAGS.[-]	1xCarbamidomethyl [C7]; 1xPCA [N-Term]	1.46281e-06	O43818	2448.33
241	[K].EARNVTMETE.[-]		0.00104545	P49458	1179.53
242	[K].EARNVTMETE.[-]	1xOxidation [M7]; 1xPCA [N-Term]	0.000116074	P49458	1284.55
243	[K].EARNVTMETE.[-]	1xPCA [N-Term]	1.55955e-05	P49458	1268.56
244	[K].EARNVTMETE.[-]	1xOxidation [M7]	0.000481418	P49458	1195.53
245	[K].EASLRSSSMPDSGRPAFRVVDTEF.[-]	1xPCA [N-Term]	1.29377e-05	Q00536-2	2730.29
246	[K].EAVMRYLQTLS.[-]	1xPCA [N-Term]	0.0259102	P58753	1399.7
247	[K].EAVSARGEWFLLGSPGS.[-]		1.93136e-06	Q96T76-8	1762.88
248	[K].EAVSARGEWFLLGSPGS.[-]	1xPCA [N-Term]	7.10505e-09	Q96T76-8	1851.9
249	[K].ECADLWPRIASNAGSIA.[-]	1xCarbamidomethyl [C2]; 1xPCA [N-Term]	1.19409e-07	P62829	1919.91
250	[K].ECADLWPRIASNAGSIA.[-]	1xCarbamidomethyl [C2]	2.14225e-07	P62829	1830.88
251	[K].EDAEAPGIRDHESL.[-]	1xPCA [N-Term]	0.00355187	P51858-3	1627.73
252	[K].EDAEAPGIRDHESL.[-]		0.000132736	P51858-3	1538.71
253	[K].EDELRTVLLEQ.[-]		0.0118884	Q4G0N4	1344.7
254	[K].EDPRSFYERGVAVLCTE.[-]	1xCarbamidomethyl [C15]; 1xPCA [N-Term]	0.086479	Q14204	2116.98
255	[K].EDVLSFIQMHRA.[-]		0.000101504	Q8N1G2	1445.72
256	[K].EDVLSFIQMHRA.[-]	1xPCA [N-Term]	1.63321e-06	Q8N1G2	1534.75
257	[K].EDVLSFIQMHRA.[-]	1xOxidation [M9]; 1xPCA [N-Term]	0.000113872	Q8N1G2	1550.74
258	[K].EDVLSFIQMHRA.[-]	1xOxidation [M9]	9.91022e-05	Q8N1G2	1461.72
259	[K].EEHLCTQRMLDQTLLDLNEM.[-]	1xCarbamidomethyl [C5]; 1xOxidation [M20]	2.16012e-05	J3KN67	2505.14
260	[K].EEMIHNLQ.[-]	1xOxidation [M3]	0.0268858	O00232	1029.47
261	[K].EEMIHNLQ.[-]		0.00921871	O00232	1013.47
262	[K].EEMIHNLQ.[-]	1xPCA [N-Term]	0.00448527	O00232	1102.5
263	[K].EEMIHNLQ.[-]	1xOxidation [M3]; 1xPCA [N-Term]	0.0122284	O00232	1118.49
264	[K].EENPYARFENN.[-]		0.00842768	P53801	1382.6
265	[K].EFRDYPPLRMPIIPFLL.[-]		0.000588651	M0R2N5	2117.16
266	[K].EFRDYPPLRMPIIPFLL.[-]	1xOxidation [M10]	0.0431049	M0R2N5	2133.16
267	[K].EGDLPPLWWYIVTRPRERPM.[-]	1xOxidation [M20]; 1xPCA [N-Term]	0.00069603	Q9Y6M9	2616.32
268	[K].EGDLPPLWWYIVTRPRERPM.[-]	1xPCA [N-Term]	5.11655e-05	Q9Y6M9	2600.32
269	[K].EGFSNVEGI.[-]	1xPCA [N-Term]	0.010872	Q9BVQ7	1040.47
270	[K].EGIIHTLIVDNREIPEIAS.[-]	1xPCA [N-Term]	8.86793e-11	Q9NVQ4-2	2208.17
271	[K].EGIREETVSLRKD.[-]	1xBiotin [K12]; 1xPCA [N-Term]	0.00268071	P20618	1846.91
272	[K].EGMVSSGQNLLAVESQ.[-]	1xPCA [N-Term]	7.5784e-05	P43378	1737.81
273	[K].EGRCSHSLN.[-]	1xCarbamidomethyl [C4]; 1xPCA [N-Term]	0.029348	Q16637	1148.49
274	[K].EIQVIPLQRDDED.[-]		0.0057974	P29218-3	1569.78
275	[K].EIQVIPLQRDDED.[-]	1xPCA [N-Term]	0.000109067	P29218-3	1658.8
276	[K].EIQYGIRAHEWMFPV.[-]		0.0853535	O15382	1875.92
277	[K].EIVTNFLAGFEA.[-]		0.000799677	P25705	1310.66
278	[K].EIVTNFLAGFEA.[-]	1xPCA [N-Term]	0.000224811	P25705	1399.69
279	[K].EIYQTQGIFLDQPLQ.[-]		9.44667e-05	O94830	1792.91
280	[K].EIYRTMNISPEQPQH.[-]		4.3192e-06	Q9Y6Y8	1842.88
281	[K].EIYRTMNISPEQPQH.[-]	1xOxidation [M6]	0.000558452	Q9Y6Y8	1858.88
282	[K].EKLEATINELV.[-]	1xBiotin [K2]	0.0429094	P10599	1484.77
283	[K].ELAFLEAARQQAAQPLGERDGDF.[-]	1xPCA [N-Term]	3.58131e-09	Q99447-3	2621.27
284	[K].ELAFLEAARQQAAQPLGERDGDF.[-]		2.04204e-07	Q99447-3	2532.25
285	[K].ELAPLFEELRQVVEVS.[-]		0.00957327	Q9UHA4	1858
286	[K].ELENFRNLLQNIH.[-]	1xPCA [N-Term]	1.1962e-06	Q96HE7	1728.88
287	[K].ELENFRNLLQNIH.[-]		4.16404e-05	Q96HE7	1639.86
288	[K].ELENWAGSM.[-]	1xOxidation [M9]; 1xPCA [N-Term]	0.0352661	Q9H444	1141.46
289	[K].ELENWAGSM.[-]	1xPCA [N-Term]	0.00224662	Q9H444	1125.47
290	[K].ELETLRNQGQVRGTSAASDE.[-]	1xPCA [N-Term]	0.000371722	P48739-2	2250.07
291	[K].ELETLRNQGQVRGTSAASDE.[-]		2.21249e-05	P48739-2	2161.05
292	[K].ELIDPRLIIESPSNTSSTEPA.[-]	1xPCA [N-Term]	0.000114418	P38432	2358.18
293	[K].ELIEIISGAAALD.[-]		0.00213163	P36542	1314.72
294	[K].ELIEIISGAAALD.[-]	1xPCA [N-Term]	0.0003956	P36542	1403.74
295	[K].ELIFEETARFQPGYRS.[-]	1xPCA [N-Term]	8.91894e-05	P28482	2031.99
296	[K].ELIFQETARFQPGVLEAP.[-]	1xPCA [N-Term]	0.000987113	P27361	2134.1
297	[K].ELLFLSNANPSLLERHCAYL.[-]	1xCarbamidomethyl [C17]; 1xPCA [N-Term]	1.04367e-10	P51398	2449.23
298	[K].ELLFLSNANPSLLERHCAYL.[-]	1xCarbamidomethyl [C17]	3.50272e-08	P51398	2360.21
299	[K].ELREYLAQLSNNVR.[-]	1xPCA [N-Term]	9.57922e-08	Q8NDZ4	1793.93
300	[K].ELREYLAQLSNNVR.[-]		2.90719e-05	Q8NDZ4	1704.9
301	[K].ELSRRTTFIRVTQQVNPIFSEAC.[-]	1xCarbamidomethyl [C23]; 1xPCA [N-Term]	0.00558136	H0YNJ6	2841.45
302	[K].ELSRSFTNQIIL.[-]		0.0652143	Q96IJ6-2	1420.78
303	[K].ELSRSFTNQIIL.[-]	1xPCA [N-Term]	0.00463713	Q96IJ6-2	1509.81
304	[K].EMGTPGYRGERINQLIRQLN.[-]	1xPCA [N-Term]	0.00590849	Q6DKI1	2434.24
305	[K].EMPQAPVLISCADQ.[-]	1xCarbamidomethyl [C11]; 1xPCA [N-Term]	0.000128975	Q8WY36	1647.75
306	[K].ENDFDRLVLQYAPSA.[-]		0.00171098	M0QXB4	1737.84
307	[K].ENGELLPILRGEN.[-]	1xPCA [N-Term]	0.0216265	O76003	1542.79
308	[K].ENGELLPILRGEN.[-]		0.0335326	O76003	1453.76
309	[K].ENIFQMARSQQRDVAT.[-]	1xPCA [N-Term]	0.057289	Q96L92	1982.95
310	[K].ENIFQMARSQQRDVAT.[-]		0.000909989	Q96L92	1893.92
311	[K].ENIRQDF.[-]	1xPCA [N-Term]	0.0119444	O75934	1010.47
312	[K].ENIRQDF.[-]		0.02395	O75934	921.442
313	[K].ENPLPQYLERLQP.[-]	1xPCA [N-Term]	0.000101992	Q8N6N6	1685.86
314	[K].ENPNQYNYIA.[-]	1xPCA [N-Term]	0.00218315	Q13620	1314.57
315	[K].ENVATTDTLESTTVGTSV.[-]	1xPCA [N-Term]	5.16581e-05	Q15046-2	1913.9
316	[K].ENVATTDTLESTTVGTSV.[-]		1.45582e-06	Q15046-2	1824.87
317	[K].EQGFGGVTDAIGADHRR.[-]		1.8006e-05	Q02127	1785.86
318	[K].EQGFGGVTDAIGADHRR.[-]	1xPCA [N-Term]	0.00167057	Q02127	1874.89
319	[K].EQISDIDDAVRKL.[-]	1xBiotin [K12]	2.8607e-06	P53999	1727.86
320	[K].EQPAGERTPLLL.[-]	1xPCA [N-Term]	0.00165468	Q9NS93	1412.75
321	[K].EQSQPCADNAVLSSGLTAAR.[-]	1xCarbamidomethyl [C6]	7.43683e-13	P19784	2074.98
322	[K].EQSQPCADNAVLSSGLTAAR.[-]	1xCarbamidomethyl [C6]; 1xPCA [N-Term]	6.79321e-10	P19784	2164.01
323	[K].ERATYALDRQLPVS.[-]		0.00677939	Q5SRI9	1618.85
324	[K].ERATYALDRQLPVS.[-]	1xPCA [N-Term]	0.000488384	Q5SRI9	1707.88
325	[K].ERLAAFYGV.[-]		0.00235652	Q92973	1025.54
326	[K].ERLAAFYGV.[-]	1xPCA [N-Term]	0.0467723	Q92973	1114.57
327	[K].ERNTAAMVCSLENRDECLMCGS.[-]	3xCarbamidomethyl [C9; C17; C20]; 1xOxidation [M19]; 1xPCA [N-Term]	0.000450203	P23921	2708.1
328	[K].ERNTAAMVCSLENRDECLMCGS.[-]	3xCarbamidomethyl [C9; C17; C20]; 1xPCA [N-Term]	0.00012177	P23921	2692.1
329	[K].ERNTAAMVCSLENRDECLMCGS.[-]	3xCarbamidomethyl [C9; C17; C20]	7.22063e-08	P23921	2603.08
330	[K].ERTPVDVILASVG.[-]		9.91022e-05	Q9UBF2	1355.75
331	[K].ERTPVDVILASVG.[-]	1xPCA [N-Term]	7.98846e-05	Q9UBF2	1444.78
332	[K].ERVAAALENTHLLEVVNQCLSARS.[-]	1xCarbamidomethyl [C19]	0.000830891	Q9Y3D0	2680.38
333	[K].ERVAAALENTHLLEVVNQCLSARS.[-]	1xCarbamidomethyl [C19]; 1xPCA [N-Term]	4.82599e-11	Q9Y3D0	2769.41
334	[K].ESAFEFLSSA.[-]		0.0618171	P40925-3	1087.49
335	[K].ESAFEFLSSA.[-]	1xPCA [N-Term]	0.00194665	P40925-3	1176.52
336	[K].ESAQPPAHL.[-]		0.019983	O14618	949.474
337	[K].ESAQPPAHL.[-]	1xPCA [N-Term]	0.0115035	O14618	1038.5
338	[K].ESNIQFN.[-]	1xPCA [N-Term]	0.0186346	Q92665	940.416
339	[K].ESPTSVGFFNLRHY.[-]	1xPCA [N-Term]	8.1681e-06	Q14781	1742.83
340	[K].ESSRVPMP.[-]	1xPCA [N-Term]	0.0557671	Q6NTF9-2	991.467
341	[K].ESTLHLVLRLRGGC.[-]	1xCarbamidomethyl [C14]	0.0265158	P0CG47	1610.88
342	[K].ESTLHLVLRLRGGV.[-]		0.0057974	P0CG48	1549.92
343	[K].ESVSVLNLFTRIR.[-]		0.000932026	Q9UM11-2	1533.87
344	[K].ETGHTNFGEV.[-]		0.0162754	Q5VVQ6	1090.48
345	[K].EVAQAVLL.[-]	1xPCA [N-Term]	0.00409748	O15269	931.525
346	[K].EVLFQHSGFQQS.[-]	1xPCA [N-Term]	0.00088423	Q96CD2	1495.7
347	[K].EVLFQHSGFQQS.[-]		0.0352661	Q96CD2	1406.67
348	[K].EYIQQLRSRTIVHTL.[-]		0.0408149	J3KQY1	1857.03
349	[K].EYVDPNNIFGNRNLL.[-]		3.094e-05	O00116	1777.89
350	[K].EYVDPNNIFGNRNLL.[-]	1xPCA [N-Term]	1.43505e-06	O00116	1866.91
351	[K].FAFYEQFAN.[-]	1xPCA [N-Term]	0.0028387	Q9UHJ3	1225.53
352	[K].FAGRNFRNPLAK.[-]	1xBiotin [K12]	0.00690907	P06733	1616.85
353	[K].FAGRNFRNPLAK.[-]	1xBiotin [K12]; 1xPCA [N-Term]	0.00497994	P06733	1705.87
354	[K].FAVATLPPA.[-]		0.0198902	P28072	886.503
355	[K].FAVATLPPA.[-]	1xPCA [N-Term]	0.0117219	P28072	975.53
356	[K].FAVETLICS.[-]	1xCarbamidomethyl [C8]; 1xPCA [N-Term]	0.00233412	Q9Y287	1128.54
357	[K].FDMLMSPEGARAPLP.[-]	1xPCA [N-Term]	2.33221e-05	Q8TCA0	1720.82
358	[K].FDMLMSPEGARAPLP.[-]		0.00208131	Q8TCA0	1631.79
359	[K].FEEAVIARDRALEGR.[-]	1xPCA [N-Term]	3.1883e-07	Q8IUR0	1820.94
360	[K].FEEAVIARDRALEGR.[-]		8.02682e-05	Q8IUR0	1731.91
361	[K].FFPYSSADAS.[-]	1xPCA [N-Term]	0.0126372	O94804	1180.49
362	[K].FGEDLPIQLS.[-]	1xPCA [N-Term]	0.00164678	Q9NVH0	1207.6
363	[K].FGEDMPHPH.[-]	1xPCA [N-Term]	0.000178635	Q9UBN7	1155.47
364	[K].FGIRTPNATSGSLENN.[-]	1xPCA [N-Term]	2.84201e-07	Q16878	1766.85
365	[K].FGPGVIENPQYPNPALLSLTGSG.[-]	1xPCA [N-Term]	9.8461e-06	Q9H9S5	2417.21
366	[K].FGSLLPIHPVTSG.[-]		0.0057974	Q15257	1324.73
367	[K].FGSLLPIHPVTSG.[-]	1xPCA [N-Term]	1.1007e-07	Q15257	1413.75
368	[K].FGSNINLEADES.[-]	1xPCA [N-Term]	6.65894e-05	Q9NQP4	1384.6
369	[K].FGTFPGNYVAPV.[-]	1xPCA [N-Term]	0.000270983	O60504	1357.66
370	[K].FLALLREEGASPLDFD.[-]	1xPCA [N-Term]	4.2964e-09	P46459	1881.94
371	[K].FLALLREEGASPLDFD.[-]		2.30997e-05	P46459	1792.91
372	[K].FLDQFAE.[-]	1xPCA [N-Term]	0.0455178	Q8WZ82	958.431
373	[K].FLEMHQL.[-]	1xPCA [N-Term]	0.00652721	Q9Y617	1006.48
374	[K].FLEMHQL.[-]	1xOxidation [M4]; 1xPCA [N-Term]	0.0265158	Q9Y617	1022.48
375	[K].FLLDHQGELFPSPDPSGL.[-]		4.93053e-07	Q07960	1968.97
376	[K].FLNWATPNL.[-]	1xPCA [N-Term]	0.0168165	O43772	1164.58
377	[K].FLNWATPNL.[-]		0.0154593	O43772	1075.56
378	[K].FLPSELRDEH.[-]		0.0271352	Q9Y490	1242.61
379	[K].FLPSELRDEH.[-]	1xPCA [N-Term]	3.21488e-05	Q9Y490	1331.64
380	[K].FLRGTPGV.[-]	1xPCA [N-Term]	0.0310143	Q15526	935.51
381	[K].FLSVLERQ.[-]	1xPCA [N-Term]	0.00792543	P07099	1080.58
382	[K].FLSVLERQ.[-]		0.00337044	P07099	991.557
383	[K].FMERDPDELRFNAIALSAA.[-]		0.0106692	P15374	2166.06
384	[K].FMERDPDELRFNAIALSAA.[-]	1xPCA [N-Term]	0.000588651	P15374	2255.09
385	[K].FNFARNSTLNSAAVTVSS.[-]		7.36368e-05	F8W6G1	1885.94
386	[K].FNFARNSTLNSAAVTVSS.[-]	1xPCA [N-Term]	0.0580646	F8W6G1	1974.97
387	[K].FNHPEIVQLVSELEAERSTNIAAAASEPHS.[-]		2.25192e-14	Q7Z4H3	3246.6
388	[K].FNHPEIVQLVSELEAERSTNIAAAASEPHS.[-]	1xPCA [N-Term]	1.45179e-13	Q7Z4H3	3335.63
389	[K].FQALNSVG.[-]	1xPCA [N-Term]	0.0240612	A1L390	924.457
390	[K].FQCGFGLTIG.[-]	1xCarbamidomethyl [C3]; 1xPCA [N-Term]	0.0391747	O96008	1188.55
391	[K].FQCGFGLTIG.[-]	1xCarbamidomethyl [C3]	0.034626	O96008	1099.52
392	[K].FQIGDYLDIAITPPNRAPPPSGRMRPY.[-]	1xPCA [N-Term]	0.00021023	X6RAL5	3131.59
393	[K].FQRVLGVLSQRLEPDR.[-]		0.000644708	Q9BRG2	1913.07
394	[K].FQSCLSPEEPAPESPQVPEAPGGSAV.[-]	1xCarbamidomethyl [C4]; 1xPCA [N-Term]	0.00022916	Q99576-3	2756.25
395	[K].FRILTEAEIDAHLVALAERD.[-]		3.31538e-12	G3V5Z7	2282.21
396	[K].FRILTEAEIDAHLVALAERD.[-]	1xPCA [N-Term]	5.08072e-09	G3V5Z7	2371.24
397	[K].FRMPQPSSGRESPRH.[-]	1xPCA [N-Term]	7.97477e-06	P56181-2	1857.89
398	[K].FRVLDLAEQV.[-]		0.000411049	Q96I25	1189.66
399	[K].FRVLDLAEQV.[-]	1xPCA [N-Term]	2.24452e-05	Q96I25	1278.68
400	[K].FSAPVVPSSFNFGGPAPGMN.[-]		0.00255576	O95373	1979.93
401	[K].FSAPVVPSSFNFGGPAPGMN.[-]	1xOxidation [M19]	0.0463505	O95373	1995.93
402	[K].FSATPRYMTYN.[-]		0.000159236	P35998	1350.61
403	[K].FSATPRYMTYN.[-]	1xOxidation [M8]	0.00994126	P35998	1366.61
404	[K].FSATPRYMTYN.[-]	1xPCA [N-Term]	0.000945503	P35998	1439.64
405	[K].FSAVLVEPPPMSLPGAGLSSQELSGGPGDGP.[-]		6.17253e-10	Q13263	2950.45
406	[K].FSAVLVEPPPMSLPGAGLSSQELSGGPGDGP.[-]	1xPCA [N-Term]	8.59494e-07	Q13263	3039.48
407	[K].FSAVLVEPPPMSLPGAGLSSQELSGGPGDGP.[-]	1xOxidation [M11]; 1xPCA [N-Term]	9.73016e-10	Q13263	3055.47
408	[K].FSEDFGQES.[-]	1xPCA [N-Term]	0.0062843	Q9UN37	1134.44
409	[K].FVIPLHSA.[-]	1xPCA [N-Term]	0.00329105	Q96F86	972.53
410	[K].FVMRLQSETSV.[-]		0.0032754	Q9ULK5	1296.66
411	[K].GAALITAVGVRLRTEASS.[-]		0.0026426	P19367-3	1772
412	[K].GAALITAVGVRLRTEASS.[-]	1xPCA [N-Term]	0.0194326	P19367-3	1861.03
413	[K].GACHGQTGMFPRNYVTPVNRNV.[-]	1xCarbamidomethyl [C3]	2.24738e-07	P62993	2475.18
414	[K].GAEASAASEEEAGPQATEPSTPSGPESGPTPASAEQNE.[-]		9.59614e-07	P49006	3625.55
415	[K].GAEASAASEEEAGPQATEPSTPSGPESGPTPASAEQNE.[-]	1xPCA [N-Term]	2.92858e-09	P49006	3714.58
416	[K].GASQAGMLAPGTRR.[-]	1xOxidation [M7]	0.00126594	E9PDU6	1388.71
417	[K].GAYREHPYGRY.[-]		0.00921871	Q07666	1368.64
418	[K].GDNITLLQSVSN.[-]		9.44667e-05	P62304	1260.64
419	[K].GDNITLLQSVSN.[-]	1xPCA [N-Term]	0.00171098	P62304	1349.67
420	[K].GDVVIVLTGWRPGSGFTNTMRVVPVP.[-]		2.44238e-06	P14618	2754.48
421	[K].GDVVIVLTGWRPGSGFTNTMRVVPVP.[-]	1xOxidation [M20]	1.83777e-07	P14618	2770.47
422	[K].GFGYGQGAGALVHAQ.[-]		3.094e-05	F8VW96	1432.7
423	[K].GFLTSSFWRS.[-]		0.0320282	Q53GS7	1187.58
424	[K].GGFNRPLDFIA.[-]	1xPCA [N-Term]	0.0133694	Q8WVK2	1295.65
425	[K].GGPGLPLPPL.[-]	1xPCA [N-Term]	0.00360301	Q9H7N4	1006.57
426	[K].GGSFGGRSSGSPYGGGYGSGGGSGGYGSRRF.[-]		7.20428e-12	P51991	2832.25
427	[K].GGSFGGRSSGSPYGGGYGSGGGSGGYGSRRF.[-]	1xPCA [N-Term]	3.91174e-16	P51991	2921.27
428	[K].GGSGSGPTIEEVD.[-]	1xPCA [N-Term]	0.00163893	A0A0G2JIW1	1293.56
429	[K].GGSRFVTVG.[-]	1xPCA [N-Term]	0.0228652	Q96QD9	968.495
430	[K].GHLAFLSGQ.[-]		0.00926231	O95639	929.484
431	[K].GLLARIFGAPPPSESMEGPSLVRDS.[-]		3.88519e-09	Q9ULW3	2583.32
432	[K].GLLGCNIIPLQR.[-]	1xCarbamidomethyl [C5]	2.58234e-07	O00233	1353.77
433	[K].GLQVGGCEPEPQVC.[-]	2xCarbamidomethyl [C7; C14]	2.67981e-05	P52888	1529.67
434	[K].GNLRRTGQEVAQAQES.[-]		0.00106565	Q9H098-2	1743.87
435	[K].GQLCELSCSTDYRMR.[-]	2xCarbamidomethyl [C4; C8]	0.000415005	Q99873	1875.81
436	[K].GQLCELSCSTDYRMR.[-]	2xCarbamidomethyl [C4; C8]; 1xOxidation [M14]	0.00634417	Q99873	1891.81
437	[K].GQPRTWLQSPV.[-]		0.00807674	Q9BST9	1268.67
438	[K].GQRRAGMATESPSDSPEDGPGLSPLL.[-]		9.44667e-05	O75648	2625.26
439	[K].GRILPQDLERAGLV.[-]		9.40153e-05	O75683	1536.89
440	[K].GRYGLFPANYVELRQ.[-]		1.0798e-07	Q14247	1782.93
441	[K].GSVCRRITITECGQI.[-]	2xCarbamidomethyl [C4; C12]	0.0140771	P49792	1749.87
442	[K].GTAAILEYLRDRIPT.[-]		0.000153249	Q9H9A6	1688.93
443	[K].GTTAVNRSNIQERDGCQTPNN.[-]	1xCarbamidomethyl [C16]	0.00117828	Q6PI26	2332.07
444	[K].GVEAGPDLLQ.[-]		0.0421361	O60506-3	998.515
445	[K].GVLSAFNFGTVPSNN.[-]		0.00170282	O15397	1523.75
446	[K].HAHSVNF.[-]		0.0347849	Q96HC4-6	811.385
447	[K].HAHSVNF.[-]	1xPCA [N-Term]	0.010872	Q96HC4-6	900.411
448	[K].HARQRYSAPATLSSRA.[-]	1xPCA [N-Term]	1.77491e-05	Q96JY6-5	1860.96
449	[K].HAVGDDAQFEMDI.[-]	1xOxidation [M11]; 1xPCA [N-Term]	8.26088e-05	Q13542	1552.64
450	[K].HDELTYF.[-]	1xPCA [N-Term]	0.0792266	P04080	1013.44
451	[K].HFWTAES.[-]	1xPCA [N-Term]	0.0775036	Q14157-1	966.41
452	[K].HGSYEDAVHSGALND.[-]	1xPCA [N-Term]	7.57116e-11	P17987	1660.7
453	[K].HGSYEDAVHSGALND.[-]		0.00304928	P17987	1571.67
454	[K].HIAQMANQDPDSILFN.[-]	1xPCA [N-Term]	1.62826e-05	P51795-2	1902.88
455	[K].HIRFSEYD.[-]		0.0360825	Q4G0J3-3	1066.5
456	[K].HLLHSVNQRFGSNNTSGS.[-]	1xPCA [N-Term]	0.000676323	Q9Y2U9	2043.97
457	[K].HMGILNEDQ.[-]	1xPCA [N-Term]	0.000780766	Q9ULM3	1145.5
458	[K].HQRIPGNIMSALLERFH.[-]		1.44448e-05	Q96MH6	2019.07
459	[K].HQRIPGNIMSALLERFH.[-]	1xPCA [N-Term]	0.0013028	Q96MH6	2108.1
460	[K].HRATGEGGASDLPEDPDEDAIPIT.[-]	1xPCA [N-Term]	1.61479e-07	O15541	2552.15
461	[K].HRATGEGGASDLPEDPDEDAIPIT.[-]		7.28093e-06	O15541	2463.13
462	[K].HRSATYCEQLLQHVQAVPATQ.[-]	1xCarbamidomethyl [C7]; 1xPCA [N-Term]	6.94913e-08	Q86Y56	2526.23
463	[K].HSLLMR.[-]	1xOxidation [M5]	0.0781886	Q7L523	772.413
464	[K].HSRLLRQN.[-]	1xPCA [N-Term]	0.0652143	P06132	1112.61
465	[K].HSRLLRQN.[-]		0.0166602	P06132	1023.58
466	[K].HVPRAVFVDLEPTVIDEVRTGTYR.[-]	1xPCA [N-Term]	1.24231e-09	F8VRK0	2858.49
467	[K].HWIRINPNL.[-]	1xPCA [N-Term]	0.0197059	Q9BQG2	1251.67
468	[K].IAQTRRPDPPTAALNEPQTFDCAL.[-]	1xCarbamidomethyl [C22]; 1xPCA [N-Term]	4.6714e-05	Q9UKA8	2771.36
469	[K].IASDCFRFQDWAS.[-]	1xCarbamidomethyl [C5]; 1xPCA [N-Term]	0.00260503	Q9UKK6	1691.73
470	[K].IASDCFRFQDWSSS.[-]	1xCarbamidomethyl [C5]	5.87911e-05	Q9NPJ8-3	1705.73
471	[K].IASDCFRFQDWSSS.[-]	1xCarbamidomethyl [C5]; 1xPCA [N-Term]	0.000142624	Q9NPJ8-3	1794.75
472	[K].ICESYNTAQAGGRRISLDQQ.[-]	1xCarbamidomethyl [C2]	0.000114418	Q96PM5	2267.08
473	[K].IDDIRKPGESEE.[-]	1xBiotin [K6]; 1xPCA [N-Term]	0.025318	P48643	1702.77
474	[K].IDDVVNTR.[-]		6.9857e-05	P50991	931.484
475	[K].IDDVVNTR.[-]	1xPCA [N-Term]	0.000502618	P50991	1020.51
476	[K].IDFDSVSSIMASSQ.[-]	1xOxidation [M10]; 1xPCA [N-Term]	1.60503e-05	Q9UBQ5	1591.69
477	[K].IDFDSVSSIMASSQ.[-]		0.000284277	Q9UBQ5	1486.67
478	[K].IDFDSVSSIMASSQ.[-]	1xPCA [N-Term]	6.74369e-06	Q9UBQ5	1575.7
479	[K].IDGTFPQY.[-]	1xPCA [N-Term]	0.0593793	O95396	1029.47
480	[K].IDHILDAL.[-]	1xPCA [N-Term]	0.00590849	P04843	998.531
481	[K].IDHILDAL.[-]		0.00268071	P04843	909.504
482	[K].IDNYIPIF.[-]	1xPCA [N-Term]	0.0200762	F5GYQ1	1083.55
483	[K].IDYSWIAAL.[-]	1xPCA [N-Term]	0.00181199	Q8IWA0	1140.57
484	[K].IEAETRAV.[-]	1xPCA [N-Term]	0.00144734	Q9Y2K6	977.505
485	[K].IEVETRSL.[-]	1xPCA [N-Term]	0.00490943	Q8TEY7	1035.55
486	[K].IFDPQNPDENE.[-]		0.00133433	P46109	1317.56
487	[K].IFDPQNPDENE.[-]	1xPCA [N-Term]	0.00234529	P46109	1406.59
488	[K].IFEMGPVFTL.[-]	1xOxidation [M4]; 1xPCA [N-Term]	0.000945503	P00403	1258.62
489	[K].IFEMGPVFTL.[-]	1xOxidation [M4]	0.0203584	P00403	1169.59
490	[K].IFGTNENL.[-]	1xPCA [N-Term]	0.00896131	A0A1W2PRY6	996.479
491	[K].IGSLRVGDPVYRMV.[-]	1xPCA [N-Term]	2.317e-06	Q969Z3	1650.88
492	[K].IGSLRVGDPVYRMV.[-]	1xOxidation [M13]; 1xPCA [N-Term]	0.000747845	Q969Z3	1666.87
493	[K].IGTVMTFL.[-]	1xOxidation [M5]; 1xPCA [N-Term]	0.000747845	P30046	986.502
494	[K].IGTVMTFL.[-]	1xPCA [N-Term]	0.00745275	P30046	970.507
495	[K].IGVDEFSTLVAES.[-]	1xPCA [N-Term]	0.0134322	P20472	1455.7
496	[K].IHEMLQPGQDQ.[-]	1xPCA [N-Term]	0.000905644	J3KQL8	1384.63
497	[K].IHEMLQPGQDQ.[-]	1xOxidation [M4]	0.00160022	J3KQL8	1311.6
498	[K].IHEMLQPGQDQ.[-]		0.00132796	J3KQL8	1295.6
499	[K].IHLQIARQR.[-]		0.000101992	Q6EEV4	1134.69
500	[K].IHLQIARQR.[-]	1xPCA [N-Term]	0.00486297	Q6EEV4	1223.71
501	[K].IHTVAELV.[-]	1xPCA [N-Term]	0.0136866	O15535-2	970.536
502	[K].IIHDFPQFYPLGIVQHD.[-]	1xPCA [N-Term]	1.32448e-08	P35244	2128.07
503	[K].IIHDFPQFYPLGIVQHD.[-]		1.19409e-07	P35244	2039.04
504	[K].IINQRLIL.[-]		0.0140771	Q6PH81	982.641
505	[K].IINQRLIL.[-]	1xPCA [N-Term]	0.0482776	Q6PH81	1071.67
506	[K].IIPTTQPAE.[-]	1xPCA [N-Term]	0.0663853	Q9BXB4	1058.55
507	[K].IIRFLQGRSSRDSSAGSDTSLEGAAPMGPT.[-]	1xPCA [N-Term]	0.0178687	Q6SZW1	3153.54
508	[K].IIRPSETAGRYITYRLVQ.[-]		4.18942e-07	P19388	2136.19
509	[K].IIRPSETAGRYITYRLVQ.[-]	1xPCA [N-Term]	2.08418e-09	P19388	2225.22
510	[K].IIVLDLR.[-]	1xPCA [N-Term]	0.0853535	Q96FJ0	930.577
511	[K].ILDATPACLP.[-]	1xCarbamidomethyl [C8]; 1xPCA [N-Term]	0.000350962	Q9Y5Y2	1159.58
512	[K].ILDQMPATPSSPMYVD.[-]	1xPCA [N-Term]	0.000977711	P45985-2	1853.84
513	[K].ILENSEDSSPECLF.[-]	1xCarbamidomethyl [C12]; 1xPCA [N-Term]	2.20192e-05	A0A0B4J1V9	1728.74
514	[K].ILFEQQIF.[-]		0.0669781	Q5W111	1037.57
515	[K].ILFEQQIF.[-]	1xPCA [N-Term]	0.053076	Q5W111	1126.59
516	[K].ILNYPEQEEA.[-]	1xPCA [N-Term]	0.0474119	Q9NX47	1294.6
517	[K].ILREMYERQ.[-]	1xPCA [N-Term]	0.00250742	Q96GY3	1326.66
518	[K].ILVALCGGN.[-]	1xCarbamidomethyl [C6]; 1xPCA [N-Term]	0.00206152	P04083	1005.52
519	[K].ILVALCGGN.[-]	1xCarbamidomethyl [C6]	0.00362022	P04083	916.492
520	[K].IMAPPGGRSNITSLS.[-]	1xPCA [N-Term]	0.00104046	O14531	1589.81
521	[K].IMRVGTASS.[-]	1xPCA [N-Term]	0.000555784	Q9BXC9	1010.51
522	[K].INEIRTLIDL.[-]	1xPCA [N-Term]	0.000483729	Q14527	1288.73
523	[K].INEIRTLIDL.[-]		0.000744274	Q14527	1199.7
524	[K].INIILSETDRDPLQVV.[-]	1xPCA [N-Term]	3.25573e-06	Q9GZT8	1914.03
525	[K].INIILSETDRDPLQVV.[-]		4.71637e-05	Q9GZT8	1825.01
526	[K].INPETVNLSI.[-]	1xPCA [N-Term]	0.00129658	A0A087X211	1188.63
527	[K].IQEALHACPLG.[-]	1xCarbamidomethyl [C8]; 1xPCA [N-Term]	8.3404e-05	Q9NS23	1297.64
528	[K].IQENNII.[-]	1xPCA [N-Term]	0.0391747	Q96CU9	932.484
529	[K].IQEVWRQRYQSHPDAAVQ.[-]		0.0161239	O15530	2211.11
530	[K].IQHVTWP.[-]	1xPCA [N-Term]	0.0687865	Q9BVC5	969.494
531	[K].IQQRRQELEQSLVVRNT.[-]		4.36837e-05	Q6STE5	2097.15
532	[K].IQRFLSQPFQ.[-]	1xPCA [N-Term]	0.00156991	F8W079	1352.71
533	[K].IQSPTEETEIFYHRGV.[-]	1xPCA [N-Term]	1.63033e-07	Q6P4A7	1994.96
534	[K].IQSPTEETEIFYHRGV.[-]		2.67981e-05	Q6P4A7	1905.93
535	[K].IREYFGGFGEVE.[-]	1xPCA [N-Term]	0.0290788	D6RF44	1491.69
536	[K].IRFGEALGSL.[-]		0.00335441	Q9UG56	1062.59
537	[K].IRFGEALGSL.[-]	1xPCA [N-Term]	0.000176087	Q9UG56	1151.62
538	[K].IRQAGVID.[-]	1xPCA [N-Term]	0.00176076	O75534-4	960.526
539	[K].IRQAGVID.[-]		0.0136226	O75534-4	871.5
540	[K].ISAEGSGLSF.[-]	1xPCA [N-Term]	0.00203218	Q8WV07	1056.5
541	[K].ISEDAMSTASSTY.[-]	1xPCA [N-Term]	0.0171337	Q8TF05	1451.6
542	[K].ISELEGNLQTLRNSNST.[-]		1.98768e-06	D3DTX6	1875.94
543	[K].ISELEGNLQTLRNSNST.[-]	1xPCA [N-Term]	2.17601e-09	D3DTX6	1964.97
544	[K].ISGREIDVRLDRNA.[-]		0.000114968	A0A0A0MR39	1613.87
545	[K].ISGREIDVRLDRNA.[-]	1xPCA [N-Term]	0.000744274	A0A0A0MR39	1702.9
546	[K].ISQTAPEWTAQAMEAQMAQ.[-]	1xOxidation [M]; 1xPCA [N-Term]	0.00176076	D6RFN0	2196.97
547	[K].ISQTAPEWTAQAMEAQMAQ.[-]	1xPCA [N-Term]	8.84558e-07	D6RFN0	2180.97
548	[K].ISQTAPEWTAQAMEAQMAQ.[-]		0.000571982	D6RFN0	2091.95
549	[K].ITIADCGQLE.[-]	1xCarbamidomethyl [C6]	0.0806305	P62937	1119.54
550	[K].ITIADCGQLE.[-]	1xCarbamidomethyl [C6]; 1xPCA [N-Term]	1.95338e-05	P62937	1208.56
551	[K].ITLGVQSR.[-]	1xPCA [N-Term]	0.0155318	Q6KCM7-3	962.542
552	[K].ITNDYIF.[-]	1xPCA [N-Term]	0.0824177	Q8NC54	974.462
553	[K].ITRLGLVA.[-]	1xPCA [N-Term]	0.00777692	Q13884	931.572
554	[K].IVAWVEEDHGEN.[-]	1xPCA [N-Term]	0.000234714	Q155Q3	1486.66
555	[K].IVITDCGQLS.[-]	1xCarbamidomethyl [C6]; 1xPCA [N-Term]	5.60411e-05	P30405	1194.58
556	[K].IVLELPQ.[-]	1xPCA [N-Term]	0.0907239	Q53FA7	900.519
557	[K].IVSGNLRILDH.[-]	1xPCA [N-Term]	9.35249e-08	E7EUC7	1325.73
558	[K].IVSGNLRILDH.[-]		0.000163095	E7EUC7	1236.71
559	[K].IVSSIFRTNTFLEAP.[-]	1xPCA [N-Term]	1.55681e-06	Q9GZU8	1783.94
560	[K].IVSSIFRTNTFLEAP.[-]		8.01307e-06	Q9GZU8	1694.91
561	[K].IVVVTAGVRQQ.[-]	1xPCA [N-Term]	0.00142673	F5H793	1258.73
562	[K].IWTSYTEYVFCRE.[-]	1xCarbamidomethyl [C11]	1.98166e-05	Q96CX2	1753.79
563	[K].IWTSYTEYVFCRE.[-]	1xCarbamidomethyl [C11]; 1xPCA [N-Term]	3.6176e-06	Q96CX2	1842.82
564	[K].IYDPACLTIPA.[-]	1xCarbamidomethyl [C6]; 1xPCA [N-Term]	0.0159738	O00628	1322.64
565	[K].IYHGNCNTPIPED.[-]	1xCarbamidomethyl [C6]; 1xPCA [N-Term]	0.0270102	Q8NBI6	1618.7
566	[K].IYHGNCNTPIPED.[-]	1xCarbamidomethyl [C6]	0.0227594	Q8NBI6	1529.67
567	[K].IYSVEALPVAAVNVQSTQ.[-]	1xPCA [N-Term]	1.22304e-07	Q9NYY8	1978.03
568	[K].IYVLLRRQAQQAGK.[-]	1xBiotin [K14]; 1xPCA [N-Term]	0.00341899	P84090	1959.07
569	[K].KITIADCGQLE.[-]	1xBiotin [K1]; 1xCarbamidomethyl [C7]	0.00318302	P62937	1473.71
570	[K].KITIADCGQLE.[-]	1xBiotin [K1]; 1xCarbamidomethyl [C7]; 1xPCA [N-Term]	0.0649247	P62937	1562.73
571	[K].LAAVAQDEEENASRSSG.[-]	1xPCA [N-Term]	2.89043e-11	Q99666	1822.82
572	[K].LAAVAQDEEENASRSSG.[-]		3.52576e-07	Q99666	1733.79
573	[K].LAAVAQDEEENPSRSSG.[-]	1xPCA [N-Term]	1.40285e-08	O14715	1848.84
574	[K].LAEDFLQ.[-]	1xPCA [N-Term]	0.0768242	Q86WA6	924.446
575	[K].LAPVPFFSLLQYE.[-]		0.00377882	P07741	1523.81
576	[K].LAQAVLNLRNDSTCVN.[-]	1xCarbamidomethyl [C14]; 1xPCA [N-Term]	0.00141315	Q9HCK0	1876.93
577	[K].LARELRSAGAPASVSGQDADGSTSPRSQEP.[-]	1xPCA [N-Term]	1.69916e-08	P42679-2	3086.49
578	[K].LARTDARGLFVQALPSS.[-]		3.64132e-05	P22670	1801.99
579	[K].LARTDARGLFVQALPSS.[-]	1xPCA [N-Term]	9.91022e-05	P22670	1891.02
580	[K].LASQADSTEQVDDTILT.[-]	1xPCA [N-Term]	8.39151e-07	Q92616	1895.89
581	[K].LASQADSTEQVDDTILT.[-]		0.00413668	Q92616	1806.86
582	[K].LAYRPPK.[-]	1xBiotin [K7]	0.0887712	P08574	1070.58
583	[K].LCFSTAQHAS.[-]	1xCarbamidomethyl [C2]	0.028026	P14866	1121.5
584	[K].LDEQEPFPHS.[-]	1xPCA [N-Term]	0.0001874	H0YIV9	1287.56
585	[K].LDEQEPFPHS.[-]		9.81572e-05	H0YIV9	1198.54
586	[K].LDHPRIHVDFPVILYEV.[-]		0.00353498	O75896	2062.11
587	[K].LDHPVLW.[-]		0.0552684	Q9H4L5	879.472
588	[K].LDHPVLW.[-]	1xPCA [N-Term]	0.024511	Q9H4L5	968.499
589	[K].LDQILLNGNNITMLVPGGEGPEV.[-]	1xOxidation [M13]; 1xPCA [N-Term]	0.00131532	Q9Y4Y9	2498.26
590	[K].LDTEPQWVPSTWLR.[-]		0.024739	Q8N3R9	1727.88
591	[K].LEATINELV.[-]	1xPCA [N-Term]	6.50133e-05	P10599	1090.58
592	[K].LEATINELV.[-]		0.00237913	P10599	1001.55
593	[K].LEGTEDLSDVLVRQGD.[-]	1xPCA [N-Term]	3.89696e-10	Q15003	1834.88
594	[K].LEGTEDLSDVLVRQGD.[-]		1.3559e-11	Q15003	1745.86
595	[K].LEPHEGLLLRFPYAA.[-]		0.00800073	P08195-4	1725.93
596	[K].LEPHEGLLLRFPYAA.[-]	1xPCA [N-Term]	1.67197e-09	P08195-4	1814.96
597	[K].LEQRILSQTRGPPE.[-]		3.37101e-08	O75191	1623.88
598	[K].LEQRILSQTRGPPE.[-]	1xPCA [N-Term]	7.95028e-05	O75191	1712.91
599	[K].LESPVAH.[-]		0.0155318	Q86TM6	752.394
600	[K].LESVLPPERLPVQREEE.[-]		0.00350144	Q96T52	2020.07
601	[K].LETIQAQLDSLT.[-]	1xPCA [N-Term]	0.00297742	Q9Y6G5	1420.73
602	[K].LETIQAQLDSLT.[-]		0.0146148	Q9Y6G5	1331.71
603	[K].LEVAESEFTH.[-]		0.00137317	Q99755	1161.54
604	[K].LEVAESEFTH.[-]	1xPCA [N-Term]	8.65144e-06	Q99755	1250.57
605	[K].LEVGRIIECTHCGCRGCSG.[-]	4xCarbamidomethyl [C9; C12; C14; C17]	3.30286e-06	P41223	2220.97
606	[K].LEVGRIIECTHCGCRGCSG.[-]	4xCarbamidomethyl [C9; C12; C14; C17]; 1xPCA [N-Term]	0.000413023	P41223	2310
607	[K].LFAPQQILQCSPAN.[-]	1xCarbamidomethyl [C10]	1.22736e-05	K7ERV3	1586.8
608	[K].LFAPQQILQCSPAN.[-]	1xCarbamidomethyl [C10]; 1xPCA [N-Term]	7.71177e-06	K7ERV3	1675.83
609	[K].LFDNTVGAYRSL.[-]	1xPCA [N-Term]	0.000165456	A0PJW6	1444.72
610	[K].LFDNTVGAYRSL.[-]		3.02077e-05	A0PJW6	1355.7
611	[K].LFGLPNDS.[-]	1xPCA [N-Term]	0.0161239	Q96J01	951.457
612	[K].LFMAQALQEYNN.[-]		0.000331361	B3KS98	1441.68
613	[K].LFMAQALQEYNN.[-]	1xOxidation [M3]; 1xPCA [N-Term]	1.20406e-05	B3KS98	1546.7
614	[K].LFMAQALQEYNN.[-]	1xPCA [N-Term]	6.79663e-07	B3KS98	1530.7
615	[K].LFMAQALQEYNN.[-]	1xOxidation [M3]	0.00512399	B3KS98	1457.67
616	[K].LFNIHED.[-]	1xPCA [N-Term]	0.0357538	O95831	976.452
617	[K].LFNIHED.[-]		0.046141	O95831	887.426
618	[K].LFNQINIS.[-]	1xPCA [N-Term]	0.00738255	Q92905	1037.54
619	[K].LFPLHQETAAS.[-]	1xPCA [N-Term]	0.00148947	Q12840	1302.65
620	[K].LFQLYPRNFLR.[-]	1xPCA [N-Term]	0.000113872	Q8IXM3	1555.85
621	[K].LFQLYPRNFLR.[-]		0.000345956	Q8IXM3	1466.83
622	[K].LFQRWLQ.[-]		0.0609942	F5H4R6	990.552
623	[K].LFQSNLVPADPE.[-]	1xPCA [N-Term]	0.000706098	O14593	1418.7
624	[K].LFRAVPDSERVIPPRTTTPYFL.[-]		1.09213e-06	O00743-3	2575.4
625	[K].LFRAVPDSERVIPPRTTTPYFL.[-]	1xPCA [N-Term]	1.42999e-08	O00743-3	2664.43
626	[K].LFSQNTVHWLQE.[-]		0.02395	Q14CZ7	1501.74
627	[K].LGEIVTTIPTIG.[-]	1xPCA [N-Term]	0.0434983	F5H6T5	1302.73
628	[K].LGFFPQEA.[-]	1xPCA [N-Term]	0.0557671	Q8TBN0	997.478
629	[K].LGGSAVISLEGKPL.[-]	1xBiotin [K12]; 1xPCA [N-Term]	0.000558452	E9PK25	1655.88
630	[K].LGGSLIVAFEGCPV.[-]	1xCarbamidomethyl [C12]; 1xPCA [N-Term]	0.00019472	P60981	1507.76
631	[K].LGLGIDEDEVAAEEPNAAVPDEIPPLEGDEDASRMEEVD.[-]	1xOxidation [M35]; 1xPCA [N-Term]	0.0604513	P08238	4240.89
632	[K].LGLGLEFQA.[-]	1xPCA [N-Term]	0.00423632	P21796	1036.55
633	[K].LGLQCLPSDGVQNVNQ.[-]	1xCarbamidomethyl [C5]; 1xPCA [N-Term]	4.28546e-05	P41440	1830.88
634	[K].LGPPPEPPGGLCHGHPQPQVH.[-]	1xCarbamidomethyl [C12]; 1xPCA [N-Term]	1.7e-05	Q00653	2297.1
635	[K].LGRAMREIV.[-]	1xPCA [N-Term]	0.00622498	P48047	1133.62
636	[K].LGRAMREIV.[-]	1xOxidation [M5]; 1xPCA [N-Term]	0.0151017	P48047	1149.62
637	[K].LGRAMREIV.[-]	1xOxidation [M5]	0.0758155	P48047	1060.59
638	[K].LGRHVRALVLELCCNDESGEDVEVPYVRYTIR.[-]	2xCarbamidomethyl [C13; C14]; 1xPCA [N-Term]	2.64157e-05	P22314	3906.94
639	[K].LGVTVR.[-]	1xPCA [N-Term]	0.075482	P61160-2	733.436
640	[K].LGYDTGPSDTQGVLGPSPPQSFPQ.[-]	1xPCA [N-Term]	0.000441661	Q9UPM9	2534.18
641	[K].LHFGIDPDDTTITDLP.[-]	1xPCA [N-Term]	0.019983	Q7L266	1858.89
642	[K].LHFGIDPDDTTITDLP.[-]		4.30604e-05	Q7L266	1769.86
643	[K].LHQGITVSDPPFDTQPRPDDSFS.[-]		1.64105e-06	M0QZ12	2556.2
644	[K].LHVDPENF.[-]		0.003815	E9PEW8	970.463
645	[K].LIGFAQLSIS.[-]	1xPCA [N-Term]	0.00188261	O95747	1137.63
646	[K].LIHIPINNIIVGG.[-]		0.00023026	P60059	1372.83
647	[K].LIHIPINNIIVGG.[-]	1xPCA [N-Term]	2.317e-06	P60059	1461.86
648	[K].LIIENRDMPRT.[-]	1xOxidation [M8]	0.0533155	Q9HD34	1373.72
649	[K].LIIENRDMPRT.[-]	1xPCA [N-Term]	0.00069937	Q9HD34	1446.75
650	[K].LIIENRDMPRT.[-]		0.00694187	Q9HD34	1357.73
651	[K].LIQAIDHNEGFSLI.[-]	1xPCA [N-Term]	0.000116632	Q5GLZ8	1658.85
652	[K].LIQAIDHNEGFSLI.[-]		0.00858845	Q5GLZ8	1569.83
653	[K].LIRILRMSDPERGQTTLPFRPVTQEEDDDQR.[-]	1xPCA [N-Term]	6.06911e-06	Q96SB8-2	3800.91
654	[K].LIRILRMSDPERGQTTLPFRPVTQEEDDDQR.[-]		1.56704e-05	Q96SB8-2	3711.89
655	[K].LITEPAEIMA.[-]	1xPCA [N-Term]	0.00834842	P40123	1176.6
656	[K].LLALRQLPDIYPDLLGLQWRDCVRRQLGEHGAAPVATGAV.[-]	1xCarbamidomethyl [C22]; 1xPCA [N-Term]	0.000638564	Q6ZRI6-2	4527.42
657	[K].LLEEDGTIITL.[-]	1xPCA [N-Term]	0.000591476	Q9BYG5	1305.69
658	[K].LLEPALSQ.[-]	1xPCA [N-Term]	0.0227594	Q05932	959.52
659	[K].LLERLPEVEVPQHL.[-]		1.37691e-05	Q02818	1671.94
660	[K].LLERLPEVEVPQHL.[-]	1xPCA [N-Term]	1.36138e-06	Q02818	1760.97
661	[K].LLFQELMSMSIAPRMMSV.[-]	3xOxidation [M7; M9; M16]; 1xPCA [N-Term]	8.74967e-05	P30876	2221.05
662	[K].LLFQELMSMSIAPRMMSV.[-]	4xOxidation [M7; M9; M15; M16]; 1xPCA [N-Term]	8.09021e-06	P30876	2237.05
663	[K].LLGITPVCRM.[-]	1xCarbamidomethyl [C8]; 1xPCA [N-Term]	0.00127201	Q5T160	1248.66
664	[K].LLGITPVCRM.[-]	1xCarbamidomethyl [C8]; 1xOxidation [M10]; 1xPCA [N-Term]	0.0127564	Q5T160	1264.65
665	[K].LLGITPVCRM.[-]	1xCarbamidomethyl [C8]	0.00351817	Q5T160	1159.63
666	[K].LLIAAREGQQSFHLS.[-]	1xPCA [N-Term]	0.000243882	Q14669-3	1758.93
667	[K].LLIGAYRVQLQ.[-]	1xPCA [N-Term]	0.00337044	Q99549	1362.79
668	[K].LLIGAYRVQLQ.[-]		0.0172138	Q99549	1273.76
669	[K].LLNRAWR.[-]	1xPCA [N-Term]	0.080985	Q8N766	1017.57
670	[K].LLNRAWR.[-]		0.0781886	Q8N766	928.548
671	[K].LLPHQLYGVVPQA.[-]	1xPCA [N-Term]	8.90373e-06	P18887	1523.84
672	[K].LLPHQLYGVVPQA.[-]		0.0018647	P18887	1434.81
673	[K].LLQEAQQS.[-]	1xPCA [N-Term]	0.00477136	Q96C86	1005.5
674	[K].LLQTCFSSPADDSMDR.[-]	1xCarbamidomethyl [C5]; 1xOxidation [M14]; 1xPCA [N-Term]	0.000111177	Q9NZL4-3	1947.82
675	[K].LLQTCFSSPADDSMDR.[-]	1xCarbamidomethyl [C5]	3.84814e-09	Q9NZL4-3	1842.8
676	[K].LLQTCFSSPADDSMDR.[-]	1xCarbamidomethyl [C5]; 1xOxidation [M14]	2.36597e-05	Q9NZL4-3	1858.79
677	[K].LLQTCFSSPADDSMDR.[-]	1xCarbamidomethyl [C5]; 1xPCA [N-Term]	5.33678e-11	Q9NZL4-3	1931.83
678	[K].LLRAEELIQEIQRRPR.[-]	1xPCA [N-Term]	0.000880008	H3BNR8	2109.2
679	[K].LLRDAQQNS.[-]		0.000673093	P0DJ07	1044.54
680	[K].LLRDAQQNS.[-]	1xPCA [N-Term]	0.00649634	P0DJ07	1133.57
681	[K].LLRQHGLLGEVN.[-]	1xPCA [N-Term]	1.52264e-05	Q96D96	1437.8
682	[K].LLSHLGQMGQDEMQRLENDNT.[-]	1xPCA [N-Term]	3.9864e-08	Q6ZRQ5	2518.14
683	[K].LLTTGRE.[-]	1xPCA [N-Term]	0.0806305	Q9NP79	878.473
684	[K].LLTTGRE.[-]		0.0521284	Q9NP79	789.446
685	[K].LLYESRDQ.[-]	1xPCA [N-Term]	0.0292131	Q9BQ24-2	1112.54
686	[K].LMDVGLIAIR.[-]	1xPCA [N-Term]	2.61638e-05	P31948-2	1189.68
687	[K].LMDVGLIAIR.[-]		1.03789e-05	P31948-2	1100.65
688	[K].LMDVGLIAIR.[-]	1xOxidation [M2]	2.16669e-06	P31948-2	1116.64
689	[K].LMDVGLIAIR.[-]	1xOxidation [M2]; 1xPCA [N-Term]	3.36676e-06	P31948-2	1205.67
690	[K].LMMNQLEAY.[-]	1xPCA [N-Term]	0.0357538	Q9Y619	1201.54
691	[K].LMNQMNARL.[-]		0.00107076	Q6YN16	1090.55
692	[K].LMNQMNARL.[-]	1xOxidation [M]	0.00208131	Q6YN16	1106.54
693	[K].LMNQMNARL.[-]	2xOxidation [M2; M5]	0.00127201	Q6YN16	1122.54
694	[K].LMNQMNARL.[-]	1xPCA [N-Term]	0.00866996	Q6YN16	1179.58
695	[K].LMPMQQIAN.[-]	1xPCA [N-Term]	0.00619553	P55809	1134.54
696	[K].LMPMQQIAN.[-]	1xOxidation [M]; 1xPCA [N-Term]	0.0088771	P55809	1150.54
697	[K].LMQVVPQET.[-]	1xPCA [N-Term]	0.0557671	Q01650	1133.57
698	[K].LMTTNEIQSNIYT.[-]	1xPCA [N-Term]	0.00171098	O95456	1616.76
699	[K].LMTTNEIQSNIYT.[-]		0.000826924	O95456	1527.74
700	[K].LNEAQPSTIATSMRDSLIDSLT.[-]		0.00187363	P56537	2363.18
701	[K].LNEAQPSTIATSMRDSLIDSLT.[-]	1xOxidation [M13]	0.00296325	P56537	2379.17
702	[K].LNEAQPSTIATSMRDSLIDSLT.[-]	1xPCA [N-Term]	2.62435e-06	P56537	2452.2
703	[K].LNEAQPSTIATSMRDSLIDSLT.[-]	1xOxidation [M13]; 1xPCA [N-Term]	0.00838796	P56537	2468.2
704	[K].LNLAQFLNEDLS.[-]	1xPCA [N-Term]	0.00550242	Q9BPX3	1465.73
705	[K].LNQNSRSEAPNWATQDSGFY.[-]		0.00752362	P60228	2285.02
706	[K].LQALGLRWGPEGG.[-]	1xPCA [N-Term]	3.52124e-05	Q14296	1442.75
707	[K].LQEAREPSPSL.[-]	1xPCA [N-Term]	0.00010959	Q96RL7	1315.66
708	[K].LQEAREPSPSL.[-]		2.87947e-05	Q96RL7	1226.64
709	[K].LQEEQFVNAVE.[-]		0.00125388	Q8IYS1	1305.63
710	[K].LQEEQFVNAVE.[-]	1xPCA [N-Term]	0.00306386	Q8IYS1	1394.66
711	[K].LQESASGTGPRMTAAYI.[-]		6.20529e-07	Q9UJU2	1752.86
712	[K].LQGVECGLR.[-]	1xCarbamidomethyl [C6]	0.00324431	O43293	1031.53
713	[K].LQGVECGLR.[-]	1xCarbamidomethyl [C6]; 1xPCA [N-Term]	0.0140771	O43293	1120.56
714	[K].LQLVQGIR.[-]		0.00542459	Q86TB9	926.578
715	[K].LQLVQGIR.[-]	1xPCA [N-Term]	0.00411703	Q86TB9	1015.6
716	[K].LQMAIENTQGFDGVD.[-]	1xPCA [N-Term]	0.000550488	P46934	1726.77
717	[K].LQSCLEAVAT.[-]	1xCarbamidomethyl [C4]; 1xPCA [N-Term]	0.00497994	Q03111	1180.57
718	[K].LQSYLETSGTS.[-]	1xPCA [N-Term]	0.0500547	P42568	1274.59
719	[K].LRDFLHNFSA.[-]		0.00274545	Q8N9F7	1219.62
720	[K].LREQMERHLNL.[-]	1xPCA [N-Term]	0.000927576	Q96CM8-2	1527.78
721	[K].LREQMERHLNL.[-]	1xOxidation [M5]	0.00263002	Q96CM8-2	1454.75
722	[K].LREQMERHLNL.[-]		0.00296325	Q96CM8-2	1438.76
723	[K].LRHMLLLAIQECSEGFGLA.[-]	1xCarbamidomethyl [C12]	3.94341e-06	Q7Z6Z7	2158.11
724	[K].LRHMLLLAIQECSEGFGLA.[-]	1xCarbamidomethyl [C12]; 1xOxidation [M4]	6.82584e-10	Q7Z6Z7	2174.11
725	[K].LRPSADELLRHMFVHYH.[-]	1xPCA [N-Term]	6.07961e-05	Q9Y2U5	2210.11
726	[K].LRPTVTNDRSAPIIR.[-]		2.44666e-05	Q9UHR4	1708.98
727	[K].LRPTVTNDRSAPIIR.[-]	1xPCA [N-Term]	2.40207e-10	Q9UHR4	1798.01
728	[K].LRQALSRFPVM.[-]	1xOxidation [M11]	1.89803e-05	Q9Y5X1	1333.74
729	[K].LRQALSRFPVM.[-]		0.00033455	Q9Y5X1	1317.75
730	[K].LRRPEGASNESERD.[-]		7.24614e-06	O75381	1615.78
731	[K].LRRPEGASNESERD.[-]	1xPCA [N-Term]	3.4983e-06	O75381	1704.8
732	[K].LRTNLQPLESTQSQDF.[-]		1.31019e-06	Q9Y248	1876.94
733	[K].LRTNLQPLESTQSQDF.[-]	1xPCA [N-Term]	8.88806e-07	Q9Y248	1965.97
734	[K].LSDVARTCEQMLEN.[-]	1xCarbamidomethyl [C8]; 1xOxidation [M11]	0.000445912	Q9P086	1681.75
735	[K].LSDVARTCEQMLEN.[-]	1xCarbamidomethyl [C8]; 1xPCA [N-Term]	4.06548e-05	Q9P086	1754.78
736	[K].LSDVARTCEQMLEN.[-]	1xCarbamidomethyl [C8]	5.62128e-06	Q9P086	1665.76
737	[K].LSELRALSIVADD.[-]		0.000399407	Q9NQY0	1401.76
738	[K].LSELRALSIVADD.[-]	1xPCA [N-Term]	7.97477e-06	Q9NQY0	1490.78
739	[K].LSPQCQPLHNEL.[-]	1xCarbamidomethyl [C5]; 1xPCA [N-Term]	0.000784513	P51688	1524.73
740	[K].LSQSSIQQELCVS.[-]	1xCarbamidomethyl [C11]	0.0265158	Q5T200	1478.72
741	[K].LSRVINM.[-]		0.0444971	Q15008-4	832.471
742	[K].LSRVINM.[-]	1xOxidation [M7]	0.0229715	Q15008-4	848.466
743	[K].LSRVINM.[-]	1xPCA [N-Term]	0.0207406	Q15008-4	921.497
744	[K].LSRVINM.[-]	1xOxidation [M7]; 1xPCA [N-Term]	0.0255533	Q15008-4	937.492
745	[K].LTDGFMLPDPQNISLRR.[-]		4.21696e-06	Q8WW01	1973.03
746	[K].LTDGFMLPDPQNISLRR.[-]	1xOxidation [M6]	2.44238e-06	Q8WW01	1989.02
747	[K].LTDINQLPET.[-]		0.00341899	Q15276	1143.59
748	[K].LTDINQLPET.[-]	1xPCA [N-Term]	0.0242851	Q15276	1232.62
749	[K].LTPAEEENNSFQRLSP.[-]	1xPCA [N-Term]	4.76793e-07	Q5HYI7	1920.91
750	[K].LTREPHPWRPTLVA.[-]		0.00019379	Q96CD0	1672.93
751	[K].LTSPGALLFQ.[-]	1xPCA [N-Term]	0.00302033	O60566-3	1135.61
752	[K].LTTAFEEVWGVI.[-]		0.0124604	Q92979	1364.71
753	[K].LVDPQEMLRLLGH.[-]		7.44432e-07	A0A0A0MT64	1520.83
754	[K].LVDPQEMLRLLGH.[-]	1xOxidation [M7]; 1xPCA [N-Term]	0.0741616	A0A0A0MT64	1625.85
755	[K].LVDPQEMLRLLGH.[-]	1xPCA [N-Term]	1.05878e-10	A0A0A0MT64	1609.85
756	[K].LVDPQEMLRLLGH.[-]	1xOxidation [M7]	0.000397499	A0A0A0MT64	1536.82
757	[K].LVEHGLNETIHIRGGVFS.[-]		1.54586e-10	Q7Z3B4	1978.05
758	[K].LVEVEWEEHLARNPPTD.[-]		1.74958e-05	Q9H9L3	2033.99
759	[K].LVILANNCPALR.[-]	1xCarbamidomethyl [C8]	0.00152551	E5RJH3	1353.77
760	[K].LVLLERLPRPS.[-]	1xPCA [N-Term]	4.96295e-06	Q9BV10	1381.83
761	[K].LVLLERLPRPS.[-]		0.00566143	Q9BV10	1292.8
762	[K].LVPQQLAH.[-]		0.0208373	P10606	905.52
763	[K].LVPQQLAH.[-]	1xPCA [N-Term]	0.00192813	P10606	994.547
764	[K].LVSQEEMEFIQRGGPE.[-]		1.44558e-10	P82909	1848.88
765	[K].LVSQEEMEFIQRGGPE.[-]	1xOxidation [M7]	3.23446e-07	P82909	1864.87
766	[K].LVSQEEMEFIQRGGPE.[-]	1xPCA [N-Term]	1.84009e-09	P82909	1937.91
767	[K].LVSRIAPAALSV.[-]		0.0526002	Q9Y2I6	1196.74
768	[K].LVTTVTEIAG.[-]	1xPCA [N-Term]	0.0129373	Q01518	1092.59
769	[K].LWDSSRDISR.[-]		0.0174566	P49760	1234.62
770	[K].LYAEHSLLDLP.[-]	1xPCA [N-Term]	0.0128164	Q5TA50	1359.69
771	[K].LYLLTQMPH.[-]	1xOxidation [M7]; 1xPCA [N-Term]	0.0482776	Q9Y4C2	1220.61
772	[K].LYLLTQMPH.[-]	1xPCA [N-Term]	0.0103719	Q9Y4C2	1204.62
773	[K].LYQGGPGGGSGGGGSGASGGPTIEEVD.[-]	1xPCA [N-Term]	1.5265e-09	P54652	2409.06
774	[K].LYQSAGGMPGGMPGGFPGGGAPPSGGASSGPTIEEVD.[-]	1xPCA [N-Term]	2.89189e-08	P11142	3435.53
775	[K].LYQSAGGMPGGMPGGFPGGGAPPSGGASSGPTIEEVD.[-]	1xOxidation [M]; 1xPCA [N-Term]	3.24426e-08	P11142	3451.52
776	[K].LYSQDSQSPAAQQET.[-]	1xPCA [N-Term]	0.0050997	Q7Z3D4	1741.77
777	[K].LYSYRYSPTTSHVGA.[-]	1xPCA [N-Term]	3.35653e-05	Q9GZL7	1790.85
778	[K].MAEANRALAHYRWW.[-]	1xOxidation [M1]; 1xPCA [N-Term]	0.00830906	J3QLS3	1879.88
779	[K].MAGCSLSFRSEL.[-]	1xCarbamidomethyl [C4]; 1xPCA [N-Term]	0.000253408	P0DMM9-3	1446.65
780	[K].MALQQYLA.[-]	1xPCA [N-Term]	0.051894	Q8IUR7	1026.51
781	[K].MEQEVENFSCSR.[-]	1xCarbamidomethyl [C10]; 1xPCA [N-Term]	0.0176203	Q6PL18	1604.65
782	[K].MEQEVENFSCSR.[-]	1xCarbamidomethyl [C10]; 1xOxidation [M1]	2.75313e-06	Q6PL18	1531.62
783	[K].MEQEVENFSCSR.[-]	1xCarbamidomethyl [C10]	4.00049e-06	Q6PL18	1515.62
784	[K].MFGSSVDLGNLGQ.[-]	1xPCA [N-Term]	1.22736e-05	P13861	1413.65
785	[K].MFGSSVDLGNLGQ.[-]	1xOxidation [M1]; 1xPCA [N-Term]	0.00248359	P13861	1429.64
786	[K].MFGSSVDLGNLGQ.[-]		0.00891911	P13861	1324.62
787	[K].MFGSSVDLGNLGQ.[-]	1xOxidation [M1]	0.0423282	P13861	1340.62
788	[K].MFLRGDSVIVVLRNPLIAGK.[-]	1xBiotin [K20]; 1xOxidation [M1]	0.000733663	P62316	2440.36
789	[K].MGGRNDYRNDQRNRPY.[-]	1xOxidation [M1]; 1xPCA [N-Term]	0.0360825	Q92804	2116.95
790	[K].MITAAYVPLPTYHNLFPDSMTATQLLVPSRR.[-]	2xOxidation [M1; M20]; 1xPCA [N-Term]	1.05291e-05	Q14498	3624.83
791	[K].MITAAYVPLPTYHNLFPDSMTATQLLVPSRR.[-]	1xOxidation [M1]	9.16337e-06	Q14498	3519.81
792	[K].MITAAYVPLPTYHNLFPDSMTATQLLVPSRR.[-]	1xPCA [N-Term]	3.21332e-08	Q14498	3592.84
793	[K].MITAAYVPLPTYHNLFPDSMTATQLLVPSRR.[-]		6.38625e-07	Q14498	3503.82
794	[K].MITAAYVPLPTYHNLFPDSMTATQLLVPSRR.[-]	1xOxidation [M1]; 1xPCA [N-Term]	5.23812e-08	Q14498	3608.84
795	[K].MLGQTRPH.[-]	1xOxidation [M1]	0.00117266	E7ESA6	955.478
796	[K].MMRLVTQQE.[-]	1xOxidation [M]	0.0222374	Q9HB40	1151.55
797	[K].MMRLVTQQE.[-]	2xOxidation [M1; M2]	0.0213272	Q9HB40	1167.55
798	[K].MMRLVTQQE.[-]	1xPCA [N-Term]	0.000306918	Q9HB40	1224.59
799	[K].MRPGEATLSC.[-]	1xCarbamidomethyl [C10]; 1xPCA [N-Term]	0.00593659	P57081	1210.53
800	[K].MSILAIINNMQQ.[-]		0.0652143	Q9UFF9	1375.71
801	[K].MVFETGQFDDAED.[-]	1xOxidation [M1]	0.037943	Q9NQ92	1519.59
802	[K].MVFETGQFDDAED.[-]	1xPCA [N-Term]	0.000369947	Q9NQ92	1592.62
803	[K].MVQQLQEDVDMEDAP.[-]		0.00337044	Q9UHA3	1747.75
804	[K].NAEEFTLRFGVDRPS.[-]	1xPCA [N-Term]	0.00199371	O14933	1826.88
805	[K].NAQLNIELEAAHH.[-]	1xPCA [N-Term]	2.20472e-07	P43490	1548.76
806	[K].NAVSHRFRALLELQEYFGSLAA.[-]	1xPCA [N-Term]	0.000135303	Q9BY32	2581.33
807	[K].NDPVGAIHNAESLRR.[-]	1xPCA [N-Term]	0.000448052	Q9Y276	1737.88
808	[K].NDPVGAIHNAESLRR.[-]		1.50091e-05	Q9Y276	1648.85
809	[K].NEGPGRLTFVDD.[-]		0.00134715	Q9H1X3	1319.62
810	[K].NEGSCGPARIEYA.[-]	1xCarbamidomethyl [C5]	0.000329778	Q9NQZ5	1423.63
811	[K].NEGSCGPARIEYA.[-]	1xCarbamidomethyl [C5]; 1xPCA [N-Term]	1.18121e-05	Q9NQZ5	1512.65
812	[K].NENALLRAQLQQHNLEMVGEGTRQ.[-]		2.10318e-12	Q15853	2749.38
813	[K].NENALLRAQLQQHNLEMVGEGTRQ.[-]	1xPCA [N-Term]	1.50586e-14	Q15853	2838.41
814	[K].NERALPLPQSSTC.[-]	1xCarbamidomethyl [C13]	0.00815346	P08069	1472.72
815	[K].NERALPLPQSSTC.[-]	1xCarbamidomethyl [C13]; 1xPCA [N-Term]	0.00139969	P08069	1561.74
816	[K].NETDEDGWTTVRR.[-]		6.36694e-06	Q14152	1578.71
817	[K].NETDEDGWTTVRR.[-]	1xPCA [N-Term]	7.89873e-06	Q14152	1667.74
818	[K].NFLQSRLLPRV.[-]		0.0170538	O75962	1342.8
819	[K].NFNSRRTASDQPWSGL.[-]		0.000641629	Q01082-2	1835.88
820	[K].NFPAIFRRIQDPVLQAVTSQTSLPGH.[-]	1xPCA [N-Term]	9.04805e-05	Q9UBP6	2981.57
821	[K].NGHLAVVAPRLNSR.[-]	1xPCA [N-Term]	6.11675e-07	O00159	1592.88
822	[K].NGLIWRSV.[-]	1xPCA [N-Term]	0.0514282	Q6PCE3	1033.56
823	[K].NGVIRGQPSPLAQVQQ.[-]	1xPCA [N-Term]	3.44665e-09	P45983-2	1780.95
824	[K].NHTIPGFQQAS.[-]		0.000431212	Q9HD15	1199.58
825	[K].NHTIPGFQQAS.[-]	1xPCA [N-Term]	0.00242501	Q9HD15	1288.61
826	[K].NILDVARQLNDAH.[-]	1xPCA [N-Term]	1.92456e-08	P08397	1567.8
827	[K].NILDVARQLNDAH.[-]		7.45744e-06	P08397	1478.77
828	[K].NINDAWVCTNDMFRLALHNFG.[-]	1xCarbamidomethyl [C8]	0.00025955	P61970	2508.15
829	[K].NINDAWVCTNDMFRLALHNFG.[-]	1xCarbamidomethyl [C8]; 1xOxidation [M12]	0.00477136	P61970	2524.15
830	[K].NIQQLIELVRRL.[-]		0.00259263	Q8TCY9	1494.91
831	[K].NLALSRESLVV.[-]	1xPCA [N-Term]	0.00062346	Q86X29	1289.72
832	[K].NLALSRESLVV.[-]		0.081341	Q86X29	1200.69
833	[K].NLEELNISSAQ.[-]	1xPCA [N-Term]	8.54259e-05	I3L0E3	1306.63
834	[K].NLEELNISSAQ.[-]		0.000212254	I3L0E3	1217.6
835	[K].NLIEGFNSPGQETPLNTFC.[-]	1xCarbamidomethyl [C19]; 1xPCA [N-Term]	0.000178635	Q96T17-2	2227.01
836	[K].NLQEGQVTDPRGIPLPPQ.[-]	1xPCA [N-Term]	4.58274e-05	Q92600-2	2048.06
837	[K].NLQEGQVTDPRGIPLPPQ.[-]		5.81299e-06	Q92600-2	1959.03
838	[K].NLQSRWRSPSHENSI.[-]	1xPCA [N-Term]	0.0123439	Q5UIP0	1899.92
839	[K].NLQTVNVDEN.[-]		0.00345174	P62899	1145.54
840	[K].NLQTVNVDEN.[-]	1xPCA [N-Term]	7.98846e-05	P62899	1234.57
841	[K].NLTGLNQRR.[-]		0.00465924	O75208	1071.6
842	[K].NLTGLNQRR.[-]	1xPCA [N-Term]	0.087237	O75208	1160.63
843	[K].NLVINLTQD.[-]	1xPCA [N-Term]	0.0232932	A0A087WXB8	1118.58
844	[K].NMAQFSVLLPRH.[-]		7.99897e-07	B4DUC8	1412.75
845	[K].NMAQFSVLLPRH.[-]	1xOxidation [M2]	5.07431e-07	B4DUC8	1428.74
846	[K].NMAQFSVLLPRH.[-]	1xPCA [N-Term]	1.95242e-08	B4DUC8	1501.77
847	[K].NMAQFSVLLPRH.[-]	1xOxidation [M2]; 1xPCA [N-Term]	5.47857e-07	B4DUC8	1517.77
848	[K].NMCGLAACASYPIPLV.[-]	2xCarbamidomethyl [C3; C8]; 1xPCA [N-Term]	0.000127135	P09668	1825.84
849	[K].NMNDPAWDETNL.[-]	1xOxidation [M2]	0.0820573	A0A2R8YG42	1435.58
850	[K].NMPVQDLPRLSIAM.[-]	1xPCA [N-Term]	1.25711e-05	Q9UJT0	1673.85
851	[K].NNPWLCTE.[-]	1xCarbamidomethyl [C6]; 1xPCA [N-Term]	0.0327721	Q14141	1122.47
852	[K].NNRLLEVAVP.[-]		0.0719025	O43795	1124.64
853	[K].NNRLLEVAVP.[-]	1xPCA [N-Term]	0.0112361	O43795	1213.67
854	[K].NNSNDIVNAIMELTM.[-]		0.00759515	E9PAV3	1678.78
855	[K].NNSNDIVNAIMELTM.[-]	1xOxidation [M]	7.39904e-05	E9PAV3	1694.77
856	[K].NNSNDIVNAIMELTM.[-]	1xOxidation [M15]; 1xPCA [N-Term]	0.000174408	E9PAV3	1783.8
857	[K].NNSNDIVNAIMELTM.[-]	2xOxidation [M11; M15]; 1xPCA [N-Term]	2.79299e-06	E9PAV3	1799.79
858	[K].NQTQLNTTWLR.[-]	1xPCA [N-Term]	5.60411e-05	Q96PZ0-2	1463.74
859	[K].NQTQLNTTWLR.[-]		8.48723e-06	Q96PZ0-2	1374.71
860	[K].NRADPWQGC.[-]	1xCarbamidomethyl [C9]; 1xPCA [N-Term]	0.000611635	P82921	1192.5
861	[K].NRADPWQGC.[-]	1xCarbamidomethyl [C9]	0.000892734	P82921	1103.47
862	[K].NRDLVYV.[-]		0.0722213	O95835	878.473
863	[K].NRLYTNSH.[-]	1xPCA [N-Term]	0.00803865	O43324	1093.52
864	[K].NRPADVRASTAPTPSTAAV.[-]	1xPCA [N-Term]	0.00921871	P55058	1971
865	[K].NRPMILIGG.[-]	1xPCA [N-Term]	0.0607222	Q9NZB8-5	1059.58
866	[K].NRPSSGSLIQVVTTEGRTELTPAYF.[-]		1.59375e-09	P09417	2723.4
867	[K].NRPSSGSLIQVVTTEGRTELTPAYF.[-]	1xPCA [N-Term]	3.44838e-06	P09417	2812.43
868	[K].NRSGFILSVPGN.[-]		0.00700794	O94832	1260.67
869	[K].NRSGFILSVPGN.[-]	1xPCA [N-Term]	0.00486297	O94832	1349.7
870	[K].NSDVLQSPLDSAARDEL.[-]		1.67703e-10	Q8NBJ5	1829.89
871	[K].NSDVLQSPLDSAARDEL.[-]	1xPCA [N-Term]	3.94143e-09	Q8NBJ5	1918.91
872	[K].NSFYVALERVSHE.[-]	1xPCA [N-Term]	5.40039e-07	P47224	1639.79
873	[K].NSIRLTLNR.[-]		0.000638564	Q9BWT3	1086.64
874	[K].NSLLSLSDT.[-]	1xPCA [N-Term]	0.00377882	Q7L2H7	1038.51
875	[K].NSLLSLSDT.[-]		0.0687865	Q7L2H7	949.484
876	[K].NSLRLDGLGSGRSILTNR.[-]		6.92465e-10	Q9HD23-4	1929.06
877	[K].NSPATLFEVPDTW.[-]	1xPCA [N-Term]	0.00260503	O95453	1565.73
878	[K].NSSLLSFDNEDENE.[-]	1xPCA [N-Term]	0.00423632	Q96AT1	1701.69
879	[K].NSVNMDLD.[-]	1xOxidation [M5]	0.00616622	Q92598-4	923.377
880	[K].NSVNMDLD.[-]	1xPCA [N-Term]	0.0669781	Q92598-4	996.409
881	[K].NVERMGRLLGLETNV.[-]		0.0620937	Q96DR7	1700.91
882	[K].NVIGLQMGTNRGASQAGMTGYGMPRQIL.[-]	1xPCA [N-Term]	3.05376e-07	P37802-2	3010.48
883	[K].NVIGLQMGTNRGASQAGMTGYGMPRQIL.[-]	3xOxidation [M7; M18; M23]; 1xPCA [N-Term]	0.0286796	P37802-2	3058.47
884	[K].NVIGLQMGTNRGASQAGMTGYGMPRQIL.[-]	2xOxidation [M]	1.35659e-08	P37802-2	2953.44
885	[K].NVIGLQMGTNRGASQAGMTGYGMPRQIL.[-]	3xOxidation [M7; M18; M23]	9.7056e-06	P37802-2	2969.44
886	[K].NVIGLQMGTNRGASQAGMTGYGMPRQIL.[-]		4.66684e-11	P37802-2	2921.45
887	[K].NVIGLQMGTNRGASQAGMTGYGMPRQIL.[-]	1xOxidation [M]; 1xPCA [N-Term]	7.87093e-08	P37802-2	3026.48
888	[K].NVIGLQMGTNRGASQAGMTGYGMPRQIL.[-]	1xOxidation [M]	2.48838e-09	P37802-2	2937.45
889	[K].NVIGLQMGTNRGASQAGMTGYGMPRQIL.[-]	2xOxidation [M]; 1xPCA [N-Term]	2.73515e-07	P37802-2	3042.47
890	[K].NVQQQLDATSRNITEAR.[-]		4.40276e-06	Q9BVW5	1943.99
891	[K].NVQQQLDATSRNITEAR.[-]	1xPCA [N-Term]	4.21696e-06	Q9BVW5	2033.02
892	[K].NVREFDAFVETLQ.[-]		0.0474119	O75143-5	1567.78
893	[K].NVREFDAFVETLQ.[-]	1xPCA [N-Term]	0.000306918	O75143-5	1656.8
894	[K].NYNWAITREGLVVRPQRRDS.[-]	1xPCA [N-Term]	0.0238393	Q9BYN8	2519.3
895	[K].PISWEELLQ.[-]	1xPCA [N-Term]	0.0431049	Q5VSL9	1203.6
896	[K].PITMLL.[-]	1xOxidation [M4]; 1xPCA [N-Term]	0.0433012	P10515	792.432
897	[K].PLSDPAPF.[-]	1xPCA [N-Term]	0.037943	O43399-7	932.451
898	[K].PLSIALAQRH.[-]	1xPCA [N-Term]	0.0190739	P0CB38	1194.67
899	[K].PMGNMVSTGF.[-]	1xPCA [N-Term]	0.0160487	O94915	1129.48
900	[K].PRDLNVLTPTGF.[-]	1xPCA [N-Term]	0.00185581	Q96A73	1418.74
901	[K].PRIIEVAPQVATQNVNPTPGATS.[-]	1xPCA [N-Term]	1.42819e-06	P49903	2449.28
902	[K].PRNQGGYGGSSSSSSYGSGRRF.[-]	1xPCA [N-Term]	1.83269e-14	P09651	2340.05
903	[K].PRNQGGYGGSSSSSSYGSGRRF.[-]		2.33696e-12	P09651	2251.02
904	[K].PRYFYTSA.[-]	1xPCA [N-Term]	0.0751498	Q96FX8	1093.51
905	[K].PSVEPSAGHDEL.[-]	1xPCA [N-Term]	0.0433012	Q9HCN8	1326.6
906	[K].PVSAAVDANASESP.[-]	1xPCA [N-Term]	4.86875e-06	Q9H8Y8-3	1403.64
907	[K].PVSTTAVEGAE.[-]	1xPCA [N-Term]	0.00720988	Q16401	1149.54
908	[K].PYRPWGTEIGAF.[-]	1xPCA [N-Term]	0.0547739	Q9Y5J3-2	1482.72
909	[K].QAALPAAEAASSG.[-]	1xPCA [N-Term]	0.0208373	E7EP72	1232.59
910	[K].QAERPASYQSVSV.[-]		0.00226818	Q9GZT4	1421.7
911	[K].QAERPASYQSVSV.[-]	1xPCA [N-Term]	0.00383321	Q9GZT4	1510.73
912	[K].QAPELSLSSQDLEVGGNQGH.[-]	1xPCA [N-Term]	5.35833e-06	O00273-2	2155.01
913	[K].QAQTLMSSLG.[-]	1xPCA [N-Term]	0.0178687	Q9H0A8	1124.54
914	[K].QAVAQLEDQA.[-]	1xPCA [N-Term]	0.0476269	A0A0A0MQU4	1161.55
915	[K].QDSSTGSYSINFVQNPNNNR.[-]		1.00848e-05	Q99614	2242.01
916	[K].QDVVLNYPM.[-]	1xOxidation [M9]; 1xPCA [N-Term]	0.0071082	Q15029	1183.55
917	[K].QDVVLNYPM.[-]	1xPCA [N-Term]	0.0182052	Q15029	1167.55
918	[K].QFLRQNTGDDQTS.[-]		2.50159e-06	C9JYS5	1509.69
919	[K].QFLRQNTGDDQTS.[-]	1xPCA [N-Term]	0.00100139	C9JYS5	1598.72
920	[K].QFVSQELVNL.[-]	1xPCA [N-Term]	0.0550206	Q5VST6	1265.65
921	[K].QHFNDVL.[-]		0.0474119	Q6P4E1-4	872.426
922	[K].QHVTEAFQFHF.[-]		0.000364669	O43175	1390.65
923	[K].QIATSGPPPEGGLRWTVS.[-]		1.17556e-05	Q8NHG7	1852.96
924	[K].QIFGDQALMRPTTF.[-]		9.11958e-06	Q96DM3	1624.82
925	[K].QIFSRLAES.[-]		0.0816984	Q9NQT5	1050.56
926	[K].QILNFFHHRCN.[-]	1xCarbamidomethyl [C10]	0.000769635	A6NDU8	1485.72
927	[K].QIRSNMCWLRD.[-]	1xCarbamidomethyl [C7]; 1xOxidation [M6]	0.000987113	O75439	1494.69
928	[K].QIRSNMCWLRD.[-]	1xCarbamidomethyl [C7]	0.00247176	O75439	1478.7
929	[K].QIRSNMCWLRD.[-]	1xCarbamidomethyl [C7]; 1xPCA [N-Term]	0.00312287	O75439	1567.73
930	[K].QITEDTVEFGS.[-]	1xPCA [N-Term]	0.000399407	P28288	1314.58
931	[K].QITEDTVEFGS.[-]		5.57733e-05	P28288	1225.56
932	[K].QLLMLQSLE.[-]	1xPCA [N-Term]	0.0297562	M0QYZ2	1163.61
933	[K].QLQAQIDNQNDPEVGQQS.[-]		2.8064e-06	Q96D09	2011.93
934	[K].QLQSEQPQTAAARS.[-]		1.11663e-07	Q9UI12	1514.76
935	[K].QLQSEQPQTAAARS.[-]	1xPCA [N-Term]	4.16404e-05	Q9UI12	1603.78
936	[K].QNELLEPNSF.[-]	1xPCA [N-Term]	0.0377701	P32519	1279.6
937	[K].QQAIELTQEEPYSDIIATPGPRFHII.[-]		4.58056e-08	O60216	2966.53
938	[K].QQIQSIQQSIERLLV.[-]		2.59932e-06	B1AHD1	1783.01
939	[K].QQLSAEELDAQLDAYNARMDTS.[-]		6.75222e-08	E9PB61	2469.12
940	[K].QQLSAEELDAQLDAYNARMDTS.[-]	1xOxidation [M19]	3.55342e-08	E9PB61	2485.11
941	[K].QQLSAEELDAQLDAYNARMDTS.[-]	1xPCA [N-Term]	4.83452e-10	E9PB61	2558.15
942	[K].QQLSAEELDAQLDAYNARMDTS.[-]	1xOxidation [M19]; 1xPCA [N-Term]	4.92805e-10	E9PB61	2574.14
943	[K].QQQVPVAGIR.[-]	1xPCA [N-Term]	0.0109233	Q9H944	1184.65
944	[K].QQQVPVAGIR.[-]		0.000165456	Q9H944	1095.63
945	[K].QRIDEFEAL.[-]	1xPCA [N-Term]	0.00337044	E7EQR4	1209.59
946	[K].QRIDEFEAL.[-]		0.0110266	E7EQR4	1120.56
947	[K].QRIDEFEAM.[-]	1xOxidation [M9]; 1xPCA [N-Term]	0.0144108	P35241	1243.54
948	[K].QRIDEFEAM.[-]	1xPCA [N-Term]	0.0241729	P35241	1227.55
949	[K].QRIDEFEAM.[-]	1xOxidation [M9]	0.0241729	P35241	1154.51
950	[K].QRIDEFEAM.[-]		0.0393537	P35241	1138.52
951	[K].QRIDEFESM.[-]	1xOxidation [M9]	0.00429724	P26038	1170.51
952	[K].QRIDEFESM.[-]		0.0012599	P26038	1154.51
953	[K].QRIDEFESM.[-]	1xPCA [N-Term]	0.0042162	P26038	1243.54
954	[K].QRIDEFESM.[-]	1xOxidation [M9]; 1xPCA [N-Term]	0.0816984	P26038	1259.54
955	[K].QRLPPRTV.[-]		0.0161995	Q96M27	966.584
956	[K].QRLPPRTV.[-]	1xPCA [N-Term]	0.0423282	Q96M27	1055.61
957	[K].QRLTPRPSPSPMIESTPMSIAGDATPLLDEMDR.[-]		9.70076e-09	Q7KZ85	3609.77
958	[K].QRTNFHQRFESPESQASAEQPEM.[-]		4.69383e-05	O75436	2734.23
959	[K].QRTNFHQRFESPESQASAEQPEM.[-]	1xOxidation [M23]	0.000411049	O75436	2750.22
960	[K].QRTNFHQRFESPESQASAEQPEM.[-]	1xPCA [N-Term]	0.000332952	O75436	2823.25
961	[K].QSRDCFGCLREWCDAFL.[-]	3xCarbamidomethyl [C5; C8; C13]	0.000371722	O75531	2219.94
962	[K].QSSILNQLLL.[-]		0.0537974	Q9NRM2	1128.66
963	[K].QTFGYGARLF.[-]	1xPCA [N-Term]	0.00481695	O95433	1248.62
964	[K].QTFGYGARLF.[-]		0.00214183	O95433	1159.59
965	[K].QVIEYARQLEMIV.[-]		0.00035775	P48556	1591.85
966	[K].QYIERSQASADEYSYVA.[-]	1xPCA [N-Term]	0.00100139	Q13617-2	2068.92
967	[K].QYIERSQASADEYSYVA.[-]		0.00137317	Q13617-2	1979.9
968	[K].RADVGEFF.[-]	1xPCA [N-Term]	0.0480598	O00458	1029.48
969	[K].RADWLARLGTASA.[-]	1xPCA [N-Term]	0.0014064	Q86SQ9-2	1476.77
970	[K].RAEEFLTASQEAL.[-]	1xPCA [N-Term]	6.92813e-07	Q14738	1553.76
971	[K].RAEEFLTASQEAL.[-]		0.000204274	Q14738	1464.73
972	[K].RAERFGIA.[-]		0.0413762	H0YHG0	919.511
973	[K].RAGGEESQFEMDI.[-]		0.0201698	Q13541	1468.64
974	[K].RAGGEESQFEMDI.[-]	1xOxidation [M11]	2.03587e-06	Q13541	1484.63
975	[K].RAGGEESQFEMDI.[-]	1xPCA [N-Term]	2.5301e-05	Q13541	1557.66
976	[K].RAGGEESQFEMDI.[-]	1xOxidation [M11]; 1xPCA [N-Term]	0.00110723	Q13541	1573.66
977	[K].RAGWQGLCDR.[-]	1xCarbamidomethyl [C8]; 1xPCA [N-Term]	0.00550242	P51956	1307.61
978	[K].RALASNTSFFSGCSPIEEEAH.[-]	1xCarbamidomethyl [C13]; 1xPCA [N-Term]	4.45289e-05	Q2VIQ3	2399.07
979	[K].RASILQEELTTYQGRR.[-]	1xPCA [N-Term]	0.028026	Q8N8E3	2010.05
980	[K].RATAAECLRHPWLNS.[-]	1xCarbamidomethyl [C7]; 1xPCA [N-Term]	0.000488384	Q96SB4-3	1870.91
981	[K].RAVLPCQHAALCELCAEGSECPICQPGRAHTLQS.[-]	5xCarbamidomethyl [C6; C12; C15; C21; C24]	1.18838e-07	Q9C0B0	3876.78
982	[K].RAVLPCQHAALCELCAEGSECPICQPGRAHTLQS.[-]	5xCarbamidomethyl [C6; C12; C15; C21; C24]; 1xPCA [N-Term]	1.88232e-07	Q9C0B0	3965.81
983	[K].RAYICAHPLDRTC.[-]	2xCarbamidomethyl [C5; C13]	0.00398208	Q9H845	1632.77
984	[K].RAYICAHPLDRTC.[-]	2xCarbamidomethyl [C5; C13]; 1xPCA [N-Term]	2.30593e-06	Q9H845	1721.8
985	[K].RDAPLSDLCR.[-]	1xCarbamidomethyl [C9]	5.79523e-05	Q8NDF8-5	1202.59
986	[K].REQMLTSPTQ.[-]	1xOxidation [M4]	3.16901e-05	Q53H12	1206.58
987	[K].REQMLTSPTQ.[-]	1xPCA [N-Term]	0.0144108	Q53H12	1279.61
988	[K].REVLEALGEVMVSRPRE.[-]	1xPCA [N-Term]	0.0193423	Q8NE71	2059.08
989	[K].RFCTGSVGEASS.[-]	1xCarbamidomethyl [C3]	0.0846106	Q9Y3M9	1257.55
990	[K].RFCVDQPTVPQTASES.[-]	1xCarbamidomethyl [C3]; 1xPCA [N-Term]	0.0168165	F2Z3H6	1910.87
991	[K].RFCVDQPTVPQTASES.[-]	1xCarbamidomethyl [C3]	0.000617519	F2Z3H6	1821.84
992	[K].RFFEVRRVV.[-]		0.00171098	Q15363	1207.71
993	[K].RFFEVRRVV.[-]	1xPCA [N-Term]	0.00108625	Q15363	1296.73
994	[K].RFLDFIGHILT.[-]		0.00497994	P48426	1331.75
995	[K].RFLDFITNIFA.[-]		0.0181205	Q8TBX8	1356.73
996	[K].RFNEFMSNILT.[-]		0.0161239	P78356	1371.67
997	[K].RFQTYAAPSMAQP.[-]	1xPCA [N-Term]	0.000973044	Q6IBW4-4	1556.73
998	[K].RFQTYAAPSMAQP.[-]		0.00488614	Q6IBW4-4	1467.7
999	[K].RFQTYAAPSMAQP.[-]	1xOxidation [M10]	0.00405865	Q6IBW4-4	1483.7
1000	[K].RFSTEEFVLL.[-]	1xPCA [N-Term]	0.0482776	Q96DT6	1329.68
1001	[K].RGADPGMPEPTVLSLLWG.[-]	1xOxidation [M7]; 1xPCA [N-Term]	0.0188091	Q9P0U1	2000.99
1002	[K].RGHFPFTHVRLLDQQNPDEDFS.[-]	1xPCA [N-Term]	0.000318906	P46108	2744.3
1003	[K].RGIIGYDV.[-]	1xPCA [N-Term]	0.012578	O75964	981.515
1004	[K].RGLEELSLAQT.[-]	1xPCA [N-Term]	0.000213273	P51798	1305.68
1005	[K].RHLLLGSDNGVIRLLA.[-]		1.11522e-05	Q562E7	1747.03
1006	[K].RHSMVATPPDGVSLLFPRPE.[-]		3.30863e-05	E9PE46	2206.14
1007	[K].RHSMVATPPDGVSLLFPRPE.[-]	1xOxidation [M4]	0.0687865	E9PE46	2222.14
1008	[K].RICPNAPDP.[-]	1xCarbamidomethyl [C3]	0.0250848	Q8WUZ0	1039.5
1009	[K].RIEQIAQQL.[-]		0.00069603	P18074	1098.63
1010	[K].RIITYNEAMDSPDQ.[-]	1xPCA [N-Term]	6.69091e-05	Q7Z417	1741.79
1011	[K].RIITYNEAMDSPDQ.[-]	1xOxidation [M9]	3.75894e-06	Q7Z417	1668.75
1012	[K].RIITYNEAMDSPDQ.[-]		4.28342e-08	Q7Z417	1652.76
1013	[K].RILGLLENF.[-]		0.000795859	A0A087WUB9	1074.63
1014	[K].RILNFLTESGWISRDAS.[-]		9.87101e-10	Q86TJ2	1965.02
1015	[K].RIVAPPGGRSNITSLS.[-]		4.38172e-06	Q14195-2	1624.91
1016	[K].RIVTTPQTVLRINSIEIAPCLL.[-]	1xCarbamidomethyl [C20]	0.000303992	Q7Z2W9	2507.44
1017	[K].RLANVVRQVQTSGGLWTECIAQLSPEQQAAIQELLNSA.[-]	1xCarbamidomethyl [C19]; 1xPCA [N-Term]	8.05155e-06	O00410-3	4268.19
1018	[K].RLETFLSLLVQNLAPAETHT.[-]		5.52853e-10	P49441	2253.22
1019	[K].RLIAEYDQRQLQAWP.[-]	1xPCA [N-Term]	0.0101305	P55199	1976.01
1020	[K].RLIATQPISASDSG.[-]	1xPCA [N-Term]	0.00197475	Q16649	1504.78
1021	[K].RLISSVEDFTEFV.[-]	1xPCA [N-Term]	3.52124e-05	P49815	1630.81
1022	[K].RLLALTSSDLGCQPSRT.[-]	1xCarbamidomethyl [C12]	5.21046e-11	Q8IY95	1874.98
1023	[K].RLLALTSSDLGCQPSRT.[-]	1xCarbamidomethyl [C12]; 1xPCA [N-Term]	8.50442e-13	Q8IY95	1964
1024	[K].RLLQSPCPFCDSPVF.[-]	2xCarbamidomethyl [C7; C10]	8.20733e-06	Q9UKN8	1822.86
1025	[K].RLLQSPCPFCDSPVF.[-]	2xCarbamidomethyl [C7; C10]; 1xPCA [N-Term]	0.000405186	Q9UKN8	1911.89
1026	[K].RLLVLEAFQVSHPCRQPDTPTELRA.[-]	1xCarbamidomethyl [C14]	7.00898e-14	G3V4T6	2933.54
1027	[K].RLLVLEAFQVSHPCRQPDTPTELRA.[-]	1xCarbamidomethyl [C14]; 1xPCA [N-Term]	3.86955e-14	G3V4T6	3022.57
1028	[K].RLQDVVSERANH.[-]		2.19806e-06	P28749	1423.74
1029	[K].RLQDVVSERANH.[-]	1xPCA [N-Term]	1.13136e-05	P28749	1512.77
1030	[K].RLQEDPNYSPQRFPNAQRAFADDP.[-]		3.12227e-08	P46379-3	2832.34
1031	[K].RLQSAMTEGGVVLREPQRIYE.[-]	1xPCA [N-Term]	1.93475e-05	Q9H0U6	2521.3
1032	[K].RLQSAMTEGGVVLREPQRIYE.[-]		4.00555e-08	Q9H0U6	2432.27
1033	[K].RLRQSGEELPPTS.[-]		0.00697483	O75391	1469.77
1034	[K].RLTNLSSPEVW.[-]		0.0744897	G3V2P3	1301.68
1035	[K].RLVVFDAR.[-]	1xPCA [N-Term]	0.000391829	P53803	1064.6
1036	[K].RLVVFDAR.[-]		8.96177e-05	P53803	975.573
1037	[K].RLYMGEIQ.[-]	1xOxidation [M4]; 1xPCA [N-Term]	0.025318	Q96DI7	1114.53
1038	[K].RLYMGEIQ.[-]	1xPCA [N-Term]	0.0666811	Q96DI7	1098.54
1039	[K].RLYMGEIQ.[-]		0.024739	Q96DI7	1009.51
1040	[K].RNIPMLFVRGDGVVLVAPPLRVG.[-]	1xOxidation [M5]	4.26294e-08	P62310	2491.43
1041	[K].RNIPMLFVRGDGVVLVAPPLRVG.[-]		2.01799e-11	P62310	2475.44
1042	[K].RNIQQYNSFVSLSV.[-]	1xPCA [N-Term]	4.76178e-05	P10644	1743.88
1043	[K].RNIQQYNSFVSLSV.[-]		9.5671e-06	P10644	1654.85
1044	[K].RNIQRYNSFISLTV.[-]		0.00144734	P31321	1710.93
1045	[K].RNSVDTATSSSLSTPSEPLSPTSSLGEERN.[-]		2.71728e-08	P13807	3106.48
1046	[K].RNSVDTATSSSLSTPSEPLSPTSSLGEERN.[-]	1xPCA [N-Term]	0.0120572	P13807	3195.5
1047	[K].RQGRTLYGFGG.[-]		4.28546e-05	P62805	1211.63
1048	[K].RQGRTLYGFGG.[-]	1xPCA [N-Term]	0.0155318	P62805	1300.65
1049	[K].RQGYGEGFRWLSQYID.[-]		0.00115595	Q9NR31	1974.95
1050	[K].RQMSVPGIFNPHEIPEEMCD.[-]	1xCarbamidomethyl [C19]	6.39431e-09	O14980	2386.06
1051	[K].RQMSVPGIFNPHEIPEEMCD.[-]	1xCarbamidomethyl [C19]; 1xOxidation [M3]	4.83071e-05	O14980	2402.06
1052	[K].RQMSVPGIFNPHEIPEEMCD.[-]	1xCarbamidomethyl [C19]; 2xOxidation [M3; M18]	0.00131532	O14980	2418.05
1053	[K].RQMSVPGIFNPHEIPEEMCD.[-]	1xCarbamidomethyl [C19]; 1xOxidation [M18]; 1xPCA [N-Term]	0.00090132	O14980	2491.08
1054	[K].RQNRGREPIDV.[-]		0.00738255	Q0VGL1	1339.72
1055	[K].RQRPDDPMASFLGQ.[-]	1xPCA [N-Term]	0.0343101	O95391	1706.81
1056	[K].RQRPDDPMASFLGQ.[-]	1xOxidation [M8]	0.00337044	O95391	1633.78
1057	[K].RQRPDDPMASFLGQ.[-]		3.19952e-05	O95391	1617.78
1058	[K].RRLDDQESPVYAAQQR.[-]	1xPCA [N-Term]	0.0142764	H3BMA2	2020.99
1059	[K].RRLRESLQ.[-]		0.0364141	Q9NRW3	1057.62
1060	[K].RRLVAPC.[-]	1xCarbamidomethyl [C7]	0.0764866	P49916	871.493
1061	[K].RRRALNSILED.[-]		0.00975556	Q86U38	1342.75
1062	[K].RRRTLLEQLDDDQ.[-]		0.000134013	O75400	1657.86
1063	[K].RRTGQPLCIC.[-]	2xCarbamidomethyl [C8; C10]	0.00130904	P12081	1260.63
1064	[K].RSFIESNV.[-]		0.0327721	Q9C0D5	951.489
1065	[K].RSGASILQAGCCG.[-]	2xCarbamidomethyl [C11; C12]	2.20192e-05	A0A182DWI3	1336.61
1066	[K].RSGASILQAGCCG.[-]	2xCarbamidomethyl [C11; C12]; 1xPCA [N-Term]	0.000532343	A0A182DWI3	1425.64
1067	[K].RSRVEEPSGAVTTPAGVIAAAGPQGPGTGE.[-]		2.04256e-15	P85037	2819.43
1068	[K].RSRVEEPSGAVTTPAGVIAAAGPQGPGTGE.[-]	1xPCA [N-Term]	5.85862e-07	P85037	2908.45
1069	[K].RTDLCDHALHISHDEL.[-]	1xCarbamidomethyl [C5]	0.000146783	Q9Y2B0	1931.9
1070	[K].RTPMGLLLEALGQEQEAGS.[-]	1xOxidation [M4]; 1xPCA [N-Term]	1.34432e-05	A6NM71	2105.03
1071	[K].RTPMGLLLEALGQEQEAGS.[-]	1xPCA [N-Term]	2.64494e-07	A6NM71	2089.04
1072	[K].RTPMGLLLEALGQEQEAGS.[-]		3.49654e-09	A6NM71	2000.01
1073	[K].RTPSCPVCQTAVTQAIQIHS.[-]	2xCarbamidomethyl [C5; C8]	0.00279836	Q5U5Q3	2254.11
1074	[K].RVFLSTE.[-]		0.0629305	Q96G21	851.462
1075	[K].RVNEVIVGNDQLMEI.[-]		9.67567e-05	Q9NR50	1728.89
1076	[K].RVNEVIVGNDQLMEI.[-]	1xOxidation [M13]	4.16404e-05	Q9NR50	1744.89
1077	[K].RVPDHHPC.[-]	1xCarbamidomethyl [C8]	0.0690924	P78371	1017.47
1078	[K].RVPDHHPC.[-]	1xCarbamidomethyl [C8]; 1xPCA [N-Term]	0.00184696	P78371	1106.49
1079	[K].RVSAIVEQSWNDS.[-]		1.2252e-06	P63146	1490.72
1080	[K].RVSAIVEQSWRDC.[-]	1xCarbamidomethyl [C13]; 1xPCA [N-Term]	0.00076596	P49459	1694.81
1081	[K].RVSAIVEQSWRDC.[-]	1xCarbamidomethyl [C13]	1.81064e-10	P49459	1605.78
1082	[K].RWELSSDQPYL.[-]		0.00450666	O95182	1393.67
1083	[K].RWELSSDQPYL.[-]	1xPCA [N-Term]	0.00101586	O95182	1482.7
1084	[K].RWRQTVFH.[-]		0.00788804	Q9NZL9	1129.6
1085	[K].RWWRGAQGHMECL.[-]	1xCarbamidomethyl [C12]; 1xOxidation [M10]	0.0144108	B4DY08	1702.77
1086	[K].RWWRGAQGHMECL.[-]	1xCarbamidomethyl [C12]	0.0261508	B4DY08	1686.77
1087	[K].RYSGRPVNLMGTSL.[-]	1xOxidation [M10]	0.000405186	Q96JB5-4	1566.81
1088	[K].RYSGRPVNLMGTSL.[-]		0.00216239	Q96JB5-4	1550.81
1089	[K].SALAFLNR.[-]	1xPCA [N-Term]	0.0115577	F8VWX0	980.531
1090	[K].SARLNLWRYGDFRADDADEFGYSR.[-]	1xPCA [N-Term]	0.00400108	Q7KZF4	2969.37
1091	[K].SAYNSYSWGAN.[-]	1xPCA [N-Term]	0.0187217	Q14157-5	1308.53
1092	[K].SCAHDWVYE.[-]	1xCarbamidomethyl [C2]; 1xPCA [N-Term]	0.0255533	Q32Q12	1255.48
1093	[K].SCAHDWVYE.[-]	1xCarbamidomethyl [C2]	0.0216265	Q32Q12	1166.46
1094	[K].SDPSIVRLLQCDPSSASQF.[-]	1xCarbamidomethyl [C11]; 1xPCA [N-Term]	0.080985	P37235	2196.04
1095	[K].SDPSIVRLLQCDPSSASQF.[-]	1xCarbamidomethyl [C11]	5.01944e-05	P37235	2107.01
1096	[K].SDRGFRYNWPQR.[-]		7.97477e-06	Q01780	1581.77
1097	[K].SEAAGSPDQGSTYSPARGVAGPRGQDPVSSPCG.[-]	1xCarbamidomethyl [C32]	0.000235841	Q96S66	3202.45
1098	[K].SEISSTVPQGGME.[-]		0.00214183	Q2NL82	1321.59
1099	[K].SEISSTVPQGGME.[-]	1xOxidation [M12]	0.000692706	Q2NL82	1337.59
1100	[K].SEISSTVPQGGME.[-]	1xOxidation [M12]; 1xPCA [N-Term]	0.00417625	Q2NL82	1426.62
1101	[K].SEPAVVSLEYGVARMTC.[-]	1xCarbamidomethyl [C17]; 1xPCA [N-Term]	7.33809e-07	Q9Y217	1957.91
1102	[K].SEPECPVCHTAVTQAIRIFS.[-]	2xCarbamidomethyl [C5; C8]; 1xPCA [N-Term]	0.0545282	Q6ZN04	2391.12
1103	[K].SFLSPRTALINFLVQD.[-]	1xPCA [N-Term]	3.22468e-06	Q15031	1910.02
1104	[K].SFLSPRTALINFLVQD.[-]		9.7818e-07	Q15031	1820.99
1105	[K].SFSTALYGESDL.[-]		0.035428	O43707	1289.59
1106	[K].SFSTALYGESDL.[-]	1xPCA [N-Term]	0.00022589	O43707	1378.62
1107	[K].SGGTPTSMATNWTSEIPL.[-]	1xPCA [N-Term]	0.0026175	Q9NW75-2	1938.89
1108	[K].SGLSDLAESLTNDNETNS.[-]	1xPCA [N-Term]	1.94404e-05	A0A087WWS1	1955.85
1109	[K].SGNFGGSRNMGGPYGGGNYGPGGSGGSGGYGGRSRY.[-]	1xOxidation [M10]; 1xPCA [N-Term]	5.52575e-13	P22626	3463.46
1110	[K].SGNFGGSRNMGGPYGGGNYGPGGSGGSGGYGGRSRY.[-]	1xPCA [N-Term]	3.71264e-19	P22626	3447.47
1111	[K].SGNFGGSRNMGGPYGGGNYGPGGSGGSGGYGGRSRY.[-]	1xOxidation [M10]	1.59496e-14	P22626	3374.44
1112	[K].SGNFGGSRNMGGPYGGGNYGPGGSGGSGGYGGRSRY.[-]		1.73554e-15	P22626	3358.44
1113	[K].SGNYFFLDD.[-]	1xPCA [N-Term]	0.0077037	P61221	1166.48
1114	[K].SGPEEQPRDTASPVPA.[-]	1xPCA [N-Term]	1.68891e-06	Q9NW81-4	1726.8
1115	[K].SGRTFLHTVCFY.[-]	1xCarbamidomethyl [C10]; 1xPCA [N-Term]	0.0250848	Q9NP77	1576.74
1116	[K].SHLGNVHDQDN.[-]		0.000950038	Q8WW12	1235.54
1117	[K].SHLMSTVRSPTASESRN.[-]	1xOxidation [M4]	0.0203584	Q8NFG4	1875.9
1118	[K].SHVEQLVQNQFI.[-]	1xPCA [N-Term]	0.0915159	Q8IYQ7	1530.77
1119	[K].SHVEQLVQNQFI.[-]		0.00025831	Q8IYQ7	1441.74
1120	[K].SIGESVPEPRIIM.[-]		1.58213e-05	Q9Y5P6-2	1427.76
1121	[K].SIGESVPEPRIIM.[-]	1xOxidation [M13]	0.000409086	Q9Y5P6-2	1443.75
1122	[K].SIIPLPHPVRPEDIE.[-]		5.86895e-06	P61599	1711.94
1123	[K].SIIPLPHPVRPEDIE.[-]	1xPCA [N-Term]	1.21352e-06	P61599	1800.96
1124	[K].SIIQAGCRVAIYLSERL.[-]	1xCarbamidomethyl [C7]	1.85311e-05	Q99807	1949.06
1125	[K].SIRNLASWFER.[-]		0.00225738	P22083	1378.72
1126	[K].SISNPPGSNLRTT.[-]	1xPCA [N-Term]	0.00105047	Q9H4A3-7	1432.72
1127	[K].SISNPPGSNLRTT.[-]		0.0001883	Q9H4A3-7	1343.69
1128	[K].SISQRINYFLS.[-]		0.00247176	Q9H497	1327.7
1129	[K].SLEDPYSQQIRLQQQQAQQPLQQQQQRNAYTRF.[-]	1xPCA [N-Term]	0.00720988	Q9NVH2	4136.04
1130	[K].SLLQQLLTE.[-]	1xPCA [N-Term]	0.0071082	Q15788	1133.62
1131	[K].SLMDHTIPEV.[-]	1xPCA [N-Term]	0.000647802	G5EA09	1230.58
1132	[K].SLMDHTIPEV.[-]		0.0105692	G5EA09	1141.56
1133	[K].SLSLESTDRGSWDP.[-]	1xPCA [N-Term]	0.00010751	Q5VT25-6	1638.74
1134	[K].SMAASGNLGHTPFVDEL.[-]	1xPCA [N-Term]	0.0142096	P22695	1834.84
1135	[K].SMAASGNLGHTPFVDEL.[-]	1xOxidation [M2]	0.00542459	P22695	1761.81
1136	[K].SMAASGNLGHTPFVDEL.[-]		2.95156e-10	P22695	1745.82
1137	[K].SMEMLVEHQAHDILT.[-]	1xPCA [N-Term]	0.000540045	Q9UNM6-2	1842.85
1138	[K].SMEMLVEHQAHDILT.[-]	1xOxidation [M]	0.0120007	Q9UNM6-2	1769.82
1139	[K].SMEMLVEHQAHDILT.[-]		7.07463e-06	Q9UNM6-2	1753.82
1140	[K].SMSMAAAGGAFRP.[-]		1.67281e-06	P20719	1253.58
1141	[K].SMSMAAAGGAFRP.[-]	1xPCA [N-Term]	0.00016154	P20719	1342.6
1142	[K].SNLDRALGRQ.[-]		0.000306918	P48735	1129.61
1143	[K].SQSRGNSQLLLS.[-]		0.00507552	P46087-4	1289.68
1144	[K].SQSRGNSQLLLS.[-]	1xPCA [N-Term]	0.00108106	P46087-4	1378.71
1145	[K].SRESMIQLF.[-]	1xOxidation [M5]	0.0235102	Q8N142-2	1126.56
1146	[K].SRESMIQLF.[-]	1xPCA [N-Term]	0.00858845	Q8N142-2	1199.59
1147	[K].SRESMIQLF.[-]		0.00674735	Q8N142-2	1110.56
1148	[K].SRLPLRAQINL.[-]		0.00011832	P52732	1280.78
1149	[K].SRVAEEPPNLWW.[-]	1xPCA [N-Term]	0.0124604	Q96ME1-4	1572.76
1150	[K].SRVAEEPPNLWW.[-]		0.0672764	Q96ME1-4	1483.73
1151	[K].SSALAEYSRLLA.[-]	1xPCA [N-Term]	1.79199e-05	Q9H0W8	1369.71
1152	[K].SSALAEYSRLLA.[-]		0.000361193	Q9H0W8	1280.68
1153	[K].SSASAPDVDDPEAFPALA.[-]	1xPCA [N-Term]	1.40959e-08	Q8NC51	1848.83
1154	[K].SSASAPDVDDPEAFPALA.[-]		5.32333e-07	Q8NC51	1759.8
1155	[K].SSLIHQGIR.[-]	1xPCA [N-Term]	0.00110723	Q12834	1099.6
1156	[K].SSLIHQGIR.[-]		0.00356883	Q12834	1010.57
1157	[K].SSSLPASQNNLRH.[-]	1xPCA [N-Term]	7.63823e-06	Q9Y2Y0	1499.73
1158	[K].SSSLPASQNNLRH.[-]		1.66774e-05	Q9Y2Y0	1410.71
1159	[K].STCPLCRETFF.[-]	2xCarbamidomethyl [C3; C6]	0.0107195	O94822-3	1417.62
1160	[K].SVAQQASLTEQRLTVES.[-]		6.19124e-11	P52306-5	1846.95
1161	[K].SVAQQASLTEQRLTVES.[-]	1xPCA [N-Term]	1.3501e-08	P52306-5	1935.98
1162	[K].SVFDRHVVLS.[-]		0.0491585	Q9NQ34	1158.63
1163	[K].SVGGACVLVA.[-]	1xCarbamidomethyl [C6]; 1xPCA [N-Term]	9.40153e-05	P46776	1021.51
1164	[K].SVGGACVLVA.[-]	1xCarbamidomethyl [C6]	0.0146148	P46776	932.487
1165	[K].SVQRCIALAQLLVEQNFPAIAIHRGMPQ.[-]	1xCarbamidomethyl [C5]; 1xOxidation [M26]	0.0026426	F6UJC5	3176.68
1166	[K].SVSTSSPAGAAIASTSGASNNSSSN.[-]		0.00619553	Q86UE8	2212
1167	[K].SWDVETATELLLSN.[-]	1xPCA [N-Term]	0.000145383	P61086	1666.8
1168	[K].SYAGYQTL.[-]	1xPCA [N-Term]	0.0706406	P13473-2	991.452
1169	[K].TAAARLPPSVS.[-]	1xPCA [N-Term]	0.000280222	Q96EY5	1158.63
1170	[K].TAAARLPPSVS.[-]		0.0117772	Q96EY5	1069.6
1171	[K].TAEENLDRRVPIPVDRSCGGL.[-]	1xCarbamidomethyl [C18]; 1xPCA [N-Term]	0.000452364	P43304	2443.21
1172	[K].TAGLSDLY.[-]	1xPCA [N-Term]	0.00490943	Q99816	928.441
1173	[K].TAHSPNVFLQQGQR.[-]	1xPCA [N-Term]	5.45238e-07	Q7Z494	1671.84
1174	[K].TDFGIFRM.[-]	1xOxidation [M8]; 1xPCA [N-Term]	0.00306386	Q9HCC0	1091.5
1175	[K].TDFGIFRM.[-]	1xOxidation [M8]	0.0438952	Q9HCC0	1002.47
1176	[K].TDFGIFRM.[-]		0.00560793	Q9HCC0	986.476
1177	[K].TDHVARLTWGGC.[-]	1xCarbamidomethyl [C12]; 1xPCA [N-Term]	0.0109233	Q9UBD5-2	1461.67
1178	[K].TDHVARLTWGGC.[-]	1xCarbamidomethyl [C12]	2.5869e-06	Q9UBD5-2	1372.64
1179	[K].TDNQARLSGSCL.[-]	1xCarbamidomethyl [C11]; 1xPCA [N-Term]	3.53815e-05	P56937	1410.64
1180	[K].TEGYEAGLAPQR.[-]	1xPCA [N-Term]	3.60486e-08	O75312	1380.65
1181	[K].TEGYEAGLAPQR.[-]		3.28707e-06	O75312	1291.63
1182	[K].TELISVSEV.[-]	1xPCA [N-Term]	0.00738255	J3KPM9	1065.55
1183	[K].TESPRTSGVLSQPHLPFFR.[-]		4.25006e-07	O14733-2	2156.12
1184	[K].TESPRTSGVLSQPHLPFFR.[-]	1xPCA [N-Term]	1.15471e-07	O14733-2	2245.15
1185	[K].TGLFPGSFVENI.[-]	1xPCA [N-Term]	0.0105692	Q7Z6J0	1369.68
1186	[K].TGNAGSRLACGVIGIAQ.[-]	1xCarbamidomethyl [C10]; 1xPCA [N-Term]	2.48713e-12	P00441	1733.88
1187	[K].TGNAGSRLACGVIGIAQ.[-]	1xCarbamidomethyl [C10]	1.02386e-10	P00441	1644.85
1188	[K].THELHL.[-]		0.0200762	P41240	749.394
1189	[K].THGDTRALELNQRLSSQ.[-]		7.67108e-09	Q6PGP7	1925.98
1190	[K].THGDTRALELNQRLSSQ.[-]	1xPCA [N-Term]	2.24452e-05	Q6PGP7	2015.01
1191	[K].THLPTFSQED.[-]		0.000871625	P22413	1174.54
1192	[K].THTRVSVQRTQAPAVATT.[-]		8.47229e-07	P15880	1924.04
1193	[K].TIAPLVASGAVQLI.[-]		0.000663495	Q9BRT9	1352.81
1194	[K].TIAPLVASGAVQLI.[-]	1xPCA [N-Term]	3.02077e-05	Q9BRT9	1441.84
1195	[K].TIQGDEEDLR.[-]		0.00529727	P54920	1175.55
1196	[K].TIQQLETVLGEPLQSYF.[-]		0.00239052	Q9H583	1966.02
1197	[K].TITAYFGDLIRRPASET.[-]	1xPCA [N-Term]	0.0824177	Q96RS0	2000.02
1198	[K].TITAYFGDLIRRPASET.[-]		0.0021936	Q96RS0	1911
1199	[K].TLEQITAHFEGR.[-]	1xPCA [N-Term]	7.49326e-06	Q9NY64	1490.74
1200	[K].TLESSIQGLRIM.[-]	1xOxidation [M12]	6.02947e-07	Q92747	1363.72
1201	[K].TLESSIQGLRIM.[-]	1xOxidation [M12]; 1xPCA [N-Term]	7.23338e-07	Q92747	1452.75
1202	[K].TLESSIQGLRIM.[-]		1.82025e-07	Q92747	1347.73
1203	[K].TLESSIQGLRIM.[-]	1xPCA [N-Term]	2.01646e-06	Q92747	1436.76
1204	[K].TLGTMIAGDTSGDYRRLLLAIVGQ.[-]	1xOxidation [M5]	0.000534898	P20073	2537.34
1205	[K].TLGTMIAGDTSGDYRRLLLAIVGQ.[-]	1xOxidation [M5]; 1xPCA [N-Term]	3.31872e-06	P20073	2626.37
1206	[K].TLNEADCATVPPAIRSY.[-]	1xCarbamidomethyl [C7]	7.16441e-07	P31040	1877.91
1207	[K].TLNEADCATVPPAIRSY.[-]	1xCarbamidomethyl [C7]; 1xPCA [N-Term]	1.69831e-11	P31040	1966.93
1208	[K].TLPHAPLAAAP.[-]	1xPCA [N-Term]	0.0323238	H7C0T2	1147.63
1209	[K].TLQQNAESRFN.[-]	1xPCA [N-Term]	6.21624e-06	O95816	1396.66
1210	[K].TLQQNAESRFN.[-]		9.14725e-07	O95816	1307.63
1211	[K].TLRLNQPGTPTRTAV.[-]	1xPCA [N-Term]	1.46984e-06	P36507	1713.94
1212	[K].TLRLNQPGTPTRTAV.[-]		0.000121188	P36507	1624.91
1213	[K].TLSEVEESISTLISQPN.[-]	1xPCA [N-Term]	1.20984e-05	Q8N668	1935.95
1214	[K].TLTPDQWARERQK.[-]	1xBiotin [K13]; 1xPCA [N-Term]	0.0205486	A0A087WZT3	1943.95
1215	[K].TMMQSGGTFGTFMAIGMGIRC.[-]	1xCarbamidomethyl [C21]; 3xOxidation [M2; M3; M17]	0.00935013	P60602	2301.98
1216	[K].TMMQSGGTFGTFMAIGMGIRC.[-]	1xCarbamidomethyl [C21]; 4xOxidation [M2; M3; M13; M17]; 1xPCA [N-Term]	0.000712891	P60602	2407
1217	[K].TMVTRFNEAQ.[-]	1xPCA [N-Term]	0.0196144	P98175-5	1285.6
1218	[K].TMVTRFNEAQ.[-]	1xOxidation [M2]	0.000463325	P98175-5	1212.57
1219	[K].TMVTRFNEAQ.[-]		0.000174408	P98175-5	1196.57
1220	[K].TNEAQAIETARAWTRLYAMNNI.[-]	1xOxidation [M19]; 1xPCA [N-Term]	0.000262048	P61088	2642.28
1221	[K].TNEAQAIETARAWTRLYAMNNI.[-]	1xPCA [N-Term]	0.0273868	P61088	2626.28
1222	[K].TNEAQAIETARAWTRLYAMNNI.[-]	1xOxidation [M19]	3.21488e-05	P61088	2553.25
1223	[K].TPFLGDMAHIR.[-]		1.04788e-05	Q9H857-2	1257.64
1224	[K].TPLPPELADVQA.[-]		0.0082309	Q9Y5V0	1250.66
1225	[K].TQAEQLHNHLQPGR.[-]		0.000399407	Q16635	1628.83
1226	[K].TQIDELLRQSLS.[-]		0.000686106	P82094-2	1402.75
1227	[K].TREEFLTLIRS.[-]	1xPCA [N-Term]	0.0117772	P30793	1453.78
1228	[K].TREEFLTLIRS.[-]		0.00975556	P30793	1364.75
1229	[K].TRTLNAEEAF.[-]	1xPCA [N-Term]	0.0444971	A2RTX5	1240.6
1230	[K].TTHFVEGGDAGNREDQINRLIRRMN.[-]		5.49775e-05	P18124	2899.43
1231	[K].TTHFVEGGDAGNREDQINRLIRRMN.[-]	1xOxidation [M24]	0.000274905	P18124	2915.43
1232	[K].TVASRIAFFL.[-]		0.00333846	Q5JU69	1124.65
1233	[K].TVCVEMGDVESAF.[-]	1xCarbamidomethyl [C3]; 1xOxidation [M6]; 1xPCA [N-Term]	0.00759515	P49189	1548.63
1234	[K].TVCVEMGDVESAF.[-]	1xCarbamidomethyl [C3]	0.0123439	P49189	1443.61
1235	[K].TVDLDPGTLYVHSV.[-]	1xPCA [N-Term]	0.00122425	Q8WY07	1604.8
1236	[K].TVETRDGQVINETSQHHDDLE.[-]	1xPCA [N-Term]	1.94995e-06	P08670	2512.13
1237	[K].TVETRDGQVINETSQHHDDLE.[-]		3.61397e-12	P08670	2423.11
1238	[K].TVQSRLDFH.[-]	1xPCA [N-Term]	0.0706406	O14657	1191.59
1239	[K].TVQSRLDFH.[-]		0.0104701	O14657	1102.56
1240	[K].TVSYLGLE.[-]	1xPCA [N-Term]	0.0012479	E5RIM7	970.488
1241	[K].TVYVSVLPTTADF.[-]	1xPCA [N-Term]	0.000159236	P41252	1501.76
1242	[K].TVYVSVLPTTADF.[-]		0.000784513	P41252	1412.73
1243	[K].VAEAVATFLIRHRFAEPIGGFQCVFPGC.[-]	2xCarbamidomethyl [C23; C28]; 1xPCA [N-Term]	4.12433e-05	Q9Y570-4	3238.61
1244	[K].VAEAVATFLIRHRFAEPIGGFQCVFPGC.[-]	2xCarbamidomethyl [C23; C28]	0.0121711	Q9Y570-4	3149.58
1245	[K].VAIQTEI.[-]	1xPCA [N-Term]	0.0678767	Q9NV58	862.467
1246	[K].VARVQPEFLQT.[-]	1xPCA [N-Term]	8.20733e-06	Q9Y3B2	1376.73
1247	[K].VARVQPEFLQT.[-]		0.0077037	Q9Y3B2	1287.71
1248	[K].VATSYESSL.[-]	1xPCA [N-Term]	0.0144108	Q8IWQ3-4	1045.48
1249	[K].VAVPGPTR.[-]	1xPCA [N-Term]	0.0607222	Q6PGN9	885.494
1250	[K].VAVYSTCL.[-]	1xCarbamidomethyl [C7]; 1xPCA [N-Term]	0.0347849	G3XAI2	1001.48
1251	[K].VDPMAIVVFHQADIGEYVRHEETLT.[-]	1xPCA [N-Term]	1.85453e-10	Q9Y221	2958.45
1252	[K].VDPMAIVVFHQADIGEYVRHEETLT.[-]	1xOxidation [M4]; 1xPCA [N-Term]	5.6754e-06	Q9Y221	2974.44
1253	[K].VDSIELFGP.[-]	1xPCA [N-Term]	0.0311572	O43187	1065.53
1254	[K].VDSPVLW.[-]	1xPCA [N-Term]	0.0196144	Q9BZF3-5	904.456
1255	[K].VEGLPGI.[-]	1xPCA [N-Term]	0.0632118	H7BZ43	773.419
1256	[K].VEIATLTREN.[-]	1xPCA [N-Term]	0.00622498	H0YMZ1	1234.64
1257	[K].VEQLINAMSIES.[-]	1xPCA [N-Term]	0.0128767	O75051	1422.69
1258	[K].VERADGYEPPVQESV.[-]	1xPCA [N-Term]	5.84829e-08	P61247	1763.82
1259	[K].VERADGYEPPVQESV.[-]		2.34226e-08	P61247	1674.8
1260	[K].VEVFRALA.[-]		0.0547739	Q9BW83	904.525
1261	[K].VFCVQRPDR.[-]	1xCarbamidomethyl [C3]	0.0196144	C9JEH3	1176.59
1262	[K].VFCVQRPDR.[-]	1xCarbamidomethyl [C3]; 1xPCA [N-Term]	0.0220319	C9JEH3	1265.62
1263	[K].VFGLENELRLC.[-]	1xCarbamidomethyl [C11]; 1xPCA [N-Term]	0.00011832	Q9BR77	1438.71
1264	[K].VFRIFRQWESLCSC.[-]	2xCarbamidomethyl [C12; C14]	0.000418999	Q86WB0	1887.9
1265	[K].VFTGLAAPSLDTTGCCNHVDGMA.[-]	2xCarbamidomethyl [C15; C16]; 1xPCA [N-Term]	6.97368e-06	Q9H6R7	2483.08
1266	[K].VGDPVYLLGQ.[-]	1xPCA [N-Term]	0.000577485	Q5VT66-2	1149.59
1267	[K].VGLALELEA.[-]	1xPCA [N-Term]	0.00463713	P45880-1	1003.55
1268	[K].VGLDPSQLPVGENGIV.[-]	1xPCA [N-Term]	0.00341899	Q96GX9	1682.87
1269	[K].VGLGFELEA.[-]	1xPCA [N-Term]	0.00495633	Q9Y277-2	1023.51
1270	[K].VGRSCQRIGEGCS.[-]	2xCarbamidomethyl [C5; C12]; 1xPCA [N-Term]	0.0140112	Q9H8U3	1554.69
1271	[K].VGVAPLPAIRPQLCL.[-]	1xCarbamidomethyl [C14]; 1xPCA [N-Term]	3.27136e-06	Q66PJ3-4	1692.96
1272	[K].VGVRMLMTSD.[-]	1xPCA [N-Term]	0.000888472	A8MWL7	1197.58
1273	[K].VGVSMFNRPH.[-]	1xPCA [N-Term]	3.6066e-05	Q9P0S9	1232.6
1274	[K].VGVSMFNRPH.[-]	1xOxidation [M5]; 1xPCA [N-Term]	0.000176087	Q9P0S9	1248.59
1275	[K].VIIADCGEYV.[-]	1xCarbamidomethyl [C6]; 1xPCA [N-Term]	7.05295e-05	Q9UNP9	1227.57
1276	[K].VISVDELEYRQ.[-]	1xPCA [N-Term]	1.59456e-06	Q9NRA8-3	1439.72
1277	[K].VISVDELEYRQ.[-]		0.0132445	Q9NRA8-3	1350.69
1278	[K].VIVDTSDLPDP.[-]	1xPCA [N-Term]	0.00226818	Q13114	1259.62
1279	[K].VLAIAQNFV.[-]		0.0101305	Q6P1L8	974.567
1280	[K].VLAIAQNFV.[-]	1xPCA [N-Term]	0.000339392	Q6P1L8	1063.59
1281	[K].VLCTSCAMFET.[-]	2xCarbamidomethyl [C3; C6]; 1xPCA [N-Term]	0.012519	O15304	1407.57
1282	[K].VLDALES.[-]	1xPCA [N-Term]	0.0444971	Q9NUY8	835.42
1283	[K].VLDTLRDAMMSQAREML.[-]	1xOxidation [M]; 1xPCA [N-Term]	3.03528e-05	Q9H5K3	2084.99
1284	[K].VLDTLRDAMMSQAREML.[-]		0.0106692	Q9H5K3	1979.97
1285	[K].VLDTLRDAMMSQAREML.[-]	1xOxidation [M16]	0.028026	Q9H5K3	1995.97
1286	[K].VLGMRRGLILAED.[-]	1xPCA [N-Term]	0.00120105	Q9BXS6	1531.84
1287	[K].VLGMRRGLILAED.[-]	1xOxidation [M4]; 1xPCA [N-Term]	0.0876182	Q9BXS6	1547.84
1288	[K].VLHDAQQQCRDGHPVVVNILIGRTDFRDGSIAV.[-]	1xCarbamidomethyl [C9]; 1xPCA [N-Term]	0.000171098	A1L0T0	3774.92
1289	[K].VLLQHSR.[-]	1xPCA [N-Term]	0.025318	Q86YB8	941.532
1290	[K].VLLSDSNLHDA.[-]	1xPCA [N-Term]	4.03901e-06	Q6FI81	1272.62
1291	[K].VLLSDSNLHDA.[-]		0.00258028	Q6FI81	1183.6
1292	[K].VLLVLCGGDD.[-]	1xCarbamidomethyl [C6]; 1xPCA [N-Term]	0.000352647	P09525	1149.56
1293	[K].VLMTQQPRPVL.[-]		4.90064e-05	Q9NPE3	1281.73
1294	[K].VLMTQQPRPVL.[-]	1xOxidation [M3]; 1xPCA [N-Term]	2.26613e-05	Q9NPE3	1386.76
1295	[K].VLMTQQPRPVL.[-]	1xOxidation [M3]	4.75351e-06	Q9NPE3	1297.73
1296	[K].VLMTQQPRPVL.[-]	1xPCA [N-Term]	1.43757e-05	Q9NPE3	1370.76
1297	[K].VLPALLPS.[-]	1xPCA [N-Term]	0.028026	P16930	898.54
1298	[K].VLPGVDALSNI.[-]		0.036917	P00558	1097.62
1299	[K].VLPGVDALSNI.[-]	1xPCA [N-Term]	0.000262048	P00558	1186.65
1300	[K].VLPTSPTLASYAAPGPSTSTITI.[-]	1xPCA [N-Term]	0.000287014	Q92546	2334.22
1301	[K].VLQSPATTVVRTLNDRSSIVMGEPISQSSSNSQ.[-]	1xOxidation [M21]; 1xPCA [N-Term]	0.00146125	Q8TCS8	3593.79
1302	[K].VLQSPATTVVRTLNDRSSIVMGEPISQSSSNSQ.[-]		0.00668371	Q8TCS8	3488.76
1303	[K].VLQSPATTVVRTLNDRSSIVMGEPISQSSSNSQ.[-]	1xPCA [N-Term]	0.000547858	Q8TCS8	3577.79
1304	[K].VLTQLQSVPVEEPLEL.[-]	1xPCA [N-Term]	0.000314356	Q8N196	1883.02
1305	[K].VLTQMGSPLNPISSVS.[-]	1xPCA [N-Term]	0.000163878	Q99717	1718.88
1306	[K].VLTQMGSPLNPISSVS.[-]	1xOxidation [M5]; 1xPCA [N-Term]	0.000309872	Q99717	1734.87
1307	[K].VLTQMGSPSIRCSSVS.[-]	1xCarbamidomethyl [C12]	2.47021e-05	P84022	1708.84
1308	[K].VLTQMGSPSIRCSSVS.[-]	1xCarbamidomethyl [C12]; 1xPCA [N-Term]	6.3142e-08	P84022	1797.86
1309	[K].VLTQMGSPSIRCSSVS.[-]	1xCarbamidomethyl [C12]; 1xOxidation [M5]; 1xPCA [N-Term]	0.000308392	P84022	1813.86
1310	[K].VLTQMGSPSVRCSSMS.[-]	1xCarbamidomethyl [C12]; 1xOxidation [M15]; 1xPCA [N-Term]	0.000755039	Q15796	1831.81
1311	[K].VLTQMGSPSVRCSSMS.[-]	1xCarbamidomethyl [C12]; 1xPCA [N-Term]	3.18423e-05	Q15796	1815.82
1312	[K].VLYDAYAEAELGQGRQPLRW.[-]	1xPCA [N-Term]	7.5654e-06	Q9H4K7	2424.21
1313	[K].VMLALPSVRQIDATFVRF.[-]	1xOxidation [M2]; 1xPCA [N-Term]	1.46984e-06	Q15435	2168.17
1314	[K].VMLALPSVRQIDATFVRF.[-]	1xOxidation [M2]	1.5521e-05	Q15435	2079.14
1315	[K].VMLALPSVRQIDATFVRF.[-]	1xPCA [N-Term]	2.01646e-06	Q15435	2152.17
1316	[K].VNLAHSEI.[-]	1xPCA [N-Term]	0.0681787	Q9BXS4	971.495
1317	[K].VNLQMVYDSPLCRLDAEPRPPPTQEAA.[-]	1xCarbamidomethyl [C12]	2.51801e-05	K7ER00	3067.5
1318	[K].VNLQMVYDSPLCRLDAEPRPPPTQEAA.[-]	1xCarbamidomethyl [C12]; 1xOxidation [M5]	0.000437452	K7ER00	3083.49
1319	[K].VNLQMVYDSPLCRLDAEPRPPPTQEAA.[-]	1xCarbamidomethyl [C12]; 1xOxidation [M5]; 1xPCA [N-Term]	3.69403e-05	K7ER00	3172.52
1320	[K].VNLQMVYDSPLCRLDAEPRPPPTQEAA.[-]	1xCarbamidomethyl [C12]; 1xPCA [N-Term]	6.41692e-07	K7ER00	3156.52
1321	[K].VNPFSPLGTGIRLNPF.[-]	1xPCA [N-Term]	1.73816e-06	Q8IZU2	1817.97
1322	[K].VQAAVGTSAAPVPSDNH.[-]	1xPCA [N-Term]	2.27991e-07	P02649	1709.82
1323	[K].VQAELSQPLTAGGAISELL.[-]		0.00154755	Q15291	1897.03
1324	[K].VQAELSQPLTAGGAISELL.[-]	1xPCA [N-Term]	6.59544e-05	Q15291	1986.05
1325	[K].VQQIATLCSV.[-]	1xCarbamidomethyl [C8]; 1xPCA [N-Term]	0.0423282	A8MW92	1207.61
1326	[K].VQQLLQEMTAS.[-]	1xPCA [N-Term]	0.0482776	Q9NWZ3	1336.66
1327	[K].VQQRRQELEQALGIRNT.[-]		3.24017e-06	Q96GM5	2039.11
1328	[K].VQQRRQELEQALGIRNT.[-]	1xPCA [N-Term]	1.61479e-07	Q96GM5	2128.14
1329	[K].VQQRRQELEQVLGIRLT.[-]	1xPCA [N-Term]	2.95305e-07	Q92925	2155.21
1330	[K].VQQRRQELEQVLGIRLT.[-]		2.98148e-07	Q92925	2066.18
1331	[K].VQYLVEWEGATAS.[-]	1xPCA [N-Term]	0.0296195	Q9Y483	1541.73
1332	[K].VRGALTWPSLAAAIHAQVPED.[-]	1xPCA [N-Term]	2.40935e-11	Q8TDP1	2291.19
1333	[K].VRGALTWPSLAAAIHAQVPED.[-]		1.70732e-08	Q8TDP1	2202.17
1334	[K].VRLREPLSGQDVQMVTENWLVLEPRGL.[-]	1xOxidation [M14]; 1xPCA [N-Term]	0.0246247	Q5T0F9	3239.7
1335	[K].VRPLFNPVAPLNVEE.[-]	1xPCA [N-Term]	0.00188261	Q49AM1	1782.95
1336	[K].VRRAIEQLAAMD.[-]	1xPCA [N-Term]	0.0410012	H3BLT4	1461.76
1337	[K].VRRAIEQLAAMD.[-]	1xOxidation [M11]	0.0168953	H3BLT4	1388.73
1338	[K].VSECCRFILNLL.[-]	2xCarbamidomethyl [C4; C5]; 1xPCA [N-Term]	0.0248537	Q9Y263	1612.8
1339	[K].VSLGEGRPPVLTASRQGVTST.[-]	1xPCA [N-Term]	1.52995e-05	G5E9V6	2201.17
1340	[K].VSLGEGRPPVLTASRQGVTST.[-]		5.61138e-07	G5E9V6	2112.14
1341	[K].VSNIFDDPLNAFGGQ.[-]		0.000875807	A0A096LPC5	1593.75
1342	[K].VSNIFDDPLNAFGGQ.[-]	1xPCA [N-Term]	3.79513e-06	A0A096LPC5	1682.78
1343	[K].VSPLLSEGELPVFSQL.[-]	1xPCA [N-Term]	1.02128e-06	Q96IQ9-2	1803.95
1344	[K].VSQLQERTGRTAPTVIT.[-]	1xPCA [N-Term]	0.00148947	P36871-2	1946.05
1345	[K].VSQLQERTGRTAPTVIT.[-]		2.48208e-05	P36871-2	1857.02
1346	[K].VSSQGNLIPARPAPAPPLYSSLT.[-]	1xPCA [N-Term]	1.06815e-05	Q13443	2425.29
1347	[K].VSSRGTRLVFPLEDNA.[-]	1xPCA [N-Term]	0.00105047	A0A087WXD1	1849.96
1348	[K].VSSRGTRLVFPLEDNA.[-]		0.00687642	A0A087WXD1	1760.93
1349	[K].VTNYLDWIRDNMRP.[-]		0.00181199	P00750	1792.88
1350	[K].VTRLGLLA.[-]		0.0449027	Q13424	842.546
1351	[K].VTRLGLLA.[-]	1xPCA [N-Term]	0.0272607	Q13424	931.572
1352	[K].VTRMGLLV.[-]	1xPCA [N-Term]	0.00921871	Q13425	977.56
1353	[K].VTRMGLLV.[-]	1xOxidation [M4]; 1xPCA [N-Term]	0.0831428	Q13425	993.555
1354	[K].VTTQTSLPLFR.[-]	1xPCA [N-Term]	0.00141315	H0YK43	1351.74
1355	[K].VVAAPPLPGAAR.[-]	1xPCA [N-Term]	0.000799677	A0A2R8Y4Z8	1207.69
1356	[K].VVAEVYDQERFDNSDLSA.[-]	1xPCA [N-Term]	1.30623e-05	Q9UHX1	2145.97
1357	[K].VVAEVYDQERFDNSDLSA.[-]		0.00160789	Q9UHX1	2056.95
1358	[K].VVAIVLHPFS.[-]	1xPCA [N-Term]	0.00211136	O00258	1170.67
1359	[K].VVEELTRIH.[-]		2.1498e-05	Q16531	1095.62
1360	[K].VVEELTRIH.[-]	1xPCA [N-Term]	1.08691e-06	Q16531	1184.64
1361	[K].VVGQLTR.[-]		0.0121711	Q96IZ0	772.468
1362	[K].VVGQLTR.[-]	1xPCA [N-Term]	0.0147523	Q96IZ0	861.494
1363	[K].VVHAWWGIH.[-]	1xPCA [N-Term]	0.000147487	O95210	1193.6
1364	[K].VVHAWWGIH.[-]		0.031445	O95210	1104.57
1365	[K].VVIEACDELGIILAHTNLRLFHH.[-]	1xCarbamidomethyl [C6]; 1xPCA [N-Term]	7.00014e-12	P31939	2759.45
1366	[K].VVIEACDELGIILAHTNLRLFHH.[-]	1xCarbamidomethyl [C6]	3.89205e-08	P31939	2670.42
1367	[K].VVVHQETEIADE.[-]		0.0023678	P11171	1368.66
1368	[K].VVVHQETEIADE.[-]	1xPCA [N-Term]	7.45744e-06	P11171	1457.69
1369	[K].VVVVESVM.[-]	1xPCA [N-Term]	0.0397143	P48029-2	950.502
1370	[K].VVYTSLQWASLQ.[-]	1xPCA [N-Term]	6.88602e-05	Q9BSV6	1483.76
1371	[K].VYGNIRAVASRSADRF.[-]	1xPCA [N-Term]	0.00211136	Q9NRX1	1870.97
1372	[K].VYNEAGVTFT.[-]	1xPCA [N-Term]	0.000803514	P00367	1189.55
1373	[K].VYNGLQGY.[-]	1xPCA [N-Term]	0.0523638	Q9UBS4	1002.47
1374	[K].VYQLQTM.[-]	1xPCA [N-Term]	0.0292131	Q9UJA3-4	971.466
1375	[K].WIRPQTSE.[-]		0.00390694	Q6PJT7	1016.52
1376	[K].WMGPIPPAVNARL.[-]	1xOxidation [M2]	0.000108027	Q9Y2Q3-2	1437.77
1377	[K].WMGPIPPAVNARL.[-]		8.74967e-05	Q9Y2Q3-2	1421.77
1378	[K].WVRYIGRSGIYETRC.[-]	1xCarbamidomethyl [C15]	0.00481695	E9PFW3	1915.96
1379	[K].YASETLQAQSEEARRLLGY.[-]	1xPCA [N-Term]	0.00025955	Q9ULR0-2	2274.11
1380	[K].YASETLQAQSEEARRLLGY.[-]		0.00376087	Q9ULR0-2	2185.09
1381	[K].YCQRVPYRIFPYIY.[-]	1xCarbamidomethyl [C2]	0.00481695	Q14739	1937.97
1382	[K].YDLFVGSQATDFGEALVRHDEF.[-]		1.32849e-09	O43852-3	2516.17
1383	[K].YESSTASALVA.[-]	1xPCA [N-Term]	0.000255847	P62277	1187.56
1384	[K].YESSTASALVA.[-]		0.0824177	P62277	1098.53
1385	[K].YGIFQYDGPL.[-]	1xPCA [N-Term]	0.000239254	Q9H993	1261.59
1386	[K].YHGVSLLNPPETLNL.[-]		0.000647802	P20248	1666.88
1387	[K].YLHENLPIPQRNTN.[-]		5.86895e-06	P54886	1708.88
1388	[K].YLHENLPIPQRNTN.[-]	1xPCA [N-Term]	4.22975e-07	P54886	1797.9
1389	[K].YLIGAAPIAYGLPVSLR.[-]		0.00224662	Q14674	1774.03
1390	[K].YLRDSGF.[-]		0.0915159	P35080	857.415
1391	[K].YLRYTPQP.[-]	1xPCA [N-Term]	0.0272607	P30041	1126.57
1392	[K].YNHPQGFFSHR.[-]		1.71637e-05	Q13769	1389.64
1393	[K].YNVRHLMPQ.[-]	1xOxidation [M7]	0.0484964	O75940	1173.58
1394	[K].YNVRHLMPQ.[-]		0.0017692	O75940	1157.59
1395	[K].YNVRHLMPQ.[-]	1xPCA [N-Term]	0.024739	O75940	1246.61
1396	[K].YQRPEGL.[-]		0.035105	O76071	862.442
1397	[K].YQRPEGL.[-]	1xPCA [N-Term]	0.0111834	O76071	951.468
1398	[K].YRPASASVSALIGGR.[-]		0.000730159	P46108-2	1504.82
1399	[K].YRPASASVSALIGGR.[-]	1xPCA [N-Term]	5.60856e-10	P46108-2	1593.85
1400	[K].YRSPVPLTPPGCVALDTRAD.[-]	1xCarbamidomethyl [C12]; 1xPCA [N-Term]	1.05931e-07	Q567V2	2274.13
1401	[K].YRSPVPLTPPGCVALDTRAD.[-]	1xCarbamidomethyl [C12]	1.16231e-06	Q567V2	2185.11
1402	[K].YTPSGQAGAAASESLFVSNHAY.[-]	1xPCA [N-Term]	3.69226e-08	P04075-2	2317.05
1403	[K].YVGIEREMEIP.[-]		0.0110266	Q15910-2	1335.66
1404	[K].YVLRSIAQE.[-]		0.00970967	Q8N2K1-3	1078.59
1405	[K].YYTLFGRSY.[-]	1xPCA [N-Term]	0.00904631	P07814	1258.59
1406	[K].YYTLFGRSY.[-]		0.030872	P07814	1169.56

## Sheet: Supplementary Table 5C
Table S5. List of identified C-terminal peptides from 293T cell
Table S5C. List of identified C-terminal peptides in the repeat 3
Number	Annotated Sequence	Modifications	Qvality PEP	Protein Accessions	Theo. MH+ [Da]
1	[K].MRPGEATLSC.[-]	1xCarbamidomethyl [C10]; 1xPCA [N-Term]	0.0012939	P57081	1210.53
2	[K].NAQLNIELEAAHH.[-]	1xPCA [N-Term]	7.89616e-07	P43490	1548.76
3	[K].MMRLVTQQE.[-]	1xPCA [N-Term]	0.000114386	Q9HB40	1224.59
4	[K].MITAAYVPLPTYHNLFPDSMTATQLLVPSRR.[-]	1xPCA [N-Term]	4.87632e-08	Q14498	3592.84
5	[K].MITAAYVPLPTYHNLFPDSMTATQLLVPSRR.[-]	2xOxidation [M1; M20]	4.12451e-05	Q14498	3535.81
6	[K].MITAAYVPLPTYHNLFPDSMTATQLLVPSRR.[-]	1xOxidation [M1]	2.39225e-05	Q14498	3519.81
7	[K].MITAAYVPLPTYHNLFPDSMTATQLLVPSRR.[-]		4.25898e-06	Q14498	3503.82
8	[K].MGGRNDYRNDQRNRPY.[-]	1xPCA [N-Term]	0.000409443	Q92804	2100.95
9	[K].MFGSSVDLGNLGQ.[-]	1xOxidation [M1]; 1xPCA [N-Term]	0.000487324	P13861	1429.64
10	[K].MFGSSVDLGNLGQ.[-]	1xPCA [N-Term]	1.39992e-05	P13861	1413.65
11	[K].MEQEVENFSCSR.[-]	1xCarbamidomethyl [C10]; 1xPCA [N-Term]	6.26086e-05	Q6PL18	1604.65
12	[K].MITAAYVPLPTYHNLFPDSMTATQLLVPSRR.[-]	1xOxidation [M1]; 1xPCA [N-Term]	8.9265e-07	Q14498	3608.84
13	[K].NAVSHRFRALLELQEYFGSLAA.[-]	1xPCA [N-Term]	0.000252139	Q9BY32	2581.33
14	[K].NLEELNISSAQ.[-]	1xPCA [N-Term]	8.29285e-05	I3L0E3	1306.63
15	[K].NLEELNISSAQ.[-]		0.000282162	I3L0E3	1217.6
16	[K].NHTIPGFQQAS.[-]	1xPCA [N-Term]	0.00110883	Q9HD15	1288.61
17	[K].NHTIPGFQQAS.[-]		0.000441764	Q9HD15	1199.58
18	[K].NGVIRGQPSPLAQVQQ.[-]	1xPCA [N-Term]	8.75738e-09	P45983-2	1780.95
19	[K].NGHLAVVAPRLNSR.[-]	1xPCA [N-Term]	3.40761e-07	O00159	1592.88
20	[K].NFPAIFRRIQDPVLQAVTSQTSLPGH.[-]	1xPCA [N-Term]	1.11049e-05	Q9UBP6	2981.57
21	[K].NFPAIFRRIQDPVLQAVTSQTSLPGH.[-]		0.000523313	Q9UBP6	2892.55
22	[K].NFNSRRTASDQPWSGL.[-]		0.000125223	Q01082-2	1835.88
23	[K].NETDEDGWTTVRR.[-]	1xPCA [N-Term]	8.0339e-05	Q14152	1667.74
24	[K].NETDEDGWTTVRR.[-]		3.48694e-05	Q14152	1578.71
25	[K].NENLAANFLLQQNFDED.[-]	1xPCA [N-Term]	0.000287283	P54727	2083.94
26	[K].NENALLRAQLQQHNLEMVGEGTRQ.[-]	1xPCA [N-Term]	1.27038e-09	Q15853	2838.41
27	[K].NENALLRAQLQQHNLEMVGEGTRQ.[-]		1.37171e-10	Q15853	2749.38
28	[K].NEGSCGPARIEYA.[-]	1xCarbamidomethyl [C5]; 1xPCA [N-Term]	8.61109e-06	Q9NQZ5	1512.65
29	[K].NDPVGAIHNAESLRR.[-]	1xPCA [N-Term]	6.52729e-06	Q9Y276	1737.88
30	[K].NDPVGAIHNAESLRR.[-]		1.72514e-05	Q9Y276	1648.85
31	[K].MEQEVENFSCSR.[-]	1xCarbamidomethyl [C10]; 1xOxidation [M1]	6.34662e-05	Q6PL18	1531.62
32	[K].MEQEVENFSCSR.[-]	1xCarbamidomethyl [C10]	1.36191e-06	Q6PL18	1515.62
33	[K].LYSYRYSPTTSHVGA.[-]	1xPCA [N-Term]	0.00105739	Q9GZL7	1790.85
34	[K].LVILANNCPALR.[-]	1xCarbamidomethyl [C8]; 1xPCA [N-Term]	0.000611299	E5RJH3	1442.79
35	[K].LVILANNCPALR.[-]	1xCarbamidomethyl [C8]	0.00106657	E5RJH3	1353.77
36	[K].LVEHGLNETIHIRGGVFS.[-]		3.76663e-05	Q7Z3B4	1978.05
37	[K].LVDPQEMLRLLGH.[-]	1xPCA [N-Term]	4.96334e-09	A0A0A0MT64	1609.85
38	[K].LVDPQEMLRLLGH.[-]	1xOxidation [M7]	0.00018724	A0A0A0MT64	1536.82
39	[K].LVDPQEMLRLLGH.[-]		1.64071e-06	A0A0A0MT64	1520.83
40	[K].IVAWVEEDHGEN.[-]	1xPCA [N-Term]	4.01372e-05	Q155Q3	1486.66
41	[K].LTPAEEENNSFQRLSP.[-]	1xPCA [N-Term]	8.88604e-07	Q5HYI7	1920.91
42	[K].ITIADCGQLE.[-]	1xCarbamidomethyl [C6]; 1xPCA [N-Term]	3.7326e-05	P62937	1208.56
43	[K].LTDGFMLPDPQNISLRR.[-]	1xOxidation [M6]	2.5377e-05	Q8WW01	1989.02
44	[K].LTDGFMLPDPQNISLRR.[-]		4.35534e-05	Q8WW01	1973.03
45	[K].LSVFANGVVTSIQDRYGS.[-]	1xPCA [N-Term]	1.80529e-05	Q9NP61	2002
46	[K].NILDVARQLNDAH.[-]		5.199e-07	P08397	1478.77
47	[K].LVLLERLPRPS.[-]	1xPCA [N-Term]	0.000148036	Q9BV10	1381.83
48	[K].IYSVEALPVAAVNVQSTQ.[-]	1xPCA [N-Term]	1.48468e-06	Q9NYY8	1978.03
49	[K].LYQSAGGMPGGMPGGFPGGGAPPSGGASSGPTIEEVD.[-]	1xOxidation [M]; 1xPCA [N-Term]	8.14739e-08	P11142	3451.52
50	[K].LYQSAGGMPGGMPGGFPGGGAPPSGGASSGPTIEEVD.[-]	1xPCA [N-Term]	7.84905e-10	P11142	3435.53
51	[K].LYQSAGGMPGGMPGGFPGGGAPPSGGASSGPTIEEVD.[-]		1.18728e-08	P11142	3346.5
52	[K].LYEIGAGTSEVRRLVIGRAFNADFH.[-]	1xPCA [N-Term]	0.000200355	A0A0A0MT83	2880.49
53	[K].IWTSYTEYVFCRE.[-]	1xCarbamidomethyl [C11]; 1xPCA [N-Term]	3.3783e-06	Q96CX2	1842.82
54	[K].IWTSYTEYVFCRE.[-]	1xCarbamidomethyl [C11]	0.000489501	Q96CX2	1753.79
55	[K].IVSSIFRTNTFLEAP.[-]	1xPCA [N-Term]	1.8135e-05	Q9GZU8	1783.94
56	[K].IVSSIFRTNTFLEAP.[-]		1.7644e-06	Q9GZU8	1694.91
57	[K].LVSQEEMEFIQRGGPE.[-]	1xPCA [N-Term]	1.31143e-09	P82909	1937.91
58	[K].LVSQEEMEFIQRGGPE.[-]	1xOxidation [M7]	1.18785e-07	P82909	1864.87
59	[K].LVSQEEMEFIQRGGPE.[-]		7.04173e-09	P82909	1848.88
60	[K].IVSGNLRILDH.[-]	1xPCA [N-Term]	3.12584e-07	E7EUC7	1325.73
61	[K].IVSGNLRILDH.[-]		5.96047e-06	E7EUC7	1236.71
62	[K].IVITDCGQLS.[-]	1xCarbamidomethyl [C6]; 1xPCA [N-Term]	3.24268e-05	P30405	1194.58
63	[K].LVLLERLPRPS.[-]		0.00140266	Q9BV10	1292.8
64	[K].ISQTAPEWTAQAMEAQMAQ.[-]	1xPCA [N-Term]	8.33052e-05	D6RFN0	2180.97
65	[K].NILDVARQLNDAH.[-]	1xPCA [N-Term]	1.53193e-07	P08397	1567.8
66	[K].NINDAWVCTNDMFRLALHNFG.[-]	1xCarbamidomethyl [C8]; 1xOxidation [M12]	4.76907e-05	P61970	2524.15
67	[K].QLQSEQPQTAAARS.[-]	1xPCA [N-Term]	2.18459e-05	Q9UI12	1603.78
68	[K].QLQSEQPQTAAARS.[-]		2.17442e-06	Q9UI12	1514.76
69	[K].QLQAQIDNQNDPEVGQQS.[-]		3.24268e-05	Q96D09	2011.93
70	[K].QILNFFHHRCN.[-]	1xCarbamidomethyl [C10]	2.4695e-05	A6NDU8	1485.72
71	[K].QHVTEAFQFHF.[-]	1xPCA [N-Term]	0.000270967	O43175	1479.68
72	[K].QHVTEAFQFHF.[-]		6.3518e-06	O43175	1390.65
73	[K].QFLRQNTGDDQTS.[-]		9.21818e-06	C9JYS5	1509.69
74	[K].QIRSNMCWLRD.[-]	1xCarbamidomethyl [C7]	0.00136745	O75439	1478.7
75	[K].QDVVLNYPM.[-]	1xPCA [N-Term]	0.000656155	Q15029	1167.55
76	[K].QDSSTGSYSINFVQNPNNNR.[-]		7.60859e-05	Q99614	2242.01
77	[K].QAPELSLSSQDLEVGGNQGH.[-]	1xPCA [N-Term]	6.49216e-05	O00273-2	2155.01
78	[K].QAALPAAEAASSG.[-]		0.000539861	E7EP72	1143.56
79	[K].PVSTTAVEGAE.[-]	1xPCA [N-Term]	6.09279e-05	Q16401	1149.54
80	[K].PVSAAVDANASESP.[-]	1xPCA [N-Term]	1.64856e-05	Q9H8Y8-3	1403.64
81	[K].PRNQGGYGGSSSSSSYGSGRRF.[-]	1xPCA [N-Term]	1.27309e-14	P09651	2340.05
82	[K].PRNQGGYGGSSSSSSYGSGRRF.[-]		2.37324e-13	P09651	2251.02
83	[K].PRIIEVAPQVATQNVNPTPGATS.[-]	1xPCA [N-Term]	1.60731e-11	P49903	2449.28
84	[K].QDSSTGSYSINFVQNPNNNR.[-]	1xPCA [N-Term]	0.000701088	Q99614	2331.04
85	[K].QIVEILTAYASAVGIGTTQVQPE.[-]		3.14007e-07	Q16891	2388.27
86	[K].QQAIELTQEEPYSDIIATPGPRFHII.[-]		1.31967e-05	O60216	2966.53
87	[K].QYIERSQASADEYSYVA.[-]	1xPCA [N-Term]	0.000664913	Q13617-2	2068.92
88	[K].QYIERSQASADEYSYVA.[-]		1.60425e-05	Q13617-2	1979.9
89	[K].QTFGYGARLF.[-]	1xPCA [N-Term]	0.000769006	O95433	1248.62
90	[K].QTFGYGARLF.[-]		0.000174977	O95433	1159.59
91	[K].QSRDCFGCLREWCDAFL.[-]	3xCarbamidomethyl [C5; C8; C13]	0.000137703	O75531	2219.94
92	[K].QRTNFHQRFESPESQASAEQPEM.[-]		1.61888e-05	O75436	2734.23
93	[K].QRSNLQATSLISCATGSTTEISGS.[-]	1xCarbamidomethyl [C13]	3.88822e-05	Q96IZ5	2469.19
94	[K].QRLTPRPSPSPMIESTPMSIAGDATPLLDEMDR.[-]	1xPCA [N-Term]	1.88881e-06	Q7KZ85	3698.8
95	[K].QRLTPRPSPSPMIESTPMSIAGDATPLLDEMDR.[-]	1xOxidation [M]	8.56013e-05	Q7KZ85	3625.77
96	[K].QRLTPRPSPSPMIESTPMSIAGDATPLLDEMDR.[-]		1.70064e-07	Q7KZ85	3609.77
97	[K].QREDIWEGRDQSTV.[-]		0.000636151	A0A087X0M0	1718.81
98	[K].QQQVPVAGIR.[-]		0.000420576	Q9H944	1095.63
99	[K].QQQLLNQQVLEQRQQQFPGTSM.[-]		0.000542266	O00287	2629.32
100	[K].QQLSAEELDAQLDAYNARMDTS.[-]	1xOxidation [M19]; 1xPCA [N-Term]	4.74749e-07	E9PB61	2574.14
101	[K].QQLSAEELDAQLDAYNARMDTS.[-]	1xPCA [N-Term]	1.27161e-07	E9PB61	2558.15
102	[K].QQLSAEELDAQLDAYNARMDTS.[-]	1xOxidation [M19]	3.34303e-09	E9PB61	2485.11
103	[K].QQLSAEELDAQLDAYNARMDTS.[-]		3.97098e-10	E9PB61	2469.12
104	[K].QQIQSIQQSIERLLV.[-]		3.05564e-07	B1AHD1	1783.01
105	[K].PGINVASDWSIHLR.[-]	1xPCA [N-Term]	0.00105739	Q14697-2	1653.85
106	[K].NQTQLNTTWLR.[-]		1.97691e-05	Q96PZ0-2	1374.71
107	[K].NQSLFCWEIPVQIVSHL.[-]	1xCarbamidomethyl [C6]	3.76741e-06	H0YIZ1	2070.05
108	[K].NNSNDIVNAIMELTM.[-]	2xOxidation [M11; M15]; 1xPCA [N-Term]	1.84674e-05	E9PAV3	1799.79
109	[K].NNSNDIVNAIMELTM.[-]	1xOxidation [M15]; 1xPCA [N-Term]	2.64354e-05	E9PAV3	1783.8
110	[K].NNSNDIVNAIMELTM.[-]	2xOxidation [M11; M15]	0.00105282	E9PAV3	1710.77
111	[K].NNSNDIVNAIMELTM.[-]	1xOxidation [M]	0.000279635	E9PAV3	1694.77
112	[K].NNRLLEVAVP.[-]	1xPCA [N-Term]	0.000850626	O43795	1213.67
113	[K].NMPVQDLPRLSIAM.[-]	1xPCA [N-Term]	0.000129839	Q9UJT0	1673.85
114	[K].NMCGLAACASYPIPLV.[-]	2xCarbamidomethyl [C3; C8]; 1xPCA [N-Term]	0.000369383	P09668	1825.84
115	[K].NMAQFSVLLPRH.[-]	1xOxidation [M2]; 1xPCA [N-Term]	4.27651e-07	B4DUC8	1517.77
116	[K].NMAQFSVLLPRH.[-]	1xPCA [N-Term]	6.61104e-08	B4DUC8	1501.77
117	[K].NMAQFSVLLPRH.[-]	1xOxidation [M2]	1.5119e-06	B4DUC8	1428.74
118	[K].NMAQFSVLLPRH.[-]		6.43637e-07	B4DUC8	1412.75
119	[K].NIRELSEGGSSTR.[-]		0.000869433	Q14588	1405.7
120	[K].NLQTVNVDEN.[-]	1xPCA [N-Term]	7.99757e-05	P62899	1234.57
121	[K].NLQTVNVDEN.[-]		0.0012884	P62899	1145.54
122	[K].NLQEGQVTDPRGIPLPPQ.[-]	1xPCA [N-Term]	1.43754e-07	Q92600-2	2048.06
123	[K].NLQEGQVTDPRGIPLPPQ.[-]		1.20963e-07	Q92600-2	1959.03
124	[K].NINDAWVCTNDMFRLALHNFG.[-]	1xCarbamidomethyl [C8]; 1xPCA [N-Term]	0.000218282	P61970	2597.18
125	[K].NQTQLNTTWLR.[-]	1xPCA [N-Term]	5.12813e-05	Q96PZ0-2	1463.74
126	[K].NINDAWVCTNDMFRLALHNFG.[-]	1xCarbamidomethyl [C8]	6.17854e-07	P61970	2508.15
127	[K].NRADPWQGC.[-]	1xCarbamidomethyl [C9]	0.000679761	P82921	1103.47
128	[K].NVQQQLDATSRNITEAR.[-]	1xPCA [N-Term]	8.92225e-08	Q9BVW5	2033.02
129	[K].NVQQQLDATSRNITEAR.[-]		4.53861e-06	Q9BVW5	1943.99
130	[K].NVIGLQMGTNRGASQAGMTGYGMPRQIL.[-]	2xOxidation [M]; 1xPCA [N-Term]	3.09877e-05	P37802-2	3042.47
131	[K].NVIGLQMGTNRGASQAGMTGYGMPRQIL.[-]	1xOxidation [M]; 1xPCA [N-Term]	3.05564e-07	P37802-2	3026.48
132	[K].NVIGLQMGTNRGASQAGMTGYGMPRQIL.[-]	1xPCA [N-Term]	1.47125e-06	P37802-2	3010.48
133	[K].NVIGLQMGTNRGASQAGMTGYGMPRQIL.[-]	2xOxidation [M]	2.38012e-07	P37802-2	2953.44
134	[K].NVIGLQMGTNRGASQAGMTGYGMPRQIL.[-]	1xOxidation [M]	1.17711e-07	P37802-2	2937.45
135	[K].NVIGLQMGTNRGASQAGMTGYGMPRQIL.[-]		3.16415e-10	P37802-2	2921.45
136	[K].NVERMGRLLGLETNV.[-]		0.000411278	Q96DR7	1700.91
137	[K].NSPATLFEVPDTW.[-]	1xPCA [N-Term]	0.000638972	O95453	1565.73
138	[K].NSNDIVNAIMELTM.[-]	1xOxidation [M14]	0.000559398	Q9BZK3	1580.73
139	[K].NSIRLTLNR.[-]		0.00113786	Q9BWT3	1086.64
140	[K].NSLRLDGLGSGRSILTNR.[-]		1.30674e-07	Q9HD23-4	1929.06
141	[K].NSFYVALERVSHE.[-]	1xPCA [N-Term]	7.85388e-05	P47224	1639.79
142	[K].NSDVLQSPLDSAARDEL.[-]	1xPCA [N-Term]	3.21066e-08	Q8NBJ5	1918.91
143	[K].NSDVLQSPLDSAARDEL.[-]		6.05854e-10	Q8NBJ5	1829.89
144	[K].NRPSSGSLIQVVTTEGRTELTPAYF.[-]	1xPCA [N-Term]	5.01105e-08	P09417	2812.43
145	[K].NRPSSGSLIQVVTTEGRTELTPAYF.[-]		1.25379e-08	P09417	2723.4
146	[K].NRADPWQGC.[-]	1xCarbamidomethyl [C9]; 1xPCA [N-Term]	0.000366088	P82921	1192.5
147	[K].RAAVAASSSS.[-]	1xPCA [N-Term]	0.00140861	P61927	995.49
148	[K].LSQSSIQQELCVS.[-]	1xCarbamidomethyl [C11]	0.000846912	Q5T200	1478.72
149	[K].ISGREIDVRLDRNA.[-]	1xPCA [N-Term]	0.00014938	A0A0A0MR39	1702.9
150	[K].LFRAVPDSERVIPPRTTTPYFL.[-]	1xPCA [N-Term]	3.99657e-06	O00743-3	2664.43
151	[K].LFRAVPDSERVIPPRTTTPYFL.[-]		1.15646e-06	O00743-3	2575.4
152	[K].LFQSNLVPADPE.[-]	1xPCA [N-Term]	0.00094457	O14593	1418.7
153	[K].LFQLYPRNFLR.[-]		0.0002096	Q8IXM3	1466.83
154	[K].LFPLHQETAAS.[-]	1xPCA [N-Term]	0.000509523	Q12840	1302.65
155	[K].LFMAQALQEYNN.[-]	1xOxidation [M3]; 1xPCA [N-Term]	2.90796e-05	B3KS98	1546.7
156	[K].LFMAQALQEYNN.[-]	1xPCA [N-Term]	3.01564e-06	B3KS98	1530.7
157	[K].LFMAQALQEYNN.[-]		3.87061e-05	B3KS98	1441.68
158	[K].IFEMGPVFTL.[-]	1xOxidation [M4]; 1xPCA [N-Term]	0.000334685	P00403	1258.62
159	[K].LFDNTVGAYRSL.[-]	1xPCA [N-Term]	2.71653e-05	A0PJW6	1444.72
160	[K].LFDNTVGAYRSL.[-]		6.64103e-05	A0PJW6	1355.7
161	[K].LFAPQQILQCSPAN.[-]	1xCarbamidomethyl [C10]; 1xPCA [N-Term]	9.0795e-05	K7ERV3	1675.83
162	[K].LFAPQQILQCSPAN.[-]	1xCarbamidomethyl [C10]	1.733e-05	K7ERV3	1586.8
163	[K].LEVGRIIECTHCGCRGCSG.[-]	4xCarbamidomethyl [C9; C12; C14; C17]	0.000161311	P41223	2220.97
164	[K].LEVAESEFTH.[-]	1xPCA [N-Term]	0.000850626	Q99755	1250.57
165	[K].LESVLPPERLPVQREEE.[-]	1xPCA [N-Term]	0.00022026	Q96T52	2109.1
166	[K].LEQRILSQTRGPPE.[-]	1xPCA [N-Term]	4.55751e-05	O75191	1712.91
167	[K].LGEFLAYPYVDPGTFN.[-]	1xPCA [N-Term]	0.000556919	Q92966	1891.89
168	[K].LHFGIDPDDTTITDLP.[-]	1xPCA [N-Term]	4.10583e-05	Q7L266	1858.89
169	[K].LHFGIDPDDTTITDLP.[-]		4.03198e-05	Q7L266	1769.86
170	[K].IHEMLQPGQDQ.[-]	1xOxidation [M4]; 1xPCA [N-Term]	0.000466072	J3KQL8	1400.63
171	[K].IHEMLQPGQDQ.[-]	1xPCA [N-Term]	0.000688824	J3KQL8	1384.63
172	[K].IHEMLQPGQDQ.[-]		0.000237799	J3KQL8	1295.6
173	[K].LGYDTGPSDTQGVLGPSPPQSFPQ.[-]	1xPCA [N-Term]	7.82772e-06	Q9UPM9	2534.18
174	[K].IGVDEFSTLVAES.[-]	1xPCA [N-Term]	0.000561888	P20472	1455.7
175	[K].IGTVMTFL.[-]	1xOxidation [M5]; 1xPCA [N-Term]	0.000463997	P30046	986.502
176	[K].IGSLRVGDPVYRMV.[-]	1xPCA [N-Term]	9.68704e-07	Q969Z3	1650.88
177	[K].LGRHVRALVLELCCNDESGEDVEVPYVRYTIR.[-]	2xCarbamidomethyl [C13; C14]; 1xPCA [N-Term]	6.64431e-07	P22314	3906.94
178	[K].LGRAMREIV.[-]	1xPCA [N-Term]	0.00125582	P48047	1133.62
179	[K].LGPPPEPPGGLCHGHPQPQVH.[-]	1xCarbamidomethyl [C12]; 1xPCA [N-Term]	2.85567e-06	Q00653	2297.1
180	[K].LGLQCLPSDGVQNVNQ.[-]	1xCarbamidomethyl [C5]; 1xPCA [N-Term]	2.28607e-05	P41440	1830.88
181	[K].LGGSLIVAFEGCPV.[-]	1xCarbamidomethyl [C12]; 1xPCA [N-Term]	0.00033922	P60981	1507.76
182	[K].LGGSAVISLEGKPL.[-]	1xBiotin [K12]; 1xPCA [N-Term]	0.00113786	E9PK25	1655.88
183	[K].LEQRILSQTRGPPE.[-]		1.06516e-07	O75191	1623.88
184	[K].LEPHEGLLLRFPYAA.[-]	1xPCA [N-Term]	7.14071e-05	P08195-4	1814.96
185	[K].LEGTEDLSDVLVRQGD.[-]	1xPCA [N-Term]	5.04948e-11	Q15003	1834.88
186	[K].LEGTEDLSDVLVRQGD.[-]		5.17046e-09	Q15003	1745.86
187	[K].LARELRSAGAPASVSGQDADGSTSPRSQEP.[-]	1xPCA [N-Term]	2.33726e-07	P42679-2	3086.49
188	[K].LAAVAQDEEENPSRSSG.[-]	1xPCA [N-Term]	4.74292e-09	O14715	1848.84
189	[K].LAAVAQDEEENASRSSG.[-]	1xPCA [N-Term]	0.000308701	Q99666	1822.82
190	[K].LAAVAQDEEENASRSSG.[-]		0.000348473	Q99666	1733.79
191	[K].HVPRAVFVDLEPTVIDEVRTGTYR.[-]	1xPCA [N-Term]	4.08266e-09	F8VRK0	2858.49
192	[K].HVPRAVFVDLEPTVIDEVRTGTYR.[-]		1.38623e-07	F8VRK0	2769.47
193	[K].HRSATYCEQLLQHVQAVPATQ.[-]	1xCarbamidomethyl [C7]; 1xPCA [N-Term]	3.14148e-06	Q86Y56	2526.23
194	[K].LARTDARGLFVQALPSS.[-]		0.000439795	P22670	1801.99
195	[K].LHLADAQDVPNTSAS.[-]		0.00093638	Q8IWP9	1538.74
196	[K].LARTDARGLFVQALPSS.[-]	1xPCA [N-Term]	0.000542266	P22670	1891.02
197	[K].LASQADSTEQVDDTILT.[-]		0.000904288	Q92616	1806.86
198	[K].LEATINELV.[-]	1xPCA [N-Term]	0.000125791	P10599	1090.58
199	[K].LDTEPQWVPSTWLR.[-]	1xPCA [N-Term]	4.29784e-06	Q8N3R9	1816.9
200	[K].LDSEAVPRATCCPDVQPEEAEDHL.[-]	2xCarbamidomethyl [C11; C12]; 1xPCA [N-Term]	0.000241035	Q9P107	2827.23
201	[K].LDSEAVPRATCCPDVQPEEAEDHL.[-]	2xCarbamidomethyl [C11; C12]	3.9059e-05	Q9P107	2738.2
202	[K].IDFDSVSSIMASSQ.[-]	1xOxidation [M10]; 1xPCA [N-Term]	1.65606e-05	Q9UBQ5	1591.69
203	[K].IDFDSVSSIMASSQ.[-]	1xPCA [N-Term]	7.27904e-06	Q9UBQ5	1575.7
204	[K].IDDVVNTR.[-]	1xPCA [N-Term]	0.000485157	P50991	1020.51
205	[K].IDDVVNTR.[-]		4.64099e-05	P50991	931.484
206	[K].IDDIRKPGESEE.[-]	1xBiotin [K6]; 1xPCA [N-Term]	3.08474e-05	P48643	1702.77
207	[K].ICESYNTAQAGGRRISLDQQ.[-]	1xCarbamidomethyl [C2]	4.83442e-05	Q96PM5	2267.08
208	[K].LASQADSTEQVDDTILT.[-]	1xPCA [N-Term]	1.38727e-05	Q92616	1895.89
209	[K].IASDCFRFQDWSSS.[-]	1xCarbamidomethyl [C5]; 1xPCA [N-Term]	4.83659e-06	Q9NPJ8-3	1794.75
210	[K].LSPQCQPLHNEL.[-]	1xCarbamidomethyl [C5]; 1xPCA [N-Term]	0.00123982	P51688	1524.73
211	[K].LHLAENAEPEEQSAA.[-]		0.000257879	Q9BUN5	1608.75
212	[K].IHLQIARQR.[-]		0.000180597	Q6EEV4	1134.69
213	[K].IQSPTEETEIFYHRGV.[-]	1xPCA [N-Term]	1.2493e-06	Q6P4A7	1994.96
214	[K].IQSPTEETEIFYHRGV.[-]		2.40294e-06	Q6P4A7	1905.93
215	[K].LQESASGTGPRMTAAYI.[-]		7.37095e-05	Q9UJU2	1752.86
216	[K].IQEALHACPLG.[-]	1xCarbamidomethyl [C8]; 1xPCA [N-Term]	0.000346914	Q9NS23	1297.64
217	[K].INPETVNLSI.[-]	1xPCA [N-Term]	0.00135589	A0A087X211	1188.63
218	[K].LNEAQPSTIATSMRDSLIDSLT.[-]	1xPCA [N-Term]	3.71569e-05	P56537	2452.2
219	[K].LNEAQPSTIATSMRDSLIDSLT.[-]		0.000126934	P56537	2363.18
220	[K].LMTTNEIQSNIYT.[-]	1xPCA [N-Term]	0.000679761	O95456	1616.76
221	[K].LMPMQQIAN.[-]	1xPCA [N-Term]	0.00142058	P55809	1134.54
222	[K].LMNQMNARL.[-]	2xOxidation [M2; M5]	0.000664913	Q6YN16	1122.54
223	[K].LMNQMNARL.[-]	1xOxidation [M]	0.000752283	Q6YN16	1106.54
224	[K].LMDVGLIAIR.[-]	1xOxidation [M2]; 1xPCA [N-Term]	2.16457e-06	P31948-2	1205.67
225	[K].LMDVGLIAIR.[-]	1xPCA [N-Term]	9.21818e-06	P31948-2	1189.68
226	[K].LMDVGLIAIR.[-]	1xOxidation [M2]	3.51927e-06	P31948-2	1116.64
227	[K].INEIRTLIDL.[-]		0.000234606	Q14527	1199.7
228	[K].LREQMERHLNL.[-]		0.0007556	Q96CM8-2	1438.76
229	[K].IRFGEALGSL.[-]	1xPCA [N-Term]	0.000428163	Q9UG56	1151.62
230	[K].ISGREIDVRLDRNA.[-]		7.23849e-05	A0A0A0MR39	1613.87
231	[K].LSELRALSIVADD.[-]		0.000670814	Q9NQY0	1401.76
232	[K].ISELEGNLQTLRNSNST.[-]	1xPCA [N-Term]	5.10048e-09	D3DTX6	1964.97
233	[K].ISELEGNLQTLRNSNST.[-]		9.85088e-05	D3DTX6	1875.94
234	[K].LSDVARTCEQMLEN.[-]	1xCarbamidomethyl [C8]; 1xPCA [N-Term]	2.5377e-05	Q9P086	1754.78
235	[K].LSDVARTCEQMLEN.[-]	1xCarbamidomethyl [C8]; 1xOxidation [M11]	0.000104011	Q9P086	1681.75
236	[K].LSDVARTCEQMLEN.[-]	1xCarbamidomethyl [C8]	4.14327e-05	Q9P086	1665.76
237	[K].LRTNLQPLESTQSQDF.[-]	1xPCA [N-Term]	7.60859e-05	Q9Y248	1965.97
238	[K].LRTNLQPLESTQSQDF.[-]		1.67002e-07	Q9Y248	1876.94
239	[K].LRRPEGASNESERD.[-]	1xPCA [N-Term]	1.44476e-06	O75381	1704.8
240	[K].LRQALSRFPVM.[-]	1xOxidation [M11]	1.95904e-05	Q9Y5X1	1333.74
241	[K].LRQALSRFPVM.[-]		0.00122401	Q9Y5X1	1317.75
242	[K].LRPTVTNDRSAPIIR.[-]	1xPCA [N-Term]	4.65303e-11	Q9UHR4	1798.01
243	[K].LRPTVTNDRSAPIIR.[-]		4.19951e-07	Q9UHR4	1708.98
244	[K].LRPSADELLRHMFVHYH.[-]	1xPCA [N-Term]	2.92127e-06	Q9Y2U5	2210.11
245	[K].LRHMLLLAIQECSEGFGLA.[-]	1xCarbamidomethyl [C12]; 1xOxidation [M4]	8.68966e-06	Q7Z6Z7	2174.11
246	[K].LMDVGLIAIR.[-]		1.83838e-05	P31948-2	1100.65
247	[K].LIHIPINNIIVGG.[-]		2.74131e-05	P60059	1372.83
248	[K].IIHDFPQFYPLGIVQHD.[-]	1xPCA [N-Term]	4.38621e-11	P35244	2128.07
249	[K].IIHDFPQFYPLGIVQHD.[-]		4.98834e-08	P35244	2039.04
250	[K].LLFQELMSMSIAPRMMSV.[-]	4xOxidation [M7; M9; M15; M16]; 1xPCA [N-Term]	0.00011132	P30876	2237.05
251	[K].LLFAIEETEGFGQE.[-]	1xPCA [N-Term]	0.000110818	Q9H0M0	1671.79
252	[K].LLERLPEVEVPQHL.[-]	1xPCA [N-Term]	3.68281e-06	Q02818	1760.97
253	[K].LLERLPEVEVPQHL.[-]		0.000597901	Q02818	1671.94
254	[K].ILENSEDSSPECLF.[-]	1xCarbamidomethyl [C12]; 1xPCA [N-Term]	4.33562e-05	A0A0B4J1V9	1728.74
255	[K].ILDATPACLP.[-]	1xCarbamidomethyl [C8]; 1xPCA [N-Term]	0.000233552	Q9Y5Y2	1159.58
256	[K].LHQGITVSDPPFDTQPRPDDSFS.[-]		1.94133e-05	M0QZ12	2556.2
257	[K].LIHIPINNIIVGG.[-]	1xPCA [N-Term]	4.43669e-06	P60059	1461.86
258	[K].LHLAENAEPEEQSAA.[-]	1xPCA [N-Term]	0.000748981	Q9BUN5	1697.78
259	[K].LLRQHGLLGEVN.[-]	1xPCA [N-Term]	0.000139584	Q96D96	1437.8
260	[K].IIRPSETAGRYITYRLVQ.[-]	1xPCA [N-Term]	6.31441e-09	P19388	2225.22
261	[K].IIRPSETAGRYITYRLVQ.[-]		1.24401e-05	P19388	2136.19
262	[K].LIRILRMSDPERGQTTLPFRPVTQEEDDDQR.[-]	1xPCA [N-Term]	9.6465e-06	Q96SB8-2	3800.91
263	[K].LIRILRMSDPERGQTTLPFRPVTQEEDDDQR.[-]		0.000600558	Q96SB8-2	3711.89
264	[K].IIRFLQGRSSRDSSAGSDTSLEGAAPMGPT.[-]		1.84639e-06	Q6SZW1	3064.51
265	[K].ILREMYERQ.[-]	1xPCA [N-Term]	0.00138495	Q96GY3	1326.66
266	[K].LLRDAQQNS.[-]		0.000803527	P0DJ07	1044.54
267	[K].LLQTCFSSPADDSMDR.[-]	1xCarbamidomethyl [C5]; 1xOxidation [M14]; 1xPCA [N-Term]	1.88881e-06	Q9NZL4-3	1947.82
268	[K].LLQTCFSSPADDSMDR.[-]	1xCarbamidomethyl [C5]; 1xPCA [N-Term]	3.46341e-11	Q9NZL4-3	1931.83
269	[K].LLQTCFSSPADDSMDR.[-]	1xCarbamidomethyl [C5]; 1xOxidation [M14]	7.57986e-07	Q9NZL4-3	1858.79
270	[K].LLQTCFSSPADDSMDR.[-]	1xCarbamidomethyl [C5]	8.40657e-09	Q9NZL4-3	1842.8
271	[K].LIQAIDHNEGFSLI.[-]		0.00093231	Q5GLZ8	1569.83
272	[K].LLPHQLYGVVPQA.[-]	1xPCA [N-Term]	9.45736e-05	P18887	1523.84
273	[K].LLMAVENAQGFEGVD.[-]	1xOxidation [M3]; 1xPCA [N-Term]	0.000516373	A0A1B0GVY1	1697.78
274	[K].LLMAVENAQGFEGVD.[-]	1xPCA [N-Term]	0.000238873	A0A1B0GVY1	1681.79
275	[K].HRATGEGGASDLPEDPDEDAIPIT.[-]	1xPCA [N-Term]	1.57537e-05	O15541	2552.15
276	[K].RADWLARLGTASA.[-]	1xPCA [N-Term]	0.000463997	Q86SQ9-2	1476.77
277	[K].RAEEFLTASQEAL.[-]	1xPCA [N-Term]	1.31929e-06	Q14738	1553.76
278	[K].VERADGYEPPVQESV.[-]	1xPCA [N-Term]	3.01429e-07	P61247	1763.82
279	[K].VERADGYEPPVQESV.[-]		6.70175e-08	P61247	1674.8
280	[K].VEQLINAMSIES.[-]	1xPCA [N-Term]	0.000547108	O75051	1422.69
281	[K].VFTGLAAPSLDTTGCCNHVDGMA.[-]	2xCarbamidomethyl [C15; C16]; 1xPCA [N-Term]	2.33856e-05	Q9H6R7	2483.08
282	[K].VDPMAIVVFHQADIGEYVRHEETLT.[-]	1xPCA [N-Term]	8.49455e-06	Q9Y221	2958.45
283	[K].VARVQPEFLQT.[-]	1xPCA [N-Term]	4.29645e-05	Q9Y3B2	1376.73
284	[K].VDPMAIVVFHQADIGEYVRHEETLT.[-]	1xOxidation [M4]; 1xPCA [N-Term]	4.76682e-08	Q9Y221	2974.44
285	[K].VGDPVYLLGQ.[-]	1xPCA [N-Term]	0.000263748	Q5VT66-2	1149.59
286	[K].VLLSDSNLHDA.[-]		0.000978014	Q6FI81	1183.6
287	[K].VIIADCGEYV.[-]	1xCarbamidomethyl [C6]; 1xPCA [N-Term]	0.000569423	Q9UNP9	1227.57
288	[K].VLGMRRGLILAED.[-]	1xPCA [N-Term]	0.000345362	Q9BXS6	1531.84
289	[K].VLDTLRDAMMSQAREML.[-]	1xOxidation [M10]; 1xPCA [N-Term]	0.000990841	Q9H5K3	2084.99
290	[K].VLDTLRDAMMSQAREML.[-]	1xPCA [N-Term]	4.37664e-06	Q9H5K3	2069
291	[K].VLADSERYTWIVL.[-]	1xPCA [N-Term]	0.000600558	Q66K64	1653.86
292	[K].VGVSMFNRPH.[-]	1xPCA [N-Term]	7.75693e-06	Q9P0S9	1232.6
293	[K].VGVAPLPAIRPQLCL.[-]	1xCarbamidomethyl [C14]; 1xPCA [N-Term]	2.13428e-07	Q66PJ3-4	1692.96
294	[K].TRVLPNAFNIPNRILDIL.[-]	1xPCA [N-Term]	0.000168767	Q8TDJ6-3	2168.23
295	[K].TQIDELLRQSLS.[-]		0.00144479	P82094-2	1402.75
296	[K].TMVTRFNEAQ.[-]	1xOxidation [M2]	0.000491687	P98175-5	1212.57
297	[K].TITAYFGDLIRRPASET.[-]		0.00086564	Q96RS0	1911
298	[K].TLSEVEESISTLISQPN.[-]	1xPCA [N-Term]	0.0011676	Q8N668	1935.95
299	[K].TLRLNQPGTPTRTAV.[-]	1xPCA [N-Term]	7.7478e-05	P36507	1713.94
300	[K].TLQQNAESRFN.[-]	1xPCA [N-Term]	6.61099e-05	O95816	1396.66
301	[K].TLQQNAESRFN.[-]		6.67722e-06	O95816	1307.63
302	[K].TLNEADCATVPPAIRSY.[-]	1xCarbamidomethyl [C7]; 1xPCA [N-Term]	4.46879e-10	P31040	1966.93
303	[K].TLNEADCATVPPAIRSY.[-]	1xCarbamidomethyl [C7]	4.99285e-06	P31040	1877.91
304	[K].TLGTMIAGDTSGDYRRLLLAIVGQ.[-]	1xOxidation [M5]; 1xPCA [N-Term]	3.21221e-07	P20073	2626.37
305	[K].TLGTMIAGDTSGDYRRLLLAIVGQ.[-]	1xPCA [N-Term]	2.89479e-05	P20073	2610.37
306	[K].TLGTMIAGDTSGDYRRLLLAIVGQ.[-]		0.000216323	P20073	2521.34
307	[K].TLESSIQGLRIM.[-]	1xOxidation [M12]; 1xPCA [N-Term]	3.95944e-05	Q92747	1452.75
308	[K].TLESSIQGLRIM.[-]	1xPCA [N-Term]	8.11737e-06	Q92747	1436.76
309	[K].TLESSIQGLRIM.[-]	1xOxidation [M12]	1.06083e-06	Q92747	1363.72
310	[K].TLESSIQGLRIM.[-]		1.08963e-07	Q92747	1347.73
311	[K].TIAPLVASGAVQLI.[-]	1xPCA [N-Term]	6.76258e-05	Q9BRT9	1441.84
312	[K].VLLSDSNLHDA.[-]	1xPCA [N-Term]	8.53322e-06	Q6FI81	1272.62
313	[K].TTHFVEGGDAGNREDQINRLIRRMN.[-]		0.000904288	P18124	2899.43
314	[K].VAEAVATFLIRHRFAEPIGGFQCVFPGC.[-]	2xCarbamidomethyl [C23; C28]; 1xPCA [N-Term]	2.2654e-05	Q9Y570-4	3238.61
315	[K].TVYVSVLPTTADF.[-]	1xPCA [N-Term]	0.000112843	P41252	1501.76
316	[K].TVYVSVLPTTADF.[-]		0.000178973	P41252	1412.73
317	[K].TVETRDGQVINETSQHHDDLE.[-]	1xPCA [N-Term]	1.51878e-06	P08670	2512.13
318	[K].TVETRDGQVINETSQHHDDLE.[-]		8.78876e-11	P08670	2423.11
319	[K].TVCVEMGDVESAF.[-]	1xCarbamidomethyl [C3]; 1xPCA [N-Term]	0.000482999	P49189	1532.64
320	[K].TVCVEMGDVESAF.[-]	1xCarbamidomethyl [C3]	0.000667857	P49189	1443.61
321	[K].TVASRIAFFL.[-]		0.000463997	Q5JU69	1124.65
322	[K].TTHFVEGGDAGNREDQINRLIRRMN.[-]	1xOxidation [M24]	0.000203085	P18124	2915.43
323	[K].VLLVLCGGDD.[-]	1xCarbamidomethyl [C6]; 1xPCA [N-Term]	0.000762274	P09525	1149.56
324	[K].VLMTQQPRPVL.[-]	1xOxidation [M3]	1.17803e-05	Q9NPE3	1297.73
325	[K].VVVHQETEIADE.[-]	1xPCA [N-Term]	0.000990841	P11171	1457.69
326	[K].VVVHQETEIADE.[-]		0.00093231	P11171	1368.66
327	[K].VVIEACDELGIILAHTNLRLFHH.[-]	1xCarbamidomethyl [C6]; 1xPCA [N-Term]	2.1465e-14	P31939	2759.45
328	[K].VVIEACDELGIILAHTNLRLFHH.[-]	1xCarbamidomethyl [C6]	2.50207e-07	P31939	2670.42
329	[K].VVHAWWGIH.[-]	1xPCA [N-Term]	0.000160584	O95210	1193.6
330	[K].VVEELTRIH.[-]	1xPCA [N-Term]	7.14799e-06	Q16531	1184.64
331	[K].VVEELTRIH.[-]		2.08762e-05	Q16531	1095.62
332	[K].VVAEVYDQERFDNSDLSA.[-]	1xPCA [N-Term]	0.000174977	Q9UHX1	2145.97
333	[K].VSSRGTRLVFPLEDNA.[-]		0.000569423	A0A087WXD1	1760.93
334	[K].VVYTSLQWASLQ.[-]	1xPCA [N-Term]	0.000877067	Q9BSV6	1483.76
335	[K].YYTLFGRSY.[-]	1xPCA [N-Term]	0.000916198	P07814	1258.59
336	[K].YTELPHGAISEDQAVGPADIPCDSTGQTST.[-]	1xCarbamidomethyl [C22]	3.31711e-05	Q9H773	3117.4
337	[K].YRSPVPLTPPGCVALDTRAD.[-]	1xCarbamidomethyl [C12]; 1xPCA [N-Term]	7.64903e-07	Q567V2	2274.13
338	[K].YRSPVPLTPPGCVALDTRAD.[-]	1xCarbamidomethyl [C12]	6.26584e-06	Q567V2	2185.11
339	[K].YRPASASVSALIGGR.[-]	1xPCA [N-Term]	1.27617e-09	P46108-2	1593.85
340	[K].YRPASASVSALIGGR.[-]		0.000162042	P46108-2	1504.82
341	[K].YLIGAAPIAYGLPVSLR.[-]		0.00033619	Q14674	1774.03
342	[K].YLHENLPIPQRNTN.[-]	1xPCA [N-Term]	8.11433e-07	P54886	1797.9
343	[K].YLHENLPIPQRNTN.[-]		7.04424e-05	P54886	1708.88
344	[K].YHGVSLLNPPETLNL.[-]		0.000745692	P20248	1666.88
345	[K].YESSTASALVA.[-]	1xPCA [N-Term]	0.000432007	P62277	1187.56
346	[K].YDLFVGSQATDFGEALVRHDEF.[-]	1xPCA [N-Term]	6.82135e-09	O43852-3	2605.2
347	[K].YDLFVGSQATDFGEALVRHDEF.[-]		5.76881e-08	O43852-3	2516.17
348	[K].YCQRVPYRIFPYIY.[-]	1xCarbamidomethyl [C2]	0.00113786	Q14739	1937.97
349	[K].YASETLQAQSEEARRLLGY.[-]	1xPCA [N-Term]	0.000439795	Q9ULR0-2	2274.11
350	[K].WMGPIPPAVNARL.[-]	1xOxidation [M2]	0.000166495	Q9Y2Q3-2	1437.77
351	[K].WMGPIPPAVNARL.[-]		1.41913e-05	Q9Y2Q3-2	1421.77
352	[K].VYNEAGVTFT.[-]	1xPCA [N-Term]	0.000896429	P00367	1189.55
353	[K].VSSQGNLIPARPAPAPPLYSSLT.[-]	1xPCA [N-Term]	3.88912e-06	Q13443	2425.29
354	[K].VSQLQERTGRTAPTVIT.[-]	1xPCA [N-Term]	0.000789544	P36871-2	1946.05
355	[K].VSQLQERTGRTAPTVIT.[-]		0.000307318	P36871-2	1857.02
356	[K].VMLALPSVRQIDATFVRF.[-]	1xPCA [N-Term]	3.4242e-05	Q15435	2152.17
357	[K].VMLALPSVRQIDATFVRF.[-]	1xOxidation [M2]	2.56072e-06	Q15435	2079.14
358	[K].VIVDTSDLPDP.[-]	1xPCA [N-Term]	0.000908242	Q13114	1259.62
359	[K].VLTQMGSPSVRCSSMS.[-]	1xCarbamidomethyl [C12]; 1xPCA [N-Term]	1.74088e-05	Q15796	1815.82
360	[K].VLTQMGSPSIRCSSVS.[-]	1xCarbamidomethyl [C12]; 1xPCA [N-Term]	2.93183e-08	P84022	1797.86
361	[K].VLTQMGSPSIRCSSVS.[-]	1xCarbamidomethyl [C12]	0.00139674	P84022	1708.84
362	[K].VLTQMGSPLNPISSVS.[-]	1xOxidation [M5]; 1xPCA [N-Term]	0.00132175	Q99717	1734.87
363	[K].VLTQMGSPLNPISSVS.[-]	1xPCA [N-Term]	0.000644651	Q99717	1718.88
364	[K].VISVDELEYRQ.[-]	1xPCA [N-Term]	5.95618e-05	Q9NRA8-3	1439.72
365	[K].VISVDELEYRQ.[-]		0.0014387	Q9NRA8-3	1350.69
366	[K].VLQSPATTVVRTLNDRSSIVMGEPISQSSSNSQ.[-]	1xOxidation [M21]; 1xPCA [N-Term]	0.00115264	Q8TCS8	3593.79
367	[K].VLQSPATTVVRTLNDRSSIVMGEPISQSSSNSQ.[-]	1xPCA [N-Term]	0.00136745	Q8TCS8	3577.79
368	[K].VLPGVDALSNI.[-]	1xPCA [N-Term]	0.000238873	P00558	1186.65
369	[K].VLMTQQPRPVL.[-]	1xOxidation [M3]; 1xPCA [N-Term]	9.05222e-06	Q9NPE3	1386.76
370	[K].VLMTQQPRPVL.[-]	1xPCA [N-Term]	1.95016e-05	Q9NPE3	1370.76
371	[K].VLMTQQPRPVL.[-]		1.01868e-05	Q9NPE3	1281.73
372	[K].VNLQMVYDSPLCRLDAEPRPPPTQEAA.[-]	1xCarbamidomethyl [C12]	4.31347e-08	K7ER00	3067.5
373	[K].VNLQMVYDSPLCRLDAEPRPPPTQEAA.[-]	1xCarbamidomethyl [C12]; 1xPCA [N-Term]	2.58291e-07	K7ER00	3156.52
374	[K].VSNIFDDPLNAFGGQ.[-]	1xPCA [N-Term]	8.08058e-06	A0A096LPC5	1682.78
375	[K].VSNIFDDPLNAFGGQ.[-]		7.17316e-05	A0A096LPC5	1593.75
376	[K].VSLGEGRPPVLTASRQGVTST.[-]		0.000103541	G5E9V6	2112.14
377	[K].VRLREPLSGQDVQMVTENWLVLEPRGL.[-]	1xPCA [N-Term]	8.56892e-07	Q5T0F9	3223.7
378	[K].VRGALTWPSLAAAIHAQVPED.[-]	1xPCA [N-Term]	8.74471e-12	Q8TDP1	2291.19
379	[K].VRGALTWPSLAAAIHAQVPED.[-]		8.22175e-08	Q8TDP1	2202.17
380	[K].VQQRRQELEQVLGIRLT.[-]	1xPCA [N-Term]	7.72178e-06	Q92925	2155.21
381	[K].VQQRRQELEQVLGIRLT.[-]		1.18339e-05	Q92925	2066.18
382	[K].VQQRRQELEQALGIRNT.[-]	1xPCA [N-Term]	1.07488e-07	Q96GM5	2128.14
383	[K].VQQRRQELEQALGIRNT.[-]		1.136e-05	Q96GM5	2039.11
384	[K].VQQLLQEMTAS.[-]	1xPCA [N-Term]	0.000605905	Q9NWZ3	1336.66
385	[K].VQAELSQPLTAGGAISELL.[-]	1xPCA [N-Term]	0.000748981	Q15291	1986.05
386	[K].VNLQMVYDSPLCRLDAEPRPPPTQEAA.[-]	1xCarbamidomethyl [C12]; 1xOxidation [M5]; 1xPCA [N-Term]	3.94152e-05	K7ER00	3172.52
387	[K].VNLQMVYDSPLCRLDAEPRPPPTQEAA.[-]	1xCarbamidomethyl [C12]; 1xOxidation [M5]	3.01551e-05	K7ER00	3083.49
388	[K].RAEEFLTASQEAL.[-]		6.55438e-07	Q14738	1464.73
389	[K].THLPTFSQED.[-]		0.0010993	P22413	1174.54
390	[K].RQGYGEGFRWLSQYID.[-]		4.85641e-05	Q9NR31	1974.95
391	[K].RQGRTLYGFGG.[-]		2.64354e-05	P62805	1211.63
392	[K].RNSVDTATSSSLSTPSEPLSPTSSLGEERN.[-]		1.8947e-09	P13807	3106.48
393	[K].RNIQQYNSFVSLSV.[-]	1xPCA [N-Term]	0.000679761	P10644	1743.88
394	[K].RNIQQYNSFVSLSV.[-]		9.0795e-05	P10644	1654.85
395	[K].RNIPMLFVRGDGVVLVAPPLRVG.[-]	1xOxidation [M5]	2.61835e-07	P62310	2491.43
396	[K].RNIPMLFVRGDGVVLVAPPLRVG.[-]		5.6137e-08	P62310	2475.44
397	[K].RQMSVPGIFNPHEIPEEMCD.[-]	1xCarbamidomethyl [C19]	3.31599e-07	O14980	2386.06
398	[K].RLVVFDAR.[-]	1xPCA [N-Term]	0.000303203	P53803	1064.6
399	[K].RLVVFDAR.[-]		0.000321434	P53803	975.573
400	[K].RIVTTPQTVLRINSIEIAPCLL.[-]	1xCarbamidomethyl [C20]	0.000274649	Q7Z2W9	2507.44
401	[K].RIVAPPGGRSNITSLS.[-]		4.87849e-05	Q14195-2	1624.91
402	[K].RLQSAMTEGGVVLREPQRIYE.[-]	1xOxidation [M6]; 1xPCA [N-Term]	0.00102583	Q9H0U6	2537.29
403	[K].RLQSAMTEGGVVLREPQRIYE.[-]	1xPCA [N-Term]	3.01551e-05	Q9H0U6	2521.3
404	[K].RLQSAMTEGGVVLREPQRIYE.[-]	1xOxidation [M6]	6.95583e-06	Q9H0U6	2448.27
405	[K].RQMSVPGIFNPHEIPEEMCD.[-]	1xCarbamidomethyl [C19]; 1xOxidation [M18]	2.65557e-05	O14980	2402.06
406	[K].RQRPDDPMASFLGQ.[-]		3.56697e-05	O95391	1617.78
407	[K].RRRTLLEQLDDDQ.[-]		0.00113786	O75400	1657.86
408	[K].RWELSSDQPYL.[-]	1xPCA [N-Term]	0.000402182	O95182	1482.7
409	[K].RVSAIVEQSWRDC.[-]	1xCarbamidomethyl [C13]	1.44926e-09	P49459	1605.78
410	[K].RVSAIVEQSWNDS.[-]		1.45833e-05	P63146	1490.72
411	[K].RVNEVIVGNDQLMEI.[-]		8.44455e-05	Q9NR50	1728.89
412	[K].RVFGWEEDEDF.[-]		0.000571957	A6ZKI3	1428.61
413	[K].RTPSCPVCQTAVTQAIQIHS.[-]	2xCarbamidomethyl [C5; C8]	1.63328e-06	Q5U5Q3	2254.11
414	[K].RTPMGLLLEALGQEQEAGS.[-]	1xOxidation [M4]; 1xPCA [N-Term]	1.05124e-06	A6NM71	2105.03
415	[K].RTPMGLLLEALGQEQEAGS.[-]	1xPCA [N-Term]	1.92255e-07	A6NM71	2089.04
416	[K].RTPMGLLLEALGQEQEAGS.[-]		2.18121e-09	A6NM71	2000.01
417	[K].RSRVEEPSGAVTTPAGVIAAAGPQGPGTGE.[-]	1xPCA [N-Term]	3.69438e-09	P85037	2908.45
418	[K].RSRVEEPSGAVTTPAGVIAAAGPQGPGTGE.[-]		4.56264e-14	P85037	2819.43
419	[K].RSGASILQAGCCG.[-]	2xCarbamidomethyl [C11; C12]; 1xPCA [N-Term]	0.000388037	A0A182DWI3	1425.64
420	[K].RSGASILQAGCCG.[-]	2xCarbamidomethyl [C11; C12]	5.79628e-05	A0A182DWI3	1336.61
421	[K].RLQSAMTEGGVVLREPQRIYE.[-]		3.86794e-08	Q9H0U6	2432.27
422	[K].RLQEDPNYSPQRFPNAQRAFADDP.[-]	1xPCA [N-Term]	0.000180597	P46379-3	2921.37
423	[K].RLQEDPNYSPQRFPNAQRAFADDP.[-]		5.36697e-07	P46379-3	2832.34
424	[K].RLQDVVSERANH.[-]		0.00123982	P28749	1423.74
425	[K].RGHFPFTHVRLLDQQNPDEDFS.[-]	1xPCA [N-Term]	0.00111843	P46108	2744.3
426	[K].RFQTYAAPSMAQP.[-]	1xOxidation [M10]	0.000982272	Q6IBW4-4	1483.7
427	[K].RFFEVRRVV.[-]	1xPCA [N-Term]	0.000165744	Q15363	1296.73
428	[K].RFCVDQPTVPQTASES.[-]	1xCarbamidomethyl [C3]	0.000793018	F2Z3H6	1821.84
429	[K].REQMLTSPTQ.[-]	1xOxidation [M4]	0.000723059	Q53H12	1206.58
430	[K].RAYICAHPLDRTC.[-]	2xCarbamidomethyl [C5; C13]; 1xPCA [N-Term]	6.36896e-10	Q9H845	1721.8
431	[K].RAVLPCQHAALCELCAEGSECPICQPGRAHTLQS.[-]	5xCarbamidomethyl [C6; C12; C15; C21; C24]; 1xPCA [N-Term]	3.11287e-05	Q9C0B0	3965.81
432	[K].RAVLPCQHAALCELCAEGSECPICQPGRAHTLQS.[-]	5xCarbamidomethyl [C6; C12; C15; C21; C24]	9.04468e-08	Q9C0B0	3876.78
433	[K].RATAAECLRHPWLNS.[-]	1xCarbamidomethyl [C7]	0.000416832	Q96SB4-3	1781.89
434	[K].RASAGECLRHPWLNS.[-]	1xCarbamidomethyl [C7]	6.98066e-05	P78362-2	1753.86
435	[K].RALASNTSFFSGCSPIEEEAH.[-]	1xCarbamidomethyl [C13]; 1xPCA [N-Term]	9.0771e-10	Q2VIQ3	2399.07
436	[K].RALASNTSFFSGCSPIEEEAH.[-]	1xCarbamidomethyl [C13]	1.49752e-07	Q2VIQ3	2310.05
437	[K].RAGWQGLCDR.[-]	1xCarbamidomethyl [C8]; 1xPCA [N-Term]	0.000357975	P51956	1307.61
438	[K].RAGGEESQFEMDI.[-]	1xOxidation [M11]; 1xPCA [N-Term]	0.00015986	Q13541	1573.66
439	[K].RAGGEESQFEMDI.[-]	1xPCA [N-Term]	3.34736e-05	Q13541	1557.66
440	[K].RAGGEESQFEMDI.[-]	1xOxidation [M11]	1.28905e-07	Q13541	1484.63
441	[K].RLLVLEAFQVSHPCRQPDTPTELRA.[-]	1xCarbamidomethyl [C14]; 1xPCA [N-Term]	1.68804e-13	G3V4T6	3022.57
442	[K].RLLVLEAFQVSHPCRQPDTPTELRA.[-]	1xCarbamidomethyl [C14]	9.2901e-09	G3V4T6	2933.54
443	[K].RIITYNEAMDSPDQ.[-]	1xPCA [N-Term]	0.000235666	Q7Z417	1741.79
444	[K].RIITYNEAMDSPDQ.[-]	1xOxidation [M9]	4.03304e-06	Q7Z417	1668.75
445	[K].RIITYNEAMDSPDQ.[-]		7.75029e-08	Q7Z417	1652.76
446	[K].RLISSVEDFTEFV.[-]		0.000873242	P49815	1541.78
447	[K].RLLQSPCPFCDSPVF.[-]	2xCarbamidomethyl [C7; C10]; 1xPCA [N-Term]	0.00103028	Q9UKN8	1911.89
448	[K].RLLQSPCPFCDSPVF.[-]	2xCarbamidomethyl [C7; C10]	5.36612e-05	Q9UKN8	1822.86
449	[K].RILNFLTESGWISRDAS.[-]		7.48014e-06	Q86TJ2	1965.02
450	[K].RILGLLENF.[-]		0.00033619	A0A087WUB9	1074.63
451	[K].RLIATQPISASDSG.[-]	1xPCA [N-Term]	0.000304569	Q16649	1504.78
452	[K].RLLALTSSDLGCQPSRT.[-]	1xCarbamidomethyl [C12]; 1xPCA [N-Term]	3.61142e-09	Q8IY95	1964
453	[K].RLLALTSSDLGCQPSRT.[-]	1xCarbamidomethyl [C12]	4.29392e-08	Q8IY95	1874.98
454	[K].RLIAEYDQRQLQAWP.[-]		0.000459875	P55199	1886.99
455	[K].RLETFLSLLVQNLAPAETHT.[-]	1xPCA [N-Term]	1.88025e-06	P49441	2342.25
456	[K].RLETFLSLLVQNLAPAETHT.[-]		9.299e-07	P49441	2253.22
457	[K].RHSMVATPPDGVSLLFPRPE.[-]		1.78897e-05	E9PE46	2206.14
458	[K].RHLLLGSDNGVIRLLA.[-]		4.2724e-09	Q562E7	1747.03
459	[K].RGLEELSLAQT.[-]	1xPCA [N-Term]	0.000125791	P51798	1305.68
460	[K].THTRVSVQRTQAPAVATT.[-]		7.24324e-07	P15880	1924.04
461	[K].TAEENLDRRVPIPVDRSCGGL.[-]	1xCarbamidomethyl [C18]; 1xPCA [N-Term]	0.000301844	P43304	2443.21
462	[K].TAAARLPPSVS.[-]	1xPCA [N-Term]	4.39504e-05	Q96EY5	1158.63
463	[K].SWDVETATELLLSN.[-]	1xPCA [N-Term]	0.000148036	P61086	1666.8
464	[K].SVQRCIALAQLLVEQNFPAIAIHRGMPQ.[-]	1xCarbamidomethyl [C5]; 1xOxidation [M26]	2.61835e-07	F6UJC5	3176.68
465	[K].SVGGACVLVA.[-]	1xCarbamidomethyl [C6]; 1xPCA [N-Term]	0.000786085	P46776	1021.51
466	[K].SVAQQASLTEQRLTVES.[-]		2.2122e-08	P52306-5	1846.95
467	[K].SSSLPASQNNLRH.[-]	1xPCA [N-Term]	2.3492e-05	Q9Y2Y0	1499.73
468	[K].SSSLPASQNNLRH.[-]		3.80098e-05	Q9Y2Y0	1410.71
469	[K].SSASAPDVDDPEAFPALA.[-]	1xPCA [N-Term]	8.25918e-08	Q8NC51	1848.83
470	[K].SSASAPDVDDPEAFPALA.[-]		3.05702e-06	Q8NC51	1759.8
471	[K].SSALAEYSRLLA.[-]	1xPCA [N-Term]	8.7167e-05	Q9H0W8	1369.71
472	[K].SSALAEYSRLLA.[-]		2.5377e-05	Q9H0W8	1280.68
473	[K].SRLSSGLVTAALYGRLYERD.[-]		0.000459875	P43251-2	2227.18
474	[K].SRLPLRAQINL.[-]		7.40444e-05	P52732	1280.78
475	[K].STGSTSSQTQPGTGWVQF.[-]		0.000112843	Q9NVZ3	1855.85
476	[K].TAHSPNVFLQQGQR.[-]	1xPCA [N-Term]	7.30442e-05	Q7Z494	1671.84
477	[K].THGDTRALELNQRLSSQ.[-]		6.3179e-05	Q6PGP7	1925.98
478	[K].TGNAGSRLACGVIGIAQ.[-]	1xCarbamidomethyl [C10]; 1xPCA [N-Term]	1.50144e-11	P00441	1733.88
479	[K].TGNAGSRLACGVIGIAQ.[-]	1xCarbamidomethyl [C10]	1.01275e-08	P00441	1644.85
480	[K].TESPRTSGVLSQPHLPFFR.[-]	1xPCA [N-Term]	6.492e-08	O14733-2	2245.15
481	[K].TESPRTSGVLSQPHLPFFR.[-]		7.89915e-06	O14733-2	2156.12
482	[K].TEGYEAGLAPQR.[-]	1xPCA [N-Term]	2.46702e-08	O75312	1380.65
483	[K].TEGYEAGLAPQR.[-]		6.492e-08	O75312	1291.63
484	[K].TDNQARLSGSCL.[-]	1xCarbamidomethyl [C11]; 1xPCA [N-Term]	4.83454e-07	P56937	1410.64
485	[K].TDNQARLSGSCL.[-]	1xCarbamidomethyl [C11]	2.54911e-06	P56937	1321.62
486	[K].TDHVARLTWGGC.[-]	1xCarbamidomethyl [C12]	1.69372e-06	Q9UBD5-2	1372.64
487	[K].SREAAGELGRAGAPTL.[-]		0.00119293	A0A096LNX8	1555.82
488	[K].SQSRGNSQLLLS.[-]		0.000468156	P46087-4	1289.68
489	[K].SNLDRALGRQ.[-]		0.000289878	P48735	1129.61
490	[K].SGNFGGSRNMGGPYGGGNYGPGGSGGSGGYGGRSRY.[-]	1xOxidation [M10]; 1xPCA [N-Term]	1.11758e-11	P22626	3463.46
491	[K].SGNFGGSRNMGGPYGGGNYGPGGSGGSGGYGGRSRY.[-]	1xPCA [N-Term]	7.25268e-15	P22626	3447.47
492	[K].SGNFGGSRNMGGPYGGGNYGPGGSGGSGGYGGRSRY.[-]	1xOxidation [M10]	2.65994e-12	P22626	3374.44
493	[K].SGNFGGSRNMGGPYGGGNYGPGGSGGSGGYGGRSRY.[-]		1.7112e-13	P22626	3358.44
494	[K].SGLSDLAESLTNDNETNS.[-]	1xPCA [N-Term]	2.41388e-06	A0A087WWS1	1955.85
495	[K].SGIEMSEVNAL.[-]	1xPCA [N-Term]	0.00136166	P28328	1238.57
496	[K].SFSTALYGESDL.[-]	1xPCA [N-Term]	0.000147368	O43707	1378.62
497	[K].SFLSPRTALINFLVQD.[-]	1xPCA [N-Term]	2.18459e-05	Q15031	1910.02
498	[K].SFLSPRTALINFLVQD.[-]		2.88168e-05	Q15031	1820.99
499	[K].SEPAVVSLEYGVARMTC.[-]	1xCarbamidomethyl [C17]; 1xPCA [N-Term]	2.5842e-05	Q9Y217	1957.91
500	[K].SEAAGSPDQGSTYSPARGVAGPRGQDPVSSPCG.[-]	1xCarbamidomethyl [C32]; 1xPCA [N-Term]	0.000653261	Q96S66	3291.47
501	[K].SEAAGSPDQGSTYSPARGVAGPRGQDPVSSPCG.[-]	1xCarbamidomethyl [C32]	2.64354e-05	Q96S66	3202.45
502	[K].SDRGFRYNWPQR.[-]		7.71276e-05	Q01780	1581.77
503	[K].SDPSIVRLLQCDPSSASQF.[-]	1xCarbamidomethyl [C11]	1.08028e-06	P37235	2107.01
504	[K].SDATSGILNSTNIQS.[-]	1xPCA [N-Term]	0.000307318	O43663	1596.75
505	[K].SARLNLWRYGDFRADDADEFGYSR.[-]	1xPCA [N-Term]	3.18458e-06	Q7KZF4	2969.37
506	[K].SARLNLWRYGDFRADDADEFGYSR.[-]		0.00032873	Q7KZF4	2880.34
507	[K].SGPEEQPRDTASPVPA.[-]	1xPCA [N-Term]	7.05125e-06	Q9NW81-4	1726.8
508	[K].RYSGRPVNLMGTSL.[-]	1xOxidation [M10]	9.3297e-05	Q96JB5-4	1566.81
509	[K].SHIQSLPDLSLLPNVTGGLAPLPSAGDLFSTD.[-]		1.40591e-06	Q9NQG5	3232.67
510	[K].SHVEQLVQNQFI.[-]		1.79711e-05	Q8IYQ7	1441.74
511	[K].SMSMAAAGGAFRP.[-]	1xPCA [N-Term]	1.19963e-05	P20719	1342.6
512	[K].SMSMAAAGGAFRP.[-]		1e-06	P20719	1253.58
513	[K].SMEMLVEHQAHDILT.[-]	1xPCA [N-Term]	0.00015986	Q9UNM6-2	1842.85
514	[K].SMEMLVEHQAHDILT.[-]		1.36849e-05	Q9UNM6-2	1753.82
515	[K].SMAASGNLGHTPFVDEL.[-]	1xPCA [N-Term]	9.03846e-05	P22695	1834.84
516	[K].SMAASGNLGHTPFVDEL.[-]	1xOxidation [M2]	0.000267333	P22695	1761.81
517	[K].SMAASGNLGHTPFVDEL.[-]		1.78777e-07	P22695	1745.82
518	[K].SISNPPGSNLRTT.[-]	1xPCA [N-Term]	0.00042246	Q9H4A3-7	1432.72
519	[K].SISNPPGSNLRTT.[-]		8.9976e-05	Q9H4A3-7	1343.69
520	[K].SLSLESTDRGSWDP.[-]	1xPCA [N-Term]	0.0004187	Q5VT25-6	1638.74
521	[K].SLMDHTIPEV.[-]	1xPCA [N-Term]	0.000451738	G5EA09	1230.58
522	[K].SIIQAGCRVAIYLSERL.[-]	1xCarbamidomethyl [C7]	0.000619476	Q99807	1949.06
523	[K].SIIPLPHPVRPEDIE.[-]	1xPCA [N-Term]	7.61728e-06	P61599	1800.96
524	[K].SIIPLPHPVRPEDIE.[-]		2.86863e-05	P61599	1711.94
525	[K].SIGESVPEPRIIM.[-]	1xOxidation [M13]	0.000688824	Q9Y5P6-2	1443.75
526	[K].SIGESVPEPRIIM.[-]		2.90796e-05	Q9Y5P6-2	1427.76
527	[K].HRATGEGGASDLPEDPDEDAIPIT.[-]		8.18087e-05	O15541	2463.13
528	[K].CEQLIRQGVLEHILS.[-]	1xCarbamidomethyl [C1]; 1xPCA [N-Term]	0.000470248	Q14691	1883.98
529	[K].DLASPLIGRS.[-]		0.000644651	O95067	1028.57
530	[K].EIQSVYIREGMGQLVAANDG.[-]		5.58973e-05	Q9BRQ0	2150.05
531	[K].FDMLMSPEGARAPLP.[-]	1xPCA [N-Term]	5.26963e-05	Q8TCA0	1720.82
532	[K].ADFDNTVAIHPTSSEELVTLR.[-]	1xPCA [N-Term]	8.25122e-10	P00390	2404.18
533	[K].FEEAVIARDRALEGR.[-]		5.34183e-05	Q8IUR0	1731.91
534	[K].DGVMDLLTPVQTV.[-]	1xOxidation [M4]; 1xPCA [N-Term]	0.000873242	Q7L3T8	1492.74
535	[K].ADFDNTVAIHPTSSEELVTLR.[-]		2.74128e-06	P00390	2315.15
536	[K].DGVMDLLTPVQTV.[-]	1xPCA [N-Term]	1.51228e-05	Q7L3T8	1476.74
537	[K].FEEAVIARDRALEGR.[-]	1xPCA [N-Term]	0.000491687	Q8IUR0	1820.94
538	[K].DGVLVDEFGLPQIPAS.[-]	1xPCA [N-Term]	2.82984e-06	Q9NZZ3	1745.87
539	[K].EFRDYPPLRMPIIPFLL.[-]	1xOxidation [M10]; 1xPCA [N-Term]	0.0007556	M0R2N5	2222.18
540	[K].FGEDLPIQLS.[-]	1xPCA [N-Term]	0.000393283	Q9NVH0	1207.6
541	[K].AALQEGHQFLCSIEA.[-]	1xCarbamidomethyl [C11]; 1xPCA [N-Term]	0.000242123	P50583	1762.82
542	[K].DFAARSPSASITDEDSNV.[-]	1xPCA [N-Term]	2.12588e-05	Q86W92	1970.87
543	[K].DFAARSPSASITDEDSNV.[-]		3.19882e-05	Q86W92	1881.85
544	[K].DEVFHFFNVLASHS.[-]	1xPCA [N-Term]	1.66323e-06	Q56P03	1737.8
545	[K].FGEDMPHPH.[-]	1xPCA [N-Term]	0.000129839	Q9UBN7	1155.47
546	[K].FGPGVIENPQYPNPALLSLTGSG.[-]	1xPCA [N-Term]	0.000307318	Q9H9S5	2417.21
547	[K].DAYYNLCLPQRPNMI.[-]	1xCarbamidomethyl [C7]; 1xPCA [N-Term]	1.86325e-06	Q9NUQ7	1956.91
548	[K].DGVLSEWSGRSPSSLLIANLHLQ.[-]	1xPCA [N-Term]	0.000272188	Q658Y4	2568.32
549	[K].DLASPLIGRS.[-]	1xPCA [N-Term]	0.000748981	O95067	1117.6
550	[K].AALRDLGCHVELRELWTGQRGNLAP.[-]	1xCarbamidomethyl [C8]	1.27258e-05	Q6NXE6	2832.47
551	[K].EYVDPNNIFGNRNLL.[-]		0.000142132	O00116	1777.89
552	[K].EYVDPNNIFGNRNLL.[-]	1xPCA [N-Term]	7.18053e-06	O00116	1866.91
553	[K].DQIMYERLQESLSR.[-]		8.95693e-05	O15381	1767.87
554	[K].DPGMGAMGGMGGGMGGGMF.[-]		7.14799e-06	P10809	1674.62
555	[K].DITIHANPFAQ.[-]	1xPCA [N-Term]	0.000232502	H7BZ14	1315.64
556	[K].DITIHANPFAQ.[-]		0.000119682	H7BZ14	1226.62
557	[K].AEALMRELDEEGSDPPLPGRAQRIRQVLQLLS.[-]	1xPCA [N-Term]	0.00012751	Q9BRJ6	3676.92
558	[K].AEALMRELDEEGSDPPLPGRAQRIRQVLQLLS.[-]	1xOxidation [M5]; 1xPCA [N-Term]	6.46279e-05	Q9BRJ6	3692.92
559	[K].DIQLARRIRGERA.[-]		0.000183889	P68431	1553.9
560	[K].AAMWASTPRASAATTRTPT.[-]		3.85308e-05	Q8IY67	1947.97
561	[K].DILRHMAQTANQDPASIMFN.[-]		3.63232e-05	P51790	2273.08
562	[K].DILQSCQTSEECELARANSTSDEL.[-]	2xCarbamidomethyl [C6; C12]	2.18459e-05	Q9UNW1	2756.2
563	[K].DLLIFRACCLL.[-]	2xCarbamidomethyl [C8; C9]; 1xPCA [N-Term]	0.000144726	P34949	1482.76
564	[K].DLLIFRACCLL.[-]	2xCarbamidomethyl [C8; C9]	0.00134442	P34949	1393.73
565	[K].DLLEIDRFTICGNRID.[-]	1xCarbamidomethyl [C11]; 1xPCA [N-Term]	0.000961155	Q6NXT6	2039
566	[K].EIQVIPLQRDDED.[-]		0.000268539	P29218-3	1569.78
567	[K].DLDNRGLSRT.[-]		0.000990841	P46977	1146.59
568	[K].FGSLLPIHPVTSG.[-]	1xPCA [N-Term]	6.37511e-08	Q15257	1413.75
569	[K].FGSNINLEADES.[-]	1xPCA [N-Term]	0.000463997	Q9NQP4	1384.6
570	[K].FGTFPGNYVAPV.[-]	1xPCA [N-Term]	0.000704187	O60504	1357.66
571	[K].AVNSATGVPTV.[-]	1xPCA [N-Term]	0.000308701	P11940	1104.57
572	[K].ELLFLSNANPSLLERHCAYL.[-]	1xCarbamidomethyl [C17]; 1xPCA [N-Term]	1.52971e-10	P51398	2449.23
573	[K].FMERDPDELRFNAIALSAA.[-]		0.000325793	P15374	2166.06
574	[K].AVGLQPAGDVNLP.[-]		0.000530343	O95229	1250.67
575	[K].AVEYGLIQPNQDGE.[-]	1xPCA [N-Term]	4.14327e-05	A0A1W2PNX8	1621.75
576	[K].AVEYGLIQPNQDGE.[-]		3.28713e-05	A0A1W2PNX8	1532.72
577	[K].ELLFLSNANPSLLERHCAYL.[-]	1xCarbamidomethyl [C17]	5.90657e-06	P51398	2360.21
578	[K].FMERDPDELRFNAIALSAA.[-]	1xPCA [N-Term]	0.000661981	P15374	2255.09
579	[K].ELIFEETARFQPGYRS.[-]	1xPCA [N-Term]	0.00083586	P28482	2031.99
580	[K].AVEDMLETLQITQS.[-]		3.75033e-06	Q15006	1577.77
581	[K].AVDQGISNTSLLNSRI.[-]		6.8836e-09	Q6P444	1687.9
582	[K].FNHPEIVQLVSELEAERSTNIAAAASEPHS.[-]		1.27493e-11	Q7Z4H3	3246.6
583	[K].FQIGDYLDIAITPPNRAPPPSGRMRPY.[-]		9.47284e-06	X6RAL5	3042.56
584	[K].ATPQVPVLRGPPAPAPRVAVTAQ.[-]	1xPCA [N-Term]	7.23979e-08	Q9BSJ2-4	2382.34
585	[K].ATPQVPVLRGPPAPAPRVAVTAQ.[-]		5.90657e-06	Q9BSJ2-4	2293.31
586	[K].ATLLEDQQDPSPSS.[-]	1xPCA [N-Term]	6.79695e-07	B5MBZ0	1576.71
587	[K].ATLLEDQQDPSPSS.[-]		4.60088e-06	B5MBZ0	1487.69
588	[K].FQIGDYLDIAITPPNRAPPPSGRMRPY.[-]	1xPCA [N-Term]	1.58709e-09	X6RAL5	3131.59
589	[K].ELIFEETARFQPGYRS.[-]		0.00127202	P28482	1942.97
590	[K].AVQRGSADNVTVMVVRIGH.[-]		5.3914e-07	Q9H0C8	2009.07
591	[K].AVQRGSADNVTVMVVRIGH.[-]	1xPCA [N-Term]	2.86599e-08	Q9H0C8	2098.1
592	[K].DAGTIAGLNVLR.[-]	1xPCA [N-Term]	0.000896429	E9PQQ4	1288.7
593	[K].FLALLREEGASPLDFD.[-]		1.89741e-06	P46459	1792.91
594	[K].FLALYLHGAA.[-]	1xPCA [N-Term]	0.000244314	Q9BZE1	1164.62
595	[K].DAALCVLIDEMNERP.[-]	1xCarbamidomethyl [C5]; 1xPCA [N-Term]	7.4737e-08	O43513	1834.85
596	[K].DAAFQNVLTHVCLD.[-]	1xCarbamidomethyl [C12]; 1xPCA [N-Term]	5.34264e-07	Q8NBU5	1691.78
597	[K].DAAFQNVLTHVCLD.[-]	1xCarbamidomethyl [C12]	1.75677e-05	Q8NBU5	1602.76
598	[K].EGDLPPLWWYIVTRPRERPM.[-]	1xPCA [N-Term]	1.07574e-05	Q9Y6M9	2600.32
599	[K].ADGPPGPHDGGDRPSAEARQDAYF.[-]	1xPCA [N-Term]	0.000509523	Q4KMP7	2572.12
600	[K].CAFRVIQVSPFLLALSGNSRELVLD.[-]	1xCarbamidomethyl [C1]; 1xPCA [N-Term]	0.000101682	O95059	2893.54
601	[K].FLLDHQGELFPSPDPSGL.[-]		3.53529e-06	Q07960	1968.97
602	[K].EGDLPPLWWYIVTRPRERPM.[-]	1xOxidation [M20]; 1xPCA [N-Term]	0.000120225	Q9Y6M9	2616.32
603	[K].AERSHLIVWQVMYGNE.[-]		1.64856e-05	O60271	1931.94
604	[K].AAVEDPRVLLLDL.[-]	1xPCA [N-Term]	1.26644e-06	P36957	1512.84
605	[K].AVVCLAFNDSVLG.[-]	1xCarbamidomethyl [C4]	0.000257879	Q9BVC4	1364.69
606	[K].AVTEGAQAVEEPSIC.[-]	1xCarbamidomethyl [C15]; 1xPCA [N-Term]	9.05222e-06	P28331-2	1649.75
607	[K].AALEAVGGTVVLE.[-]	1xPCA [N-Term]	9.90958e-07	P52815	1317.7
608	[K].AVTEGAQAVEEPSIC.[-]	1xCarbamidomethyl [C15]	6.26584e-06	P28331-2	1560.72
609	[K].AALEAVGGTVVLE.[-]		8.36836e-05	P52815	1228.68
610	[K].FLPSELRDEH.[-]	1xPCA [N-Term]	0.000342277	Q9Y490	1331.64
611	[K].AVQRGSADNVTVMVVRIGH.[-]	1xOxidation [M13]	6.94307e-10	Q9H0C8	2025.07
612	[K].DQRISLWSLYPRA.[-]	1xPCA [N-Term]	0.000274649	Q9BYB4	1693.88
613	[K].EYNALVAQGVRVGGVFHSTC.[-]	1xCarbamidomethyl [C20]	1.11049e-05	E9PR47	2164.06
614	[K].EMPQAPVLISCADQ.[-]	1xCarbamidomethyl [C11]; 1xPCA [N-Term]	3.5995e-05	Q8WY36	1647.75
615	[K].EAQPELQEPQPAAPGTPGGFSEVMGSALA.[-]	1xPCA [N-Term]	0.000108829	Q6P1R4	2955.38
616	[K].EANLLNAVIVQRLT.[-]	1xPCA [N-Term]	2.02928e-08	Q9UNZ2-5	1642.93
617	[K].ENDFDRLVLQYAPSA.[-]		0.000348473	M0QXB4	1737.84
618	[K].EANLLNAVIVQRLT.[-]		9.82335e-06	Q9UNZ2-5	1553.9
619	[K].ENDFDRLVLQYAPSA.[-]	1xPCA [N-Term]	0.00122926	M0QXB4	1826.87
620	[K].ADLATAPPHVTVVR.[-]		2.61954e-06	Q8N1G4	1446.81
621	[K].ENIFQMARSQQRDVAT.[-]		0.00143264	Q96L92	1893.92
622	[K].AASLMNLENI.[-]	1xPCA [N-Term]	0.000463997	Q96NL6	1164.57
623	[K].AASHLRQLMDEPPAPGSPEL.[-]	1xPCA [N-Term]	6.67722e-06	A0A0G2JL52	2205.08
624	[K].HQRIPGNIMSALLERFH.[-]	1xPCA [N-Term]	1.45172e-05	Q96MH6	2108.1
625	[K].ADLATAPPHVTVVR.[-]	1xPCA [N-Term]	1.00947e-05	Q8N1G4	1535.83
626	[K].ENVATTDTLESTTVGTSV.[-]		5.49026e-07	Q15046-2	1824.87
627	[K].ENVATTDTLESTTVGTSV.[-]	1xPCA [N-Term]	2.84273e-06	Q15046-2	1913.9
628	[K].EQGFGGVTDAIGADHRR.[-]		8.33052e-05	Q02127	1785.86
629	[K].EQGFGGVTDAIGADHRR.[-]	1xPCA [N-Term]	2.40314e-05	Q02127	1874.89
630	[K].EAELRRMQEMIARMQAQMQMQMQGGDGDGGALGHHV.[-]	2xOxidation [M22; M]; 1xPCA [N-Term]	1.47056e-07	Q15019-2	4118.83
631	[K].EAELRRMQEMIARMQAQMQMQMQGGDGDGGALGHHV.[-]	1xOxidation [M]; 1xPCA [N-Term]	4.68323e-07	Q15019-2	4102.83
632	[K].EAELRRMQEMIARMQAQMQMQMQGGDGDGGALGHHV.[-]	1xPCA [N-Term]	4.57586e-08	Q15019-2	4086.84
633	[K].EAQTSFLHLGYLPNQLFRTF.[-]		1.13049e-06	Q92499	2382.22
634	[K].EAELRRMQEMIARMQAQMQMQMQGGDGDGGALGHHV.[-]		2.88173e-06	Q15019-2	3997.81
635	[K].EAQTSFLHLGYLPNQLFRTF.[-]	1xPCA [N-Term]	3.40269e-10	Q92499	2471.25
636	[K].EMGTPGYRGERINQLIRQLN.[-]	1xPCA [N-Term]	0.000314298	Q6DKI1	2434.24
637	[K].ELREYLAQLSNNVR.[-]	1xPCA [N-Term]	8.61109e-06	Q8NDZ4	1793.93
638	[K].EDVLSFIQMHRA.[-]	1xOxidation [M9]; 1xPCA [N-Term]	0.000509523	Q8N1G2	1550.74
639	[K].EDVLSFIQMHRA.[-]	1xPCA [N-Term]	3.44024e-06	Q8N1G2	1534.75
640	[K].EDVLSFIQMHRA.[-]	1xOxidation [M9]	0.000277131	Q8N1G2	1461.72
641	[K].EDVLSFIQMHRA.[-]		6.09279e-05	Q8N1G2	1445.72
642	[K].ELSRRTTFIRVTQQVNPIFSEAC.[-]	1xCarbamidomethyl [C23]	0.000270967	H0YNJ6	2752.42
643	[K].ELSRSFTNQIIL.[-]	1xPCA [N-Term]	0.000174189	Q96IJ6-2	1509.81
644	[K].EEDATLSSPAVVMPTMGR.[-]		2.76504e-07	Q02252	1890.89
645	[K].ECADLWPRIASNAGSIA.[-]	1xCarbamidomethyl [C2]; 1xPCA [N-Term]	1.30082e-07	P62829	1919.91
646	[K].ECADLWPRIASNAGSIA.[-]	1xCarbamidomethyl [C2]	4.29392e-08	P62829	1830.88
647	[K].EAVSQRLCELLSAQF.[-]	1xCarbamidomethyl [C8]; 1xPCA [N-Term]	0.000518676	O94973-2	1839.91
648	[K].EIVTNFLAGFEA.[-]	1xPCA [N-Term]	8.44455e-05	P25705	1399.69
649	[K].EIYRTMNISPEQPQH.[-]		2.96125e-05	Q9Y6Y8	1842.88
650	[K].EIYRTMNISPEQPQH.[-]	1xOxidation [M6]	0.000200355	Q9Y6Y8	1858.88
651	[K].EAVSARGEWFLLGSPGS.[-]	1xPCA [N-Term]	5.39365e-06	Q96T76-8	1851.9
652	[K].EAVSARGEWFLLGSPGS.[-]		3.69887e-05	Q96T76-8	1762.88
653	[K].EARNSVCIIPLRRVPVPPAAGS.[-]	1xCarbamidomethyl [C7]; 1xPCA [N-Term]	2.99774e-09	O43818	2448.33
654	[K].EEHLCTQRMLDQTLLDLNEM.[-]	1xCarbamidomethyl [C5]; 1xOxidation [M]	3.19882e-05	J3KN67	2505.14
655	[K].EARNSVCIIPLRRVPVPPAAGS.[-]	1xCarbamidomethyl [C7]	4.39256e-08	O43818	2359.3
656	[K].EARAAALAAAVAQDPAASGAPSS.[-]	1xPCA [N-Term]	1.04447e-10	Q8TAE8	2142.06
657	[K].EARAAALAAAVAQDPAASGAPSS.[-]		5.3644e-08	Q8TAE8	2053.03
658	[K].FQSCLSPEEPAPESPQVPEAPGGSAV.[-]	1xCarbamidomethyl [C4]	0.000371042	Q99576-3	2667.22
659	[K].EAEILEVLRHPRDWVR.[-]	1xPCA [N-Term]	0.000295137	P36551	2107.12
660	[K].EQSQPCADNAVLSSGLTAAR.[-]	1xCarbamidomethyl [C6]; 1xPCA [N-Term]	1.76819e-11	P19784	2164.01
661	[K].DVIGLRISPLQFR.[-]		5.22267e-07	P53621-2	1513.88
662	[K].ADPHLEFQQFPQSP.[-]	1xPCA [N-Term]	0.000168006	Q96NT5	1729.8
663	[K].ADPPPEESQAPQAQTAAAEAP.[-]	1xPCA [N-Term]	1.70955e-05	A0A2R8YFV2	2164.98
664	[K].AAPAERQIDLQR.[-]	1xPCA [N-Term]	6.67122e-05	Q29RF7	1456.77
665	[K].ESPTSVGFFNLRHY.[-]	1xPCA [N-Term]	0.00027838	Q14781	1742.83
666	[K].ESTLHLVLRLRGGV.[-]		0.000682769	P0CG48	1549.92
667	[K].ESVSVLNLFTRIR.[-]		0.000449725	Q9UM11-2	1533.87
668	[K].DSRPMAHPDEDPRNTQTSQI.[-]	1xOxidation [M5]	0.000439795	Q15018	2311.04
669	[K].AAPAEIDQR.[-]	1xPCA [N-Term]	0.000650378	Q9UPW6	1059.52
670	[K].AAVEDPRVLLLDL.[-]		1.01834e-06	P36957	1423.82
671	[K].ADPSIVQALSLYDGLV.[-]	1xPCA [N-Term]	0.000707299	P62166	1749.91
672	[K].DSILRRARGMFTAEDLR.[-]		9.60279e-06	Q16864-2	2007.06
673	[K].AAMWASTPRASAATTRTPT.[-]	1xPCA [N-Term]	0.000414973	Q8IY67	2037
674	[K].EFRDYPPLRMPIIPFLL.[-]		1.02332e-05	M0R2N5	2117.16
675	[K].EVAQAVLL.[-]	1xPCA [N-Term]	0.00122401	O15269	931.525
676	[K].DSGFTIVSPLDI.[-]	1xPCA [N-Term]	0.00104375	Q92609-2	1352.67
677	[K].DSETSQRLANLRQRVEQFARAFPMPGFDEH.[-]	1xOxidation [M24]	0.000500527	P34897	3548.71
678	[K].EIQVIPLQRDDED.[-]	1xPCA [N-Term]	9.85088e-05	P29218-3	1658.8
679	[K].DRLALSQAHSLVQAEAPR.[-]	1xPCA [N-Term]	2.5377e-05	Q9BSF4	2051.08
680	[K].EVLLLHNNDQDNALEDLMARAGAS.[-]	1xPCA [N-Term]	3.28442e-08	Q9NZ09-4	2698.29
681	[K].DRLALSQAHSLVQAEAPR.[-]		9.49435e-11	Q9BSF4	1962.05
682	[K].DRGLSIPRADTLDEY.[-]		3.43978e-05	O15116	1720.85
683	[K].DVIPFPRFPHSCLL.[-]	1xCarbamidomethyl [C12]	0.00059	Q96I59	1697.88
684	[K].EQSQPCADNAVLSSGLTAAR.[-]	1xCarbamidomethyl [C6]	2.66379e-09	P19784	2074.98
685	[K].ESAFEFLSSA.[-]	1xPCA [N-Term]	0.00125582	P40925-3	1176.52
686	[K].ERVAAALENTHLLEVVNQCLSARS.[-]	1xCarbamidomethyl [C19]; 1xPCA [N-Term]	1.50362e-08	Q9Y3D0	2769.41
687	[K].ERATYALDRQLPVS.[-]		0.000117535	Q5SRI9	1618.85
688	[K].ERATYALDRQLPVS.[-]	1xPCA [N-Term]	0.0010993	Q5SRI9	1707.88
689	[K].EEMIHNLQ.[-]	1xPCA [N-Term]	0.00068579	O00232	1102.5
690	[K].EAEDNIREMLMARRAQ.[-]	1xPCA [N-Term]	0.000850626	O60925	2021.96
691	[K].ERLAAFYGV.[-]		0.00107119	Q92973	1025.54
692	[K].DYFLIVIQNPTE.[-]	1xPCA [N-Term]	0.000453759	B1AKR6	1540.77
693	[K].ERNTAAMVCSLENRDECLMCGS.[-]	3xCarbamidomethyl [C9; C17; C20]	2.5725e-05	P23921	2603.08
694	[K].DWPAQYCEALADEENRARPQPSGPAPSS.[-]	1xCarbamidomethyl [C7]; 1xPCA [N-Term]	0.000246525	Q96MG7	3188.41
695	[K].DVVILGRSL.[-]	1xPCA [N-Term]	0.00115264	O60502	1060.61
696	[K].ERNTAAMVCSLENRDECLMCGS.[-]	3xCarbamidomethyl [C9; C17; C20]; 1xPCA [N-Term]	0.00068579	P23921	2692.1
697	[K].DVNFEFPEFQL.[-]		0.000112843	P62081	1384.64
698	[K].AAQQAASSSGQGQQAQTPTGF.[-]	1xPCA [N-Term]	3.37679e-07	P48729-3	2109.96
699	[K].ERTPVDVILASVG.[-]		4.96783e-05	Q9UBF2	1355.75
700	[K].ERTPVDVILASVG.[-]	1xPCA [N-Term]	3.14126e-05	Q9UBF2	1444.78
701	[K].ERVAAALENTHLLEVVNQCLSARS.[-]	1xCarbamidomethyl [C19]	0.000144726	Q9Y3D0	2680.38
702	[K].AAQQAASSSGQGQQAQTPTGF.[-]		0.00032873	P48729-3	2020.93
703	[K].ELREYLAQLSNNVR.[-]		0.000873242	Q8NDZ4	1704.9
704	[K].GFGYGQGAGALVHAQ.[-]		0.000172622	F8VW96	1432.7
705	[K].AQTGPLRSSLEESPFEA.[-]		0.000888636	Q86V88	1818.89
706	[K].AQQEFAAGVFSNPAVRTAAANAAAGAAENAFRAP.[-]	1xPCA [N-Term]	4.44425e-12	O14828	3406.67
707	[K].HERTHPVPMGTPTPLEPLVALLGMPEEGPA.[-]		1.78777e-07	Q96K58-2	3173.61
708	[K].AQQEFAAGVFSNPAVRTAAANAAAGAAENAFRAP.[-]		1.27309e-14	O14828	3317.64
709	[K].ALTRNVPVRDIPAFLTWAQVG.[-]		0.000990841	Q86US8	2324.29
710	[K].GDVVIVLTGWRPGSGFTNTMRVVPVP.[-]	1xOxidation [M20]; 1xPCA [N-Term]	2.5725e-05	P14618	2859.5
711	[K].ELENWAGSM.[-]	1xPCA [N-Term]	0.0014509	Q9H444	1125.47
712	[K].AAARDVTLENRLQNMEVTDA.[-]		1.15646e-06	Q5T5C7	2217.09
713	[K].EGMVSSGQNLLAVESQ.[-]	1xPCA [N-Term]	0.000198555	P43378	1737.81
714	[K].EGIIHTLIVDNREIPEIAS.[-]	1xPCA [N-Term]	1.5119e-06	Q9NVQ4-2	2208.17
715	[K].GGPGLPLPPL.[-]	1xPCA [N-Term]	0.00133872	Q9H7N4	1006.57
716	[K].AGLLGQPR.[-]	1xPCA [N-Term]	0.00120321	Q9Y5J7	900.505
717	[K].AAARDVTLENRLQNMEVTDA.[-]	1xPCA [N-Term]	2.80298e-07	Q5T5C7	2306.12
718	[K].GACHGQTGMFPRNYVTPVNRNV.[-]	1xCarbamidomethyl [C3]	9.45736e-05	P62993	2475.18
719	[K].HIAQMANQDPDSILFN.[-]	1xPCA [N-Term]	7.01238e-05	P51795-2	1902.88
720	[K].AAARDVTLENRLQNMEVTDA.[-]	1xOxidation [M15]; 1xPCA [N-Term]	6.61684e-06	Q5T5C7	2322.11
721	[K].ELENFRNLLQNIH.[-]	1xPCA [N-Term]	5.64196e-07	Q96HE7	1728.88
722	[K].ARFRGIFSH.[-]		0.000361199	O00170	1090.59
723	[K].HIAQMANQDPDSILFN.[-]		6.76883e-06	P51795-2	1813.85
724	[K].HGSYEDAVHSGALND.[-]	1xPCA [N-Term]	8.96714e-07	P17987	1660.7
725	[K].ANLENPIRLA.[-]	1xPCA [N-Term]	0.000630545	O00330	1199.65
726	[K].ARALEAAALAH.[-]	1xPCA [N-Term]	1.99495e-05	P49137	1182.64
727	[K].ARALEAAALAH.[-]		0.000904288	P49137	1093.61
728	[K].ALNVEPDGTGLTCSLAPNIISQL.[-]	1xCarbamidomethyl [C13]; 1xPCA [N-Term]	2.33834e-06	P30044	2472.24
729	[K].ALQGASQIIAEIRETHLW.[-]		0.000117535	O00429-6	2036.09
730	[K].GDNITLLQSVSN.[-]		1.56823e-05	P62304	1260.64
731	[K].GDNITLLQSVSN.[-]	1xPCA [N-Term]	0.000153488	P62304	1349.67
732	[K].GDVVIVLTGWRPGSGFTNTMRVVPVP.[-]		7.88956e-05	P14618	2754.48
733	[K].GDVVIVLTGWRPGSGFTNTMRVVPVP.[-]	1xOxidation [M20]	1.1051e-06	P14618	2770.47
734	[K].HARQRYSAPATLSSRA.[-]	1xPCA [N-Term]	0.00142058	Q96JY6-5	1860.96
735	[K].AIVERAAQLAIRVTNPNARLRSEENE.[-]		0.000191514	F8W727	2920.57
736	[K].ALVERGGVVTSNPLGF.[-]		3.02923e-05	P49748-3	1615.88
737	[K].GVLSAFNFGTVPSNN.[-]		0.00136745	O15397	1523.75
738	[K].GQLCELSCSTDYRMR.[-]	2xCarbamidomethyl [C4; C8]	0.000487324	Q99873	1875.81
739	[K].GTTAVNRSNIQERDGCQTPNN.[-]	1xCarbamidomethyl [C16]	0.00135589	Q6PI26	2332.07
740	[K].GQRRAGMATESPSDSPEDGPGLSPLL.[-]		1.54701e-05	O75648	2625.26
741	[K].GTAAILEYLRDRIPT.[-]		0.00135015	Q9H9A6	1688.93
742	[K].GRILPQDLERAGLV.[-]		4.47718e-06	O75683	1536.89
743	[K].AAWEAYLSRLGV.[-]	1xPCA [N-Term]	4.92527e-06	P11172	1424.73
744	[K].GRYGLFPANYVELRQ.[-]		7.71884e-07	Q14247	1782.93
745	[K].ANILGLAAGQRCGAS.[-]	1xCarbamidomethyl [C12]; 1xPCA [N-Term]	2.22228e-08	Q14807	1547.77
746	[K].ANILGLAAGQRCGAS.[-]	1xCarbamidomethyl [C12]	4.51804e-06	Q14807	1458.75
747	[K].GRELPTAFDYVEFTRSLFVN.[-]		6.19473e-11	A0A0D9SGF6	2361.19
748	[K].GPVREGDVLTLLESEREARRLR.[-]		6.14463e-09	P62857	2551.41
749	[K].GVPHPEDDHSQVEGPESLR.[-]	1xPCA [N-Term]	0.000221255	H3BND4	2173.99
750	[K].ANRTALLAQQ.[-]		0.000195885	Q9Y608	1085.61
751	[K].ALVERGGVVTSNPLGF.[-]	1xPCA [N-Term]	0.000343816	P49748-3	1704.91
752	[K].ELETLRNQGQVRGTSAASDE.[-]		2.81702e-06	P48739-2	2161.05
753	[K].AQELQAVLGLS.[-]	1xPCA [N-Term]	0.00083586	Q8TEX9-2	1217.65
754	[K].ELETLRNQGQVRGTSAASDE.[-]	1xPCA [N-Term]	1.8135e-05	P48739-2	2250.07
755	[K].AGEAPTENPAPPTQQSSAE.[-]	1xPCA [N-Term]	1.02297e-06	P16989	1970.87
756	[K].AAARDVTLENRLQNMEVTDA.[-]	1xOxidation [M15]	0.000101223	Q5T5C7	2233.09
757	[K].GGSFGGRSSGSPYGGGYGSGGGSGGYGSRRF.[-]	1xPCA [N-Term]	5.99506e-13	P51991	2921.27
758	[K].AQDFHWLTRSNM.[-]	1xOxidation [M12]	1.29591e-05	Q9UJ83	1521.69
759	[K].AQALVQYLEEPLTQVAAS.[-]	1xPCA [N-Term]	3.88741e-07	Q9Y2Q5	2020.04
760	[K].AQALVQYLEEPLTQVAAS.[-]		1.90639e-05	Q9Y2Q5	1931.01
761	[K].GLLGCNIIPLQR.[-]	1xCarbamidomethyl [C5]	2.60767e-06	O00233	1353.77
762	[K].GLQVGGCEPEPQVC.[-]	2xCarbamidomethyl [C7; C14]	0.000134624	P52888	1529.67
763	[K].GNLRRTGQEVAQAQES.[-]		0.00136745	Q9H098-2	1743.87
764	[K].GGSFGGRSSGSPYGGGYGSGGGSGGYGSRRF.[-]		3.68726e-13	P51991	2832.25
765	[K].ARPRQAELVAAS.[-]	1xPCA [N-Term]	0.000463997	Q96FZ7	1357.73
766	[K].ANLENPIRLA.[-]		0.000122977	O00330	1110.63
767	[K].FSAPVVPSSFNFGGPAPGMN.[-]	1xOxidation [M19]; 1xPCA [N-Term]	0.000748981	O95373	2084.95
768	[K].ASPESQEPLIQLVQAFVRHMQR.[-]		1.09546e-05	Q5SRE5	2564.34
769	[K].ALEAHCRADELASQDGR.[-]	1xCarbamidomethyl [C6]	9.15994e-10	Q13362-5	1898.88
770	[K].AAASHLFPFEQL.[-]	1xPCA [N-Term]	6.37546e-05	Q01831	1419.71
771	[K].ASPESQEPLIQLVQAFVRHMQR.[-]	1xOxidation [M20]	1.22162e-05	Q5SRE5	2580.34
772	[K].FSAVLVEPPPMSLPGAGLSSQELSGGPGDGP.[-]	1xOxidation [M11]; 1xPCA [N-Term]	4.61984e-07	Q13263	3055.47
773	[K].ASPLTHSPPDEL.[-]	1xPCA [N-Term]	5.51418e-05	Q9BT09	1352.65
774	[K].ELAFLEAARQQAAQPLGERDGDF.[-]	1xPCA [N-Term]	0.000366088	Q99447-3	2621.27
775	[K].FSAVLVEPPPMSLPGAGLSSQELSGGPGDGP.[-]	1xOxidation [M11]	7.44337e-07	Q13263	2966.45
776	[K].AILFSQPLQITDTQQGCIAPVELRYVF.[-]	1xCarbamidomethyl [C17]	0.000232502	Q8NBF2	3107.62
777	[K].ELIEIISGAAALD.[-]		7.37095e-05	P36542	1314.72
778	[K].ASPESQEPLIQLVQAFVRHMQR.[-]	1xPCA [N-Term]	1.83803e-06	Q5SRE5	2653.37
779	[K].FSAVLVEPPPMSLPGAGLSSQELSGGPGDGP.[-]		1.36062e-08	Q13263	2950.45
780	[K].ALLALCGGED.[-]	1xCarbamidomethyl [C6]; 1xPCA [N-Term]	0.000274649	P08133	1107.51
781	[K].ALFLPPMTLPPHGPAAGGSVAAS.[-]	1xPCA [N-Term]	1.33777e-05	Q99622	2248.16
782	[K].FRVLDLAEQV.[-]	1xPCA [N-Term]	2.48074e-05	Q96I25	1278.68
783	[K].ASPLTHSPPDEL.[-]		0.000105433	Q9BT09	1263.62
784	[K].ELAFLEAARQQAAQPLGERDGDF.[-]		2.25514e-05	Q99447-3	2532.25
785	[K].AIEHADGGVAAGVAVLDNPYPV.[-]		2.45702e-07	P48637	2135.08
786	[K].FSAPVVPSSFNFGGPAPGMN.[-]	1xOxidation [M19]	0.000367732	O95373	1995.93
787	[K].ASPESQEPLIQLVQAFVRHMQR.[-]	1xOxidation [M20]; 1xPCA [N-Term]	8.41463e-07	Q5SRE5	2669.36
788	[K].ALEAHCRADELASQDGR.[-]	1xCarbamidomethyl [C6]; 1xPCA [N-Term]	1.18246e-07	Q13362-5	1987.9
789	[K].FSATPRYMTYN.[-]		9.45736e-05	P35998	1350.61
790	[K].ALLLLCGEDD.[-]	1xCarbamidomethyl [C6]	0.00127202	P08758	1118.54
791	[K].HLLHSVNQRFGSNNTSGS.[-]	1xPCA [N-Term]	0.00137326	Q9Y2U9	2043.97
792	[K].FQSCLSPEEPAPESPQVPEAPGGSAV.[-]	1xCarbamidomethyl [C4]; 1xPCA [N-Term]	1.27221e-06	Q99576-3	2756.25
793	[K].ARQPHQEELAPTVMVWQIPLLNI.[-]		4.29185e-09	O15013	2683.44
794	[K].ELENFRNLLQNIH.[-]		9.03846e-05	Q96HE7	1639.86
795	[K].ASAETVDPASLWEY.[-]	1xPCA [N-Term]	1.60425e-05	Q16658	1627.73
796	[K].ASAPAPGHH.[-]	1xPCA [N-Term]	8.91644e-05	P56378-2	933.433
797	[K].ELIEIISGAAALD.[-]	1xPCA [N-Term]	8.0339e-05	P36542	1403.74
798	[K].ASAETVDPASLWEY.[-]		1.01407e-05	Q16658	1538.7
799	[K].ARQNMRLSNTGEYESQRFRASSQSAPSPDVGSGVQT.[-]		0.000199453	Q8N490-2	3898.85
800	[K].FRILTEAEIDAHLVALAERD.[-]		4.83222e-08	G3V5Z7	2282.21
801	[K].ASFLRAQERAAES.[-]	1xPCA [N-Term]	7.27622e-07	P46777	1524.76
802	[K].ASFLRAQERAAES.[-]		4.45689e-06	P46777	1435.73
803	[K].HQRIPGNIMSALLERFH.[-]		0.00100383	Q96MH6	2019.07
804	[K].ASPPSGLWSPAYASH.[-]	1xPCA [N-Term]	2.31613e-07	Q8TEM1	1616.75
805	[K].FRILTEAEIDAHLVALAERD.[-]	1xPCA [N-Term]	4.11992e-09	G3V5Z7	2371.24
806	[K].AAWEAYLSRLGV.[-]		0.000569423	P11172	1335.71
807	[K].ASYDVSDSGQLEHVQPWSV.[-]		0.000243216	Q01813	2103.96
808	[K].RIEQIAQQL.[-]		0.00214512	P18074	1098.63
809	[K].VTTQTSLPLFR.[-]	1xPCA [N-Term]	0.00153254	H0YK43	1351.74
810	[K].DVDAYLLQLH.[-]		0.00176654	Q9H079	1186.61
811	[K].ADPSIVQALSLYDGLV.[-]		0.00166644	P62166	1660.88
812	[K].ELSRSFTNQIIL.[-]		0.00194322	Q96IJ6-2	1420.78
813	[K].VLHDAQQQCRDGHPVVVNILIGRTDFRDGSIAV.[-]	1xCarbamidomethyl [C9]; 1xPCA [N-Term]	0.0017519	A1L0T0	3774.92
814	[K].PISWEELLQ.[-]	1xPCA [N-Term]	0.00218063	Q5VSL9	1203.6
815	[K].QEGQVGHYELVMPQAN.[-]		0.00170157	O15226-2	1799.84
816	[K].HFIDFCTMAECS.[-]	2xCarbamidomethyl [C6; C11]; 1xPCA [N-Term]	0.00197559	Q9UHI8	1606.61
817	[K].IASDCFRFQDWAS.[-]	1xCarbamidomethyl [C5]; 1xPCA [N-Term]	0.00202508	Q9UKK6	1691.73
818	[K].VGLDPSQLPVGENGIV.[-]	1xPCA [N-Term]	0.00203344	Q96GX9	1682.87
819	[K].IVITDCGQLS.[-]	1xCarbamidomethyl [C6]	0.00149435	P30405	1105.56
820	[K].EQPAGERTPLLL.[-]	1xPCA [N-Term]	0.00168041	Q9NS93	1412.75
821	[K].LVPQQLAH.[-]	1xPCA [N-Term]	0.00185676	P10606	994.547
822	[K].QWTTRFQEDQVCT.[-]	1xCarbamidomethyl [C12]; 1xPCA [N-Term]	0.0017739	Q9BRT8	1787.78
823	[K].ALLYLCGGDD.[-]	1xCarbamidomethyl [C6]; 1xPCA [N-Term]	0.00163199	P07355-2	1185.52
824	[K].AATVHLMQ.[-]	1xPCA [N-Term]	0.00184908	Q5R3I4	959.477
825	[K].IVVVTAGVRQQ.[-]	1xPCA [N-Term]	0.00170157	F5H793	1258.73
826	[K].DVIGLRISPLQFR.[-]	1xPCA [N-Term]	0.00150698	P53621-2	1602.91
827	[K].EAEDNIREMLMARRAQ.[-]	1xOxidation [M11]; 1xPCA [N-Term]	0.00162518	O60925	2037.96
828	[K].ERLAAFYGV.[-]	1xPCA [N-Term]	0.00191927	Q92973	1114.57
829	[K].EIVTNFLAGFEA.[-]		0.00153899	P25705	1310.66
830	[K].LTDINQLPET.[-]		0.00168041	Q15276	1143.59
831	[K].REQMLTSPTQ.[-]	1xPCA [N-Term]	0.00188777	Q53H12	1279.61
832	[K].REQMLTSPTQ.[-]		0.00152611	Q53H12	1190.58
833	[K].MVQQLQEDVDMEDAP.[-]	1xPCA [N-Term]	0.00168744	Q9UHA3	1836.78
834	[K].LWDSSRDISR.[-]		0.00181866	P49760	1234.62
835	[K].ERNTAAMVCSLENRDECLMCGS.[-]	3xCarbamidomethyl [C9; C17; C20]; 1xOxidation [M19]; 1xPCA [N-Term]	0.00193521	P23921	2708.1
836	[K].QINDIRNHVNF.[-]		0.0021717	Q99567	1369.7
837	[K].VGVSMFNRPH.[-]	1xOxidation [M5]; 1xPCA [N-Term]	0.00193521	Q9P0S9	1248.59
838	[K].VGVRMLMTSD.[-]	1xPCA [N-Term]	0.00201675	A8MWL7	1197.58
839	[K].DQIMYERLQESLSR.[-]	1xPCA [N-Term]	0.0021015	O15381	1856.9
840	[K].ACSAWRIQELSATVTTDC.[-]	2xCarbamidomethyl [C2; C18]	0.00201675	Q15654	2068.94
841	[K].ELIFQETARFQPGVLEAP.[-]	1xPCA [N-Term]	0.00150698	P27361	2134.1
842	[K].YASETLQAQSEEARRLLGY.[-]		0.00162518	Q9ULR0-2	2185.09
843	[K].INIILSETDRDPLQVV.[-]		0.00208429	Q9GZT8	1825.01
844	[K].INIILSETDRDPLQVV.[-]	1xPCA [N-Term]	0.00198376	Q9GZT8	1914.03
845	[K].RVNEVIVGNDQLMEI.[-]	1xOxidation [M13]	0.00152611	Q9NR50	1744.89
846	[K].TMVTRFNEAQ.[-]	1xPCA [N-Term]	0.00185676	P98175-5	1285.6
847	[K].FAVETLICS.[-]	1xCarbamidomethyl [C8]; 1xPCA [N-Term]	0.00155197	Q9Y287	1128.54
848	[K].DLEDQEQLLRRFGPPGPEAW.[-]		0.0015982	M0R2B7	2353.16
849	[K].TNEAQAIETARAWTRLYAMNNI.[-]	1xOxidation [M19]	0.00213633	P61088	2553.25
850	[K].AVNSATGVPTV.[-]		0.00151334	P11940	1015.54
851	[K].GAALITAVGVRLRTEASS.[-]		0.00149435	P19367-3	1772
852	[K].LQEEQFVNAVE.[-]		0.00209288	Q8IYS1	1305.63
853	[K].SQSRGNSQLLLS.[-]	1xPCA [N-Term]	0.00196745	P46087-4	1378.71
854	[K].ELIDPRLIIESPSNTSSTEPA.[-]	1xPCA [N-Term]	0.00207573	P38432	2358.18
855	[K].SLMDHTIPEV.[-]		0.00207573	G5EA09	1141.56
856	[K].GAEASAASEEEAGPQATEPSTPSGPESGPTPASAEQNE.[-]		0.00148182	P49006	3625.55
857	[K].LGLGLEFQA.[-]	1xPCA [N-Term]	0.00150065	P21796	1036.55
858	[K].DAAINSLLQMGEEP.[-]	1xOxidation [M10]; 1xPCA [N-Term]	0.00191135	Q9H0E2	1592.73
859	[K].DAYYNLCLPQRPNMI.[-]	1xCarbamidomethyl [C7]; 1xOxidation [M14]; 1xPCA [N-Term]	0.0017519	Q9NUQ7	1972.9
860	[K].SEISSTVPQGGME.[-]	1xOxidation [M12]	0.00186447	Q2NL82	1337.59
861	[K].ISAEGSGLSF.[-]	1xPCA [N-Term]	0.00176654	Q8WV07	1056.5
862	[K].NSLLSLSDT.[-]	1xPCA [N-Term]	0.00175921	Q7L2H7	1038.51
863	[K].ASASGFADFTSVS.[-]	1xPCA [N-Term]	0.00192723	Q9UBC2	1335.59
864	[K].GASQAGMLAPGTRR.[-]	1xOxidation [M7]	0.00215395	E9PDU6	1388.71
865	[K].DGIYPAQLVNY.[-]	1xPCA [N-Term]	0.00187998	O75146	1341.65
866	[K].FVIPLHSA.[-]	1xPCA [N-Term]	0.00170157	Q96F86	972.53
867	[K].GDVVIVLTGWRPGSGFTNTMRVVPVP.[-]	1xPCA [N-Term]	0.00150698	P14618	2843.5
868	[K].FDMLMSPEGARAPLP.[-]		0.00180362	Q8TCA0	1631.79
869	[K].ARNLQDGQISDTGDLGEDIASN.[-]		0.00173017	Q7Z4S6-4	2289.06
870	[K].NGRILTLPRSNPS.[-]	1xPCA [N-Term]	0.00184908	P06213	1513.82
871	[K].LRHMLLLAIQECSEGFGLA.[-]	1xCarbamidomethyl [C12]	0.00182622	Q7Z6Z7	2158.11
872	[K].ATRDLLYRRTL.[-]		0.00173738	Q12769	1377.8
873	[K].TDHVARLTWGGC.[-]	1xCarbamidomethyl [C12]; 1xPCA [N-Term]	0.0018956	Q9UBD5-2	1461.67
874	[K].RRTGQPLCIC.[-]	2xCarbamidomethyl [C8; C10]	0.00172298	P12081	1260.63
875	[K].FRVLDLAEQV.[-]		0.00151971	Q96I25	1189.66
876	[K].FSATPRYMTYN.[-]	1xPCA [N-Term]	0.00156505	P35998	1439.64
877	[K].AVEDMLETLQITQS.[-]	1xOxidation [M5]	0.00208429	Q15006	1593.77
878	[K].AEALMRELDEEGSDPPLPGRAQRIRQVLQLLS.[-]		0.00161164	Q9BRJ6	3587.9
879	[K].LLALRQLPDIYPDLLGLQWRDCVRRQLGEHGAAPVATGAV.[-]	1xCarbamidomethyl [C22]; 1xPCA [N-Term]	0.00204184	Q6ZRI6-2	4527.42
880	[K].LQLVQGIR.[-]	1xPCA [N-Term]	0.0017739	Q86TB9	1015.6
881	[K].IHEMLQPGQDQ.[-]	1xOxidation [M4]	0.00187998	J3KQL8	1311.6
882	[K].NENLAANFLLSQNFDDE.[-]	1xPCA [N-Term]	0.00209288	P54725	2042.91
883	[K].FLSVLERQ.[-]	1xPCA [N-Term]	0.00202508	P07099	1080.58
884	[K].SVFDRHVVLS.[-]		0.00234734	Q9NQ34	1158.63
885	[K].NERALPLPQSSTC.[-]	1xCarbamidomethyl [C13]; 1xPCA [N-Term]	0.00254679	P08069	1561.74
886	[K].TIAPLVASGAVQLI.[-]		0.00218959	Q9BRT9	1352.81
887	[K].LHVDPENF.[-]		0.00240555	E9PEW8	970.463
888	[K].QRIDEFEAL.[-]	1xPCA [N-Term]	0.00257809	E7EQR4	1209.59
889	[K].MSIVASAQPGGEPLCTVDV.[-]	1xCarbamidomethyl [C15]; 1xPCA [N-Term]	0.00237627	Q8WYQ5	2019.95
890	[K].ENIFQMARSQQRDVAT.[-]	1xPCA [N-Term]	0.00243516	Q96L92	1982.95
891	[K].IYHGNCNTPIPED.[-]	1xCarbamidomethyl [C6]	0.00274028	Q8NBI6	1529.67
892	[K].AVGLQPAGDVNLP.[-]	1xPCA [N-Term]	0.00298442	O95229	1339.7
893	[K].VLDTLRDAMMSQAREML.[-]		0.00230929	Q9H5K3	1979.97
894	[K].MFGSSVDLGNLGQ.[-]		0.00302103	P13861	1324.62
895	[K].SMEMLVEHQAHDILT.[-]	1xOxidation [M4]; 1xPCA [N-Term]	0.00302103	Q9UNM6-2	1858.85
896	[K].SMEMLVEHQAHDILT.[-]	1xOxidation [M]	0.00267423	Q9UNM6-2	1769.82
897	[K].AVQVHQDTLRTMYFA.[-]	1xPCA [N-Term]	0.00234734	Q9UKV8	1868.91
898	[K].NSFYVALERVSHE.[-]		0.00294826	P47224	1550.76
899	[K].LHLLSRPQDGEAE.[-]		0.00309561	H0Y6T6	1464.74
900	[K].YYTLFGRSY.[-]		0.00314636	P07814	1169.56
901	[K].VLTQLQSVPVEEPLEL.[-]	1xPCA [N-Term]	0.00235695	Q8N196	1883.02
902	[K].LQEAREPSPSL.[-]		0.0027739	Q96RL7	1226.64
903	[K].ELLCCCGAIECRGRLL.[-]	4xCarbamidomethyl [C4; C5; C6; C11]	0.00283085	Q15047	1979.93
904	[K].LQLVQGIR.[-]		0.0029244	Q86TB9	926.578
905	[K].NLIEGFNSPGQETPLNTFC.[-]	1xCarbamidomethyl [C19]; 1xPCA [N-Term]	0.0027852	Q96T17-2	2227.01
906	[K].IQQRRQELEQSLVVRNT.[-]		0.00271809	Q6STE5	2097.15
907	[K].AQELQAVLGLS.[-]		0.00280793	Q8TEX9-2	1128.63
908	[K].VYGNIRAVASRSADRF.[-]	1xPCA [N-Term]	0.00226254	Q9NRX1	1870.97
909	[K].DLNALSAMVLD.[-]	1xPCA [N-Term]	0.00266338	O75113	1250.61
910	[K].VQAELSQPLTAGGAISELL.[-]		0.00294826	Q15291	1897.03
911	[K].SFSTALYGESDL.[-]		0.00242525	O43707	1289.59
912	[K].REVLEALGEVMVSRPRE.[-]		0.00309561	Q8NE71	1970.05
913	[K].ISQTAPEWTAQAMEAQMAQ.[-]	1xOxidation [M17]	0.00297232	D6RFN0	2107.94
914	[K].DQIMYERLQESLSR.[-]	1xOxidation [M4]	0.00234734	O15381	1783.86
915	[K].YNVRHLMPQ.[-]		0.00275144	O75940	1157.59
916	[K].EFLVLGEAPS.[-]	1xPCA [N-Term]	0.00304569	Q9NZQ3	1150.58
917	[K].DVNFEFPEFQL.[-]	1xPCA [N-Term]	0.00271809	P62081	1473.67
918	[K].HAVGDDAQFEMDI.[-]	1xOxidation [M11]; 1xPCA [N-Term]	0.00308305	Q13542	1552.64
919	[K].ENPLPQYLERLQP.[-]	1xPCA [N-Term]	0.00312088	Q8N6N6	1685.86
920	[K].FGIRTPNATSGSLENN.[-]	1xPCA [N-Term]	0.00233777	Q16878	1766.85
921	[K].ARFPAFEL.[-]	1xPCA [N-Term]	0.0031336	O43813	1039.54
922	[K].QWTTRFQEDQVCT.[-]	1xCarbamidomethyl [C12]	0.00279654	Q9BRT8	1698.75
923	[K].ILVALCGGN.[-]	1xCarbamidomethyl [C6]	0.00237627	P04083	916.492
924	[K].SEISSTVPQGGME.[-]		0.00280793	Q2NL82	1321.59
925	[K].IMAPPGGRSNITSLS.[-]	1xPCA [N-Term]	0.00294826	O14531	1589.81
926	[K].DFPDLAVLGAA.[-]	1xPCA [N-Term]	0.00266338	Q9UJY4	1177.59
927	[K].ADPHLEFQQFPQSP.[-]		0.00218959	Q96NT5	1640.77
928	[K].LMMNQLEAY.[-]	1xPCA [N-Term]	0.00297232	Q9Y619	1201.54
929	[K].LMNQMNARL.[-]	1xPCA [N-Term]	0.00308305	Q6YN16	1179.58
930	[K].NRSGFILSVPGN.[-]		0.00267423	O94832	1260.67
931	[K].LVEVEWEEHLARNPPTD.[-]	1xPCA [N-Term]	0.00310822	Q9H9L3	2123.02
932	[K].VTRMGLLV.[-]	1xPCA [N-Term]	0.00255718	Q13425	977.56
933	[K].EFRDYPPLRMPIIPFLL.[-]	1xOxidation [M10]	0.00400405	M0R2N5	2133.16
934	[K].NSQVFRNPYVWD.[-]		0.00362859	A0A0C4DFY5	1524.72
935	[K].EFRDYPPLRMPIIPFLL.[-]	1xPCA [N-Term]	0.00400405	M0R2N5	2206.19
936	[K].NVREFDAFVETLQ.[-]		0.00368845	O75143-5	1567.78
937	[K].NVIGLQMGTNRGASQAGMTGYGMPRQIL.[-]	3xOxidation [M7; M18; M23]	0.0042424	P37802-2	2969.44
938	[K].EDELRTVLLEQ.[-]		0.00379574	Q4G0N4	1344.7
939	[K].TVSYLGLE.[-]	1xPCA [N-Term]	0.00349766	E5RIM7	970.488
940	[K].TVDLDPGTLYVHSV.[-]	1xPCA [N-Term]	0.00397121	Q8WY07	1604.8
941	[K].VLTQMGSPLNPISSVS.[-]	1xOxidation [M5]	0.00373403	Q99717	1645.85
942	[K].AQDFHWLTRSNM.[-]		0.00405386	Q9UJ83	1505.7
943	[K].TREEFLTLIRS.[-]		0.00331722	P30793	1364.75
944	[K].TNEAQAIETARAWTRLYAMNNI.[-]		0.00413839	P61088	2537.26
945	[K].ASTGLGIRW.[-]		0.00426001	Q9H6Q4	960.526
946	[K].AMAPTSPQI.[-]		0.00474761	Q9BYD2	915.46
947	[K].ALLALCGGED.[-]	1xCarbamidomethyl [C6]	0.0042424	P08133	1018.49
948	[K].ALLLLCGEDD.[-]	1xCarbamidomethyl [C6]; 1xPCA [N-Term]	0.00445917	P08758	1207.57
949	[K].ALLYLCGGDD.[-]	1xCarbamidomethyl [C6]	0.00442221	P07355-2	1096.5
950	[K].AGISSQPGNSPSGTVV.[-]	1xPCA [N-Term]	0.00359906	G5E9A7	1546.75
951	[K].VLSGSEVTA.[-]	1xPCA [N-Term]	0.00373403	O75387	951.478
952	[K].TAGLSDLY.[-]	1xPCA [N-Term]	0.00478762	Q99816	928.441
953	[K].SSLIHQGIR.[-]	1xPCA [N-Term]	0.00402058	Q12834	1099.6
954	[K].AEALMRELDEEGSDPPLPGRAQRIRQVLQLLS.[-]	1xOxidation [M5]	0.00453413	Q9BRJ6	3603.89
955	[K].RLISSVEDFTEFV.[-]	1xPCA [N-Term]	0.0039225	P49815	1630.81
956	[K].ADPYQYVV.[-]	1xPCA [N-Term]	0.00412133	F8W6M3	1043.48
957	[K].DSILRRARGMFTAEDLR.[-]	1xOxidation [M10]	0.00384275	Q16864-2	2023.05
958	[K].RFFEVRRVV.[-]		0.00373403	Q15363	1207.71
959	[K].RAGDELAYNSSSACASSRGYR.[-]	1xCarbamidomethyl [C14]; 1xPCA [N-Term]	0.00397121	Q86Y37	2367.05
960	[K].QVIEYARQLEMIV.[-]		0.00335798	P48556	1591.85
961	[K].QRIDEFEAM.[-]	1xOxidation [M9]	0.00429548	P35241	1154.51
962	[K].QRIDEFEAL.[-]		0.00393866	E7EQR4	1120.56
963	[K].QIRSNMCWLRD.[-]	1xCarbamidomethyl [C7]; 1xOxidation [M6]	0.00433127	O75439	1494.69
964	[K].RVPDHHPC.[-]	1xCarbamidomethyl [C8]; 1xPCA [N-Term]	0.00331722	P78371	1106.49
965	[K].RVSAIVEQSWNDS.[-]	1xPCA [N-Term]	0.00385856	P63146	1579.75
966	[K].SSLIHQGIR.[-]		0.0042424	Q12834	1010.57
967	[K].SRESMIQLF.[-]	1xOxidation [M5]	0.00348342	Q8N142-2	1126.56
968	[K].SRESMIQLF.[-]		0.0046883	Q8N142-2	1110.56
969	[K].SIRNLASWFER.[-]		0.00440385	P22083	1378.72
970	[K].SLLQQLLTE.[-]	1xPCA [N-Term]	0.00431333	Q15788	1133.62
971	[K].SLERATQL.[-]		0.00476757	Q9UBI1	917.505
972	[K].VRRAIEQLAAMD.[-]		0.00434929	H3BLT4	1372.74
973	[K].CYEMASHLRRSQY.[-]	1xCarbamidomethyl [C1]; 1xOxidation [M4]	0.00408744	P07737	1716.76
974	[K].SGGTPTSMATNWTSEIPL.[-]	1xPCA [N-Term]	0.00371877	Q9NW75-2	1938.89
975	[K].RYSGRPVNLMGTSL.[-]		0.00354074	Q96JB5-4	1550.81
976	[K].SGNYFFLDD.[-]	1xPCA [N-Term]	0.00323721	P61221	1166.48
977	[K].LSELRALSIVADD.[-]	1xPCA [N-Term]	0.0039225	Q9NQY0	1490.78
978	[K].LQGVECGLR.[-]	1xCarbamidomethyl [C6]	0.00319795	O43293	1031.53
979	[K].GAALITAVGVRLRTEASS.[-]	1xPCA [N-Term]	0.00476757	P19367-3	1861.03
980	[K].LQEEQFVNAVE.[-]	1xPCA [N-Term]	0.00330374	Q8IYS1	1394.66
981	[K].AASREEPIEWEF.[-]		0.00355523	P39880-3	1463.68
982	[K].INEIRTLIDL.[-]	1xPCA [N-Term]	0.00331722	Q14527	1288.73
983	[K].LNEAQPSTIATSMRDSLIDSLT.[-]	1xOxidation [M13]; 1xPCA [N-Term]	0.00352632	P56537	2468.2
984	[K].WIRPQTSE.[-]		0.00397121	Q6PJT7	1016.52
985	[K].LMPMQQIAN.[-]	1xOxidation [M]; 1xPCA [N-Term]	0.0043674	P55809	1150.54
986	[K].LMNQMNARL.[-]		0.00364346	Q6YN16	1090.55
987	[K].ILVALCGGN.[-]	1xCarbamidomethyl [C6]; 1xPCA [N-Term]	0.00447778	P04083	1005.52
988	[K].LLRQHGLLGEVN.[-]		0.00338545	Q96D96	1348.77
989	[K].MVWEILHQQLL.[-]		0.00358438	Q9HC62	1409.76
990	[K].FSAPVVPSSFNFGGPAPGMN.[-]		0.00445917	O95373	1979.93
991	[K].IASDCFRFQDWAS.[-]	1xCarbamidomethyl [C5]	0.00431333	Q9UKK6	1602.7
992	[K].LQGVECGLR.[-]	1xCarbamidomethyl [C6]; 1xPCA [N-Term]	0.00346925	O43293	1120.56
993	[K].IQRFLSQPFQ.[-]	1xPCA [N-Term]	0.00371877	F8W079	1352.71
994	[K].LTREPHPWRPTLVA.[-]		0.00415553	Q96CD0	1672.93
995	[K].YNVRHLMPQ.[-]	1xPCA [N-Term]	0.00322407	O75940	1246.61
996	[K].LEATINELV.[-]		0.00337168	P10599	1001.55
997	[K].YQRPEGL.[-]		0.00433127	O76071	862.442
998	[K].ISQTAPEWTAQAMEAQMAQ.[-]	1xOxidation [M]; 1xPCA [N-Term]	0.00412133	D6RFN0	2196.97
999	[K].IDHILDAL.[-]	1xPCA [N-Term]	0.00426001	P04843	998.531
1000	[K].LLRDAQQNS.[-]	1xPCA [N-Term]	0.00387444	P0DJ07	1133.57
1001	[K].LRTEPQWVPVSWVY.[-]	1xPCA [N-Term]	0.00374935	A0A0C4DH75	1848.94
1002	[K].LFMAQALQEYNN.[-]	1xOxidation [M3]	0.00325041	B3KS98	1457.67
1003	[K].LFNQINIS.[-]	1xPCA [N-Term]	0.00341314	Q92905	1037.54
1004	[K].YSFINDNAASGI.[-]	1xPCA [N-Term]	0.00341314	Q5T9L3-2	1360.62
1005	[K].FAGRNFRNPLAK.[-]	1xBiotin [K12]; 1xPCA [N-Term]	0.0043674	P06733	1705.87
1006	[K].LRDFLHNFSA.[-]		0.00476757	Q8N9F7	1219.62
1007	[K].LLQEAQQS.[-]	1xPCA [N-Term]	0.00368845	Q96C86	1005.5
1008	[K].FAVATLPPA.[-]	1xPCA [N-Term]	0.00476757	P28072	975.53
1009	[K].FLSVLERQ.[-]		0.00408744	P07099	991.557
1010	[K].LLHSDLAPTLLE.[-]	1xPCA [N-Term]	0.00352632	Q6ZQX7	1410.76
1011	[K].LIIENRDMPRT.[-]	1xPCA [N-Term]	0.00420742	Q9HD34	1446.75
1012	[K].YGIFQYDGPL.[-]	1xPCA [N-Term]	0.00359906	Q9H993	1261.59
1013	[K].NIQQLIELVRRL.[-]		0.00330374	Q8TCY9	1494.91
1014	[K].NEGSCGPARIEYA.[-]	1xCarbamidomethyl [C5]	0.00339926	Q9NQZ5	1423.63
1015	[K].VTRLGLLA.[-]	1xPCA [N-Term]	0.00373403	Q13424	931.572
1016	[K].NLTGLNQRR.[-]		0.00417275	O75208	1071.6
1017	[K].RVSAIVEQSWRDC.[-]	1xCarbamidomethyl [C13]; 1xPCA [N-Term]	0.00543597	P49459	1694.81
1018	[K].ENPNQYNYIA.[-]	1xPCA [N-Term]	0.00490994	Q13620	1314.57
1019	[K].RFLDFIGHILT.[-]		0.00520933	P48426	1331.75
1020	[K].ASSAGVLVS.[-]	1xPCA [N-Term]	0.00538975	Q9UHV9	879.457
1021	[K].IFEMGPVFTL.[-]	1xOxidation [M4]	0.00534398	P00403	1169.59
1022	[K].LIIENRDMPRT.[-]		0.00503579	Q9HD34	1357.73
1023	[K].GGSGSGPTIEEVD.[-]	1xPCA [N-Term]	0.00501456	A0A0G2JIW1	1293.56
1024	[K].IRQAGVID.[-]	1xPCA [N-Term]	0.00501456	O75534-4	960.526
1025	[K].IRQAGVID.[-]		0.00501456	O75534-4	871.5
1026	[K].AGLLGQPR.[-]		0.00497242	Q9Y5J7	811.478
1027	[K].DQRISLWSLYPRA.[-]		0.00520933	Q9BYB4	1604.85
1028	[K].SRESMIQLF.[-]	1xPCA [N-Term]	0.00514347	Q8N142-2	1199.59
1029	[K].RQRPDDPMASFLGQ.[-]	1xOxidation [M8]	0.00529866	O95391	1633.78
1030	[K].TMVTRFNEAQ.[-]		0.00499344	P98175-5	1196.57
1031	[K].GGFNRPLDFIA.[-]	1xPCA [N-Term]	0.00529866	Q8WVK2	1295.65
1032	[K].VFCVQRPDR.[-]	1xCarbamidomethyl [C3]; 1xPCA [N-Term]	0.00538975	C9JEH3	1265.62
1033	[K].LYAEHSLLDLP.[-]	1xPCA [N-Term]	0.0054128	Q5TA50	1359.69
1034	[K].VSSRGTRLVFPLEDNA.[-]	1xPCA [N-Term]	0.00520933	A0A087WXD1	1849.96
1035	[K].SDATSGILNSTNIQS.[-]		0.00490994	O43663	1507.72
1036	[K].ELLCCCGAIECRGRLL.[-]	4xCarbamidomethyl [C4; C5; C6; C11]; 1xPCA [N-Term]	0.00505712	Q15047	2068.95
1037	[K].FSATPRYMTYN.[-]	1xOxidation [M8]	0.00507855	P35998	1366.61
1038	[K].LLEEDGTIITL.[-]	1xPCA [N-Term]	0.00520933	Q9BYG5	1305.69
1039	[K].LGRAMREIV.[-]	1xOxidation [M5]; 1xPCA [N-Term]	0.00518727	P48047	1149.62
1040	[K].IEVETRSL.[-]	1xPCA [N-Term]	0.0054128	Q8TEY7	1035.55
1041	[K].VQYLVEWEGATAS.[-]	1xPCA [N-Term]	0.0052315	Q9Y483	1541.73
1042	[K].MVQQLQEDVDMEDAP.[-]		0.00488931	Q9UHA3	1747.75
1043	[K].YLRYTPQP.[-]	1xPCA [N-Term]	0.00719587	P30041	1126.57
1044	[K].LESVLPPERLPVQREEE.[-]		0.00722842	Q96T52	2020.07
1045	[K].DVELLLPTSS.[-]		0.00587333	Q9P2B4	1073.57
1046	[K].DRETVLSSAL.[-]		0.00898404	Q5KU26	1090.57
1047	[K].ESAFEFLSSA.[-]		0.00942247	P40925-3	1087.49
1048	[K].LTDINQLPET.[-]	1xPCA [N-Term]	0.00791889	Q15276	1232.62
1049	[K].TMMQSGGTFGTFMAIGMGIRC.[-]	1xCarbamidomethyl [C21]; 4xOxidation [M2; M3; M13; M17]; 1xPCA [N-Term]	0.00587333	P60602	2407
1050	[K].FNFARNSTLNSAAVTVSS.[-]		0.00853013	F8W6G1	1885.94
1051	[K].DTSVLQWRVV.[-]	1xPCA [N-Term]	0.00658085	O95834-3	1291.68
1052	[K].GHLAFLSGQ.[-]		0.00635278	O95639	929.484
1053	[K].RLIATQPISASDSG.[-]		0.00661005	Q16649	1415.75
1054	[K].RFNEFMSNILT.[-]		0.00579766	P78356	1371.67
1055	[K].RICPNAPDP.[-]	1xCarbamidomethyl [C3]; 1xPCA [N-Term]	0.00853013	Q8WUZ0	1128.53
1056	[K].GGSRFVTVG.[-]	1xPCA [N-Term]	0.00781033	Q96QD9	968.495
1057	[K].AAPAERQIDLQR.[-]		0.00616098	Q29RF7	1367.74
1058	[K].GQLCELSCSTDYRMR.[-]	2xCarbamidomethyl [C4; C8]; 1xOxidation [M14]	0.00736043	Q99873	1891.81
1059	[K].LLEPALSQ.[-]	1xPCA [N-Term]	0.00810396	Q05932	959.52
1060	[K].ANRTALLAQQ.[-]	1xPCA [N-Term]	0.00613414	Q9Y608	1174.63
1061	[K].RHSMVATPPDGVSLLFPRPE.[-]	1xOxidation [M4]	0.00629726	E9PE46	2222.14
1062	[K].LLGITPVCRM.[-]	1xCarbamidomethyl [C8]; 1xPCA [N-Term]	0.00552979	Q5T160	1248.66
1063	[K].DTSIMQWRVI.[-]		0.0074954	O00423-3	1248.64
1064	[K].IFGTNENL.[-]	1xPCA [N-Term]	0.00649419	A0A1W2PRY6	996.479
1065	[K].RFCVDQPTVPQTASES.[-]	1xCarbamidomethyl [C3]; 1xPCA [N-Term]	0.00763341	F2Z3H6	1910.87
1066	[K].DLMANATCFRSASRR.[-]	1xCarbamidomethyl [C8]; 1xPCA [N-Term]	0.00661005	P18583-5	1844.86
1067	[K].FAGRNFRNPLAK.[-]	1xBiotin [K12]	0.00684937	P06733	1616.85
1068	[K].LMEALEPPLEEQQI.[-]	1xPCA [N-Term]	0.00810396	Q96JM3	1728.85
1069	[K].ILDQMPATPSSPMYVD.[-]	1xPCA [N-Term]	0.00924405	P45985-2	1853.84
1070	[K].TELISVSEV.[-]	1xPCA [N-Term]	0.00845064	J3KPM9	1065.55
1071	[K].SEISSTVPQGGME.[-]	1xPCA [N-Term]	0.0087329	Q2NL82	1410.62
1072	[K].SEISSTVPQGGME.[-]	1xOxidation [M12]; 1xPCA [N-Term]	0.0078825	Q2NL82	1426.62
1073	[K].IGTVMTFL.[-]	1xPCA [N-Term]	0.00616098	P30046	970.507
1074	[K].LITEPAEIMA.[-]	1xPCA [N-Term]	0.00560139	P40123	1176.6
1075	[K].LLPHQLYGVVPQA.[-]		0.0071635	P18887	1434.81
1076	[K].AVWTRAYGW.[-]		0.00946773	Q5VW36	1109.55
1077	[K].IHLQIARQR.[-]	1xPCA [N-Term]	0.00726115	Q6EEV4	1223.71
1078	[K].SHAFSHV.[-]		0.00732715	Q9NR12	784.374
1079	[K].ASPTLDFTER.[-]		0.00672842	J3KQV8	1136.56
1080	[K].CGAVTCRGYLN.[-]	2xCarbamidomethyl [C1; C6]; 1xPCA [N-Term]	0.00799229	Q9H5I1	1359.59
1081	[K].LLAEALNQVT.[-]	1xPCA [N-Term]	0.00643718	C9K0E3	1160.63
1082	[K].IMRVGTASS.[-]	1xPCA [N-Term]	0.00616098	Q9BXC9	1010.51
1083	[K].ATPRNFPPRFQDGYYS.[-]	1xPCA [N-Term]	0.00610745	Q9H2U1	2004.94
1084	[K].IREDYRALRQENAGLLGRVREA.[-]		0.00857022	O60826	2585.4
1085	[K].SVSTSSPAGAAIASTSGASNNSSSN.[-]		0.0071635	Q86UE8	2212
1086	[K].LFQLYPRNFLR.[-]	1xPCA [N-Term]	0.00582275	Q8IXM3	1555.85
1087	[K].LGEIVTTIPTIG.[-]	1xPCA [N-Term]	0.00626972	F5H6T5	1302.73
1088	[K].DLMANATCFRSASRR.[-]	1xCarbamidomethyl [C8]	0.00853013	P18583-5	1755.84
1089	[K].SVYYRVYYTR.[-]		0.00898404	Q9H3P7	1369.69
1090	[K].TLGTMIAGDTSGDYRRLLLAIVGQ.[-]	1xOxidation [M5]	0.00582275	P20073	2537.34
1091	[K].AAASHLFPFEQL.[-]		0.00616098	Q01831	1330.68
1092	[K].IQENNII.[-]	1xPCA [N-Term]	0.00709929	Q96CU9	932.484
1093	[K].LNLAQFLNEDLS.[-]	1xPCA [N-Term]	0.00567406	Q9BPX3	1465.73
1094	[K].AEDTISILPDDPRQMTLLF.[-]		0.00732715	Q8WUH1-2	2175.1
1095	[K].RWRQTVFH.[-]		0.00694181	Q9NZL9	1129.6
1096	[K].RWWRGAQGHMECL.[-]	1xCarbamidomethyl [C12]	0.0076684	B4DY08	1686.77
1097	[K].RWWRGAQGHMECL.[-]	1xCarbamidomethyl [C12]; 1xOxidation [M10]	0.00663941	B4DY08	1702.77
1098	[K].VSPLLSEGELPVFSQL.[-]	1xPCA [N-Term]	0.00697297	Q96IQ9-2	1803.95
1099	[K].HMGILNEDQ.[-]	1xPCA [N-Term]	0.00706745	Q9ULM3	1145.5
1100	[K].QRTNFHQRFESPESQASAEQPEM.[-]	1xPCA [N-Term]	0.00595017	O75436	2823.25
1101	[K].HAHSVNF.[-]	1xPCA [N-Term]	0.00584798	Q96HC4-6	900.411
1102	[K].VRRAIEQLAAMD.[-]	1xPCA [N-Term]	0.00942247	H3BLT4	1461.76
1103	[K].VRLREPLSGQDVQMVTENWLVLEPRGL.[-]	1xOxidation [M14]	0.00658085	Q5T0F9	3150.67
1104	[K].MAEANRALAHYRWW.[-]	1xOxidation [M1]	0.00865109	J3QLS3	1790.85
1105	[K].LVTTVTEIAG.[-]		0.00951325	Q01518	1003.57
1106	[K].VLGMRRGLILAED.[-]		0.0071635	Q9BXS6	1442.81
1107	[K].HIRFSEYD.[-]		0.0071635	Q4G0J3-3	1066.5
1108	[K].VTNYLDWIRDNMRP.[-]		0.00781033	P00750	1792.88
1109	[K].ALQGASQIIAEIRETHLW.[-]	1xPCA [N-Term]	0.00739389	O00429-6	2125.12
1110	[K].QNELLEPNSF.[-]	1xPCA [N-Term]	0.0096051	P32519	1279.6
1111	[K].MAGCSLSFRSEL.[-]	1xCarbamidomethyl [C4]	0.00587333	P0DMM9-3	1357.62
1112	[K].KITIADCGQLE.[-]	1xBiotin [K1]; 1xCarbamidomethyl [C7]; 1xPCA [N-Term]	0.00869188	P62937	1562.73
1113	[K].VLDTLRDAMMSQAREML.[-]	1xOxidation [M]	0.00579766	Q9H5K3	1995.97
1114	[K].VVGQLTR.[-]		0.00732715	Q96IZ0	772.468
1115	[K].HFWTAES.[-]	1xPCA [N-Term]	0.00946773	Q14157-1	966.41
1116	[K].IYDPACLTIPA.[-]	1xCarbamidomethyl [C6]; 1xPCA [N-Term]	0.00869188	O00628	1322.64
1117	[K].MFGSSVDLGNLGQ.[-]	1xOxidation [M1]	0.00572313	P13861	1340.62
1118	[K].QEIGFGNWGH.[-]	1xPCA [N-Term]	0.00942247	Q9NPA3	1233.54
1119	[K].VRPLFNPVAPLNVEE.[-]	1xPCA [N-Term]	0.00678857	Q49AM1	1782.95
1120	[K].QRIDEFESM.[-]	1xOxidation [M9]	0.00621506	P26038	1170.51
1121	[K].EGFSNVEGI.[-]	1xPCA [N-Term]	0.00572313	Q9BVQ7	1040.47
1122	[K].LVPQQLAH.[-]		0.00955904	P10606	905.52
1123	[K].VLLQHSR.[-]	1xPCA [N-Term]	0.00697297	Q86YB8	941.532
1124	[K].VLLGNLHCI.[-]	1xCarbamidomethyl [C8]; 1xPCA [N-Term]	0.00894158	E5RHJ2	1127.6
1125	[K].VGLALELEA.[-]	1xPCA [N-Term]	0.00569853	P45880-1	1003.55
1126	[K].MVQQLQEDVDMEDAP.[-]	1xOxidation [M]	0.00729406	Q9UHA3	1763.75
1127	[K].VGLGFELEA.[-]	1xPCA [N-Term]	0.00799229	Q9Y277-2	1023.51
1128	[K].EQSEVGSMGALLF.[-]		0.00638077	B4DR61	1367.65
1129	[K].PRDLNVLTPTGF.[-]	1xPCA [N-Term]	0.00605448	Q96A73	1418.74
1130	[K].EISDIVQR.[-]		0.00928827	P00519-2	959.516
1131	[K].MSALAAYFV.[-]	1xPCA [N-Term]	0.00564972	O95985	1061.51
1132	[K].AGGAISELL.[-]	1xPCA [N-Term]	0.00688002	Q15291-2	919.488
1133	[K].MMRLVTQQE.[-]		0.00579766	Q9HB40	1135.56
1134	[K].EGRCSHSLN.[-]	1xCarbamidomethyl [C4]; 1xPCA [N-Term]	0.00833309	Q16637	1148.49
1135	[K].IDHILDAL.[-]		0.00569853	P04843	909.504
1136	[K].FLEMHQL.[-]	1xPCA [N-Term]	0.0126708	Q9Y617	1006.48
1137	[K].FYVGHDP.[-]	1xPCA [N-Term]	0.0106897	P56556	923.405
1138	[K].QIFSRLAES.[-]		0.0111756	Q9NQT5	1050.56
1139	[K].MAEANRALAHYRWW.[-]	1xOxidation [M1]; 1xPCA [N-Term]	0.0118654	J3QLS3	1879.88
1140	[K].QFVSQELVNL.[-]	1xPCA [N-Term]	0.011457	Q5VST6	1265.65
1141	[K].PVFSESLSD.[-]	1xPCA [N-Term]	0.0127354	O60220	1069.48
1142	[K].NSVNMDLD.[-]	1xPCA [N-Term]	0.0130642	Q92598-4	996.409
1143	[K].EDPRSFYERGVAVLCTE.[-]	1xCarbamidomethyl [C15]; 1xPCA [N-Term]	0.0116883	Q14204	2116.98
1144	[K].RYSGRPVNLMGTSL.[-]	1xPCA [N-Term]	0.0112312	Q96JB5-4	1639.84
1145	[K].RWELSSDQPYL.[-]		0.0123536	O95182	1393.67
1146	[K].SGRTFLHTVCFY.[-]	1xCarbamidomethyl [C10]; 1xPCA [N-Term]	0.0129976	Q9NP77	1576.74
1147	[K].VRRAIEQLAAMD.[-]	1xOxidation [M11]	0.0104307	H3BLT4	1388.73
1148	[K].TDFGIFRM.[-]		0.0120457	Q9HCC0	986.476
1149	[K].TDFGIFRM.[-]	1xOxidation [M8]; 1xPCA [N-Term]	0.0122293	Q9HCC0	1091.5
1150	[K].SAYNSYSWGAN.[-]	1xPCA [N-Term]	0.0114	Q14157-5	1308.53
1151	[K].QAQTLMSSLG.[-]	1xPCA [N-Term]	0.0103798	Q9H0A8	1124.54
1152	[K].ALIVDESCRR.[-]	1xCarbamidomethyl [C8]; 1xPCA [N-Term]	0.00983945	A0A0G2JHC2	1307.65
1153	[K].DLDNRGLSRT.[-]	1xPCA [N-Term]	0.011806	P46977	1235.61
1154	[K].ITIADCGQLE.[-]	1xCarbamidomethyl [C6]	0.0120457	P62937	1119.54
1155	[K].LLRNLMLQALP.[-]	1xPCA [N-Term]	0.0105334	B1AQP5	1370.8
1156	[K].YVGIEREMEIP.[-]		0.0101793	Q15910-2	1335.66
1157	[K].LRTEPQWVPVSWVY.[-]		0.0107424	A0A0C4DH75	1759.92
1158	[K].ESNIQFN.[-]	1xPCA [N-Term]	0.0124793	Q92665	940.416
1159	[K].LVDPQEMLRLLGH.[-]	1xOxidation [M7]; 1xPCA [N-Term]	0.0115719	A0A0A0MT64	1625.85
1160	[K].DTSVLQWRVV.[-]		0.00998338	O95834-3	1202.65
1161	[K].FLRGTPGV.[-]	1xPCA [N-Term]	0.00988714	Q15526	935.51
1162	[K].LLGITPVCRM.[-]	1xCarbamidomethyl [C8]; 1xOxidation [M10]; 1xPCA [N-Term]	0.0127354	Q5T160	1264.65
1163	[K].ELENWAGSM.[-]	1xOxidation [M9]; 1xPCA [N-Term]	0.0130642	Q9H444	1141.46
1164	[K].ISEDAMSTASSTY.[-]	1xPCA [N-Term]	0.0126708	Q8TF05	1451.6
1165	[K].DSETSQRLANLRQRVEQFARAFPMPGFDEH.[-]		0.0114	P34897	3532.71
1166	[K].TVQSRLDFH.[-]		0.0116883	O14657	1102.56
1167	[K].FMYLGPSS.[-]	1xPCA [N-Term]	0.0123536	Q9NVV5	990.439
1168	[K].VLTQMGSPLNPISSVS.[-]		0.0116299	Q99717	1629.85
1169	[K].LSRVINM.[-]	1xOxidation [M7]; 1xPCA [N-Term]	0.0103798	Q15008-4	937.492
1170	[K].SVGGACVLVA.[-]	1xCarbamidomethyl [C6]	0.0118654	P46776	932.487
1171	[K].LSRVINM.[-]	1xPCA [N-Term]	0.0118654	Q15008-4	921.497
1172	[K].DVNVIPATA.[-]	1xPCA [N-Term]	0.00979203	P55899	988.51
1173	[K].LSRVINM.[-]	1xOxidation [M7]	0.0121065	Q15008-4	848.466
1174	[K].EIAAVIETV.[-]	1xPCA [N-Term]	0.0104307	B0QZ40	1033.56
1175	[K].LTSPGALLFQ.[-]	1xPCA [N-Term]	0.0109564	O60566-3	1135.61
1176	[K].LLEGEESR.[-]		0.011806	B0YJC5	932.468
1177	[K].VAWWRWTS.[-]	1xPCA [N-Term]	0.0127354	P53701	1180.57
1178	[K].VVGQLTR.[-]	1xPCA [N-Term]	0.0100808	Q96IZ0	861.494
1179	[K].GFLTSSFWRS.[-]		0.0129315	Q53GS7	1187.58
1180	[K].RQGRTLYGFGG.[-]	1xPCA [N-Term]	0.0135415	P62805	1300.65
1181	[K].LLIGAYRVQLQ.[-]	1xPCA [N-Term]	0.0106373	Q99549	1362.79
1182	[K].DLMANATCFRSASRR.[-]	1xCarbamidomethyl [C8]; 1xOxidation [M3]	0.0104307	P18583-5	1771.83
1183	[K].FLLDHQGELFPSPDPSGL.[-]	1xPCA [N-Term]	0.0105334	Q07960	2058
1184	[K].SLMDHTIPEV.[-]	1xOxidation [M3]	0.0120457	G5EA09	1157.55
1185	[K].RRRALNSILED.[-]		0.0124793	Q86U38	1342.75
1186	[K].EARNVTMETE.[-]		0.0117469	P49458	1179.53
1187	[K].RQNRGREPIDV.[-]		0.0131312	Q0VGL1	1339.72
1188	[K].QRIDEFESM.[-]	1xPCA [N-Term]	0.00965142	P26038	1243.54
1189	[K].RLYMGEIQ.[-]	1xOxidation [M4]; 1xPCA [N-Term]	0.0129315	Q96DI7	1114.53
1190	[K].VLDALES.[-]	1xPCA [N-Term]	0.0110107	Q9NUY8	835.42
1191	[K].RLYMGEIQ.[-]		0.0103292	Q96DI7	1009.51
1192	[K].LREQMERHLNL.[-]	1xOxidation [M5]	0.0128003	Q96CM8-2	1454.75
1193	[K].YVGIEREMEIP.[-]	1xPCA [N-Term]	0.0110107	Q15910-2	1424.69
1194	[K].TNEAQAIETARAWTRLYAMNNI.[-]	1xPCA [N-Term]	0.0124162	P61088	2626.28
1195	[K].QRLPPRTV.[-]	1xPCA [N-Term]	0.0100808	Q96M27	1055.61
1196	[K].LFNIHED.[-]	1xPCA [N-Term]	0.0101793	O95831	976.452
1197	[K].QRLPPRTV.[-]		0.0116299	Q96M27	966.584
1198	[K].VLAIAQNFV.[-]	1xPCA [N-Term]	0.0138949	Q6P1L8	1063.59
1199	[K].EEHLCTQRMLDQTLLDLNEM.[-]	1xCarbamidomethyl [C5]; 1xOxidation [M20]; 1xPCA [N-Term]	0.0143333	J3KN67	2594.17
1200	[K].ENGELLPILRGEN.[-]		0.0136113	O76003	1453.76
1201	[K].VAVYSTCL.[-]	1xCarbamidomethyl [C7]; 1xPCA [N-Term]	0.0136113	G3XAI2	1001.48
1202	[K].LFGLPNDS.[-]	1xPCA [N-Term]	0.0136113	Q96J01	951.457
1203	[K].ARFPAFEL.[-]		0.0143333	O43813	950.509
1204	[K].RAERFGIA.[-]		0.0140393	H0YHG0	919.511
1205	[K].FAVATLPPA.[-]		0.0147108	P28072	886.503
1206	[K].PYRPWGTEIGAF.[-]	1xPCA [N-Term]	0.0138234	Q9Y5J3-2	1482.72
1207	[K].THELHL.[-]		0.0138234	P41240	749.394
1208	[K].LMQVVPQET.[-]	1xPCA [N-Term]	0.0147108	Q01650	1133.57
1209	[K].LEVAESEFTH.[-]		0.0140393	Q99755	1161.54
1210	[K].AFLMSRGLHAP.[-]	1xPCA [N-Term]	0.0144079	Q9BYT8	1288.66
1211	[K].PRYFYTSA.[-]	1xPCA [N-Term]	0.0145584	Q96FX8	1093.51
1212	[K].PMGNMVSTGF.[-]	1xPCA [N-Term]	0.0147877	O94915	1129.48
1213	[K].IDYSWIAAL.[-]	1xPCA [N-Term]	0.0153391	Q8IWA0	1140.57
1214	[K].ALLLYDLAQT.[-]	1xPCA [N-Term]	0.0152589	Q9NYT6-2	1209.65
1215	[K].RFCTGSVGEASS.[-]	1xCarbamidomethyl [C3]	0.0152589	Q9Y3M9	1257.55
1216	[K].VDSPVLW.[-]	1xPCA [N-Term]	0.0152589	Q9BZF3-5	904.456
1217	[K].RIVAPPGGRSNITSLS.[-]	1xPCA [N-Term]	0.0151792	Q14195-2	1713.94
1218	[K].NRLLPPASP.[-]	1xPCA [N-Term]	0.0152589	Q9Y4R8	1053.58
1219	[K].QSSILNQLLL.[-]		0.0157474	Q9NRM2	1128.66
1220	[K].VFRIFRQWESLCSC.[-]	2xCarbamidomethyl [C12; C14]; 1xPCA [N-Term]	0.0157474	Q86WB0	1976.93
1221	[K].LEVGRIIECTHCGCRGCSG.[-]	4xCarbamidomethyl [C9; C12; C14; C17]; 1xPCA [N-Term]	0.0157474	P41223	2310
1222	[K].ELTQSELEL.[-]	1xPCA [N-Term]	0.0158305	O95273	1150.56
1223	[K].RGIIGYDV.[-]	1xPCA [N-Term]	0.0155009	O75964	981.515
1224	[K].HSRLLRQN.[-]		0.0150212	P06132	1023.58
1225	[K].IEAETRAV.[-]	1xPCA [N-Term]	0.0166902	Q9Y2K6	977.505
1226	[K].ESTLHLVLRLRGGV.[-]	1xPCA [N-Term]	0.0163401	P0CG48	1638.94
1227	[K].VMLALPSVRQIDATFVRF.[-]	1xOxidation [M2]; 1xPCA [N-Term]	0.0166902	Q15435	2168.17
1228	[K].HPQELL.[-]	1xPCA [N-Term]	0.0163401	Q9NXV6	825.425
1229	[K].GQPRTWLQSPV.[-]		0.0159142	Q9BST9	1268.67
1230	[K].QDVVLNYPM.[-]	1xOxidation [M9]; 1xPCA [N-Term]	0.0166018	Q15029	1183.55
1231	[K].FVIPLHSA.[-]		0.016083	Q96F86	883.504
1232	[K].VYNGLQGY.[-]	1xPCA [N-Term]	0.0163401	Q9UBS4	1002.47
1233	[K].RLYMGEIQ.[-]	1xPCA [N-Term]	0.0166018	Q96DI7	1098.54
1234	[K].RASAGECLRHPWLNS.[-]	1xCarbamidomethyl [C7]; 1xPCA [N-Term]	0.0175097	P78362-2	1842.88
1235	[K].VSECCRFILNLL.[-]	2xCarbamidomethyl [C4; C5]; 1xPCA [N-Term]	0.0175097	Q9Y263	1612.8
1236	[K].MIALVALLVEQSRSER.[-]		0.0171399	A0A0C4DG73	1815.02
1237	[K].LQMAIENTQGFDGVD.[-]	1xPCA [N-Term]	0.0174164	P46934	1726.77
1238	[K].VQQIATLCSV.[-]	1xCarbamidomethyl [C8]; 1xPCA [N-Term]	0.0173237	A8MW92	1207.61
1239	[K].SISRVIEYLEHC.[-]	1xCarbamidomethyl [C12]	0.0168684	Q7Z5K2-3	1505.74
1240	[K].LDHPVLW.[-]	1xPCA [N-Term]	0.0172315	Q9H4L5	968.499
1241	[K].GSVCRRITITECGQI.[-]	2xCarbamidomethyl [C4; C12]	0.0209314	P49792	1749.87
1242	[K].VMLALPSVRQIDATFVRF.[-]		0.0192898	Q15435	2063.15
1243	[K].VFCVQRPDR.[-]	1xCarbamidomethyl [C3]	0.0179847	C9JEH3	1176.59
1244	[K].ANYEYYVQGQI.[-]	1xPCA [N-Term]	0.0203672	Q8WUM0	1436.65
1245	[K].VLPGVDALSNI.[-]		0.0192898	P00558	1097.62
1246	[K].TIQQLETVLGEPLQSYF.[-]		0.0176035	Q9H583	1966.02
1247	[K].VDSIELFGP.[-]	1xPCA [N-Term]	0.0202565	O43187	1065.53
1248	[K].TITAYFGDLIRRPASET.[-]	1xPCA [N-Term]	0.0215135	Q96RS0	2000.02
1249	[K].VIIADCGEYV.[-]	1xCarbamidomethyl [C6]	0.0190822	Q9UNP9	1138.54
1250	[K].NLVINLTQD.[-]	1xPCA [N-Term]	0.0186745	A0A087WXB8	1118.58
1251	[K].EVLFQHSGFQQS.[-]		0.0185742	Q96CD2	1406.67
1252	[K].FLEMHQL.[-]	1xOxidation [M4]; 1xPCA [N-Term]	0.0182767	Q9Y617	1022.48
1253	[K].LNEAQPSTIATSMRDSLIDSLT.[-]	1xOxidation [M13]	0.0176979	P56537	2379.17
1254	[K].ETMVTSTTEPSRCEYLMELMTPAACPEPPPEAPTEDDHDEL.[-]	2xCarbamidomethyl [C13; C25]	0.0210464	K7ELL7	4677
1255	[K].VVYTSLQWASLQ.[-]		0.0176979	Q9BSV6	1394.73
1256	[K].RICPNAPDP.[-]	1xCarbamidomethyl [C3]	0.0208172	Q8WUZ0	1039.5
1257	[K].EARNVTMETE.[-]	1xOxidation [M7]; 1xPCA [N-Term]	0.0184744	P49458	1284.55
1258	[K].DGRISVAGVTSSNVGYLAHAIHQVTK.[-]	1xBiotin [K26]; 1xPCA [N-Term]	0.0205908	P00505	2995.52
1259	[K].ENDYESISDLQQGRDITRL.[-]	1xPCA [N-Term]	0.0204787	Q9NWQ8	2341.11
1260	[K].EQGEPMTPRRTPARFGL.[-]	1xPCA [N-Term]	0.0190822	Q92620	2032.02
1261	[K].FFPYSSADAS.[-]	1xPCA [N-Term]	0.0207036	O94804	1180.49
1262	[K].LLTTGRE.[-]		0.0187755	Q9NP79	789.446
1263	[K].LSPFTFAATDD.[-]	1xPCA [N-Term]	0.0216321	Q13488	1273.57
1264	[K].EDAEAPGIRDHESL.[-]	1xPCA [N-Term]	0.0191857	P51858-3	1627.73
1265	[K].LRMEPQWVPISWVY.[-]	1xPCA [N-Term]	0.0207036	Q9NZW5	1892.95
1266	[K].IQEVWRQRYQSHPDAAVQ.[-]		0.0183753	O15530	2211.11
1267	[K].RRLVAPC.[-]	1xCarbamidomethyl [C7]	0.0201464	P49916	871.493
1268	[K].LLGITPVCRM.[-]	1xCarbamidomethyl [C8]	0.0203672	Q5T160	1159.63
1269	[K].VRRAIEQLAAMD.[-]	1xOxidation [M11]; 1xPCA [N-Term]	0.0182767	H3BLT4	1477.76
1270	[K].IINQRLIL.[-]		0.0199283	Q6PH81	982.641
1271	[K].FAFYEQFAN.[-]	1xPCA [N-Term]	0.0190822	Q9UHJ3	1225.53
1272	[K].NRSGFILSVPGN.[-]	1xPCA [N-Term]	0.0215135	O94832	1349.7
1273	[K].IRFGEALGSL.[-]		0.0192898	Q9UG56	1062.59
1274	[K].EEMIHNLQ.[-]		0.0198202	O00232	1013.47
1275	[K].RFLDFITNIFA.[-]		0.0183753	Q8TBX8	1356.73
1276	[K].YESSTASALVA.[-]		0.0219923	P62277	1098.53
1277	[K].YLRYTPQP.[-]		0.0231147	P30041	1037.54
1278	[K].RQQLRHPEMVTTES.[-]		0.0222363	Q86VW0	1711.85
1279	[K].RRLRESLQ.[-]		0.0224833	Q9NRW3	1057.62
1280	[K].IMAPPGGRSNITSLS.[-]	1xOxidation [M2]; 1xPCA [N-Term]	0.0233728	O14531	1605.81
1281	[K].RFQTYAAPSMAQP.[-]		0.0235032	Q6IBW4-4	1467.7
1282	[K].MSILAIINNMQQ.[-]		0.0232434	Q9UFF9	1375.71
1283	[K].ESAQPPAHL.[-]		0.0232434	O14618	949.474
1284	[K].VLPALLPS.[-]	1xPCA [N-Term]	0.0229868	P16930	898.54
1285	[K].VLQQGHFEDDDPDGFLG.[-]	1xPCA [N-Term]	0.0224833	Q6SPF0	1977.86
1286	[K].NMPVQDLPRLSIAM.[-]	1xOxidation [M2]; 1xPCA [N-Term]	0.0231147	Q9UJT0	1689.85
1287	[K].GTGDNENLVRYPS.[-]		0.0223594	O94880	1421.67
1288	[K].ARASSVNAAPTSFL.[-]		0.0247138	Q9NY74	1391.73
1289	[K].LQQRQPLPDSNPEESSV.[-]		0.0255603	Q9C0C4	1923.94
1290	[K].LQSYLETSGTS.[-]	1xPCA [N-Term]	0.0254169	P42568	1274.59
1291	[K].VGIDFLNY.[-]	1xPCA [N-Term]	0.0240327	A0A1B0GTF3	1029.5
1292	[K].NYNWAITREGLVVRPQRRDS.[-]	1xPCA [N-Term]	0.0257045	Q9BYN8	2519.3
1293	[K].TREEFLTLIRS.[-]	1xPCA [N-Term]	0.0257045	P30793	1453.78
1294	[K].TRTLNAEEAF.[-]		0.0241672	A2RTX5	1151.57
1295	[K].QIFGDQALMRPTTF.[-]		0.0243026	Q96DM3	1624.82
1296	[K].HFIAEYDTSTQDFGEPF.[-]	1xPCA [N-Term]	0.0261429	F8W0Q9	2092.89
1297	[K].LYLVRALQ.[-]	1xPCA [N-Term]	0.0249924	O43639	1064.63
1298	[K].IDGTFPQY.[-]	1xPCA [N-Term]	0.0249924	O95396	1029.47
1299	[K].LETIQAQLDSLT.[-]	1xPCA [N-Term]	0.0252745	Q9Y6G5	1420.73
1300	[K].IQHVTWP.[-]	1xPCA [N-Term]	0.0237663	Q9BVC5	969.494
1301	[K].LLYAIEETEGFGQE.[-]	1xPCA [N-Term]	0.0258497	O00308	1687.78
1302	[K].FLEMHQL.[-]		0.0258497	Q9Y617	917.455
1303	[K].EARNVTMETE.[-]	1xPCA [N-Term]	0.0264398	P49458	1268.56
1304	[K].RIITYNEAMDSPDQ.[-]	1xOxidation [M9]; 1xPCA [N-Term]	0.0264398	Q7Z417	1757.78
1305	[K].RDAPLSDLCR.[-]	1xCarbamidomethyl [C9]	0.0262909	Q8NDF8-5	1202.59
1306	[K].EIRTFFIHFQQQ.[-]		0.0262909	Q9Y2E5	1593.82
1307	[K].IVLELPQ.[-]	1xPCA [N-Term]	0.0268924	Q53FA7	900.519
1308	[K].THGDTRALELNQRLSSQ.[-]	1xPCA [N-Term]	0.0264398	Q6PGP7	2015.01
1309	[K].DVELLLPTSS.[-]	1xPCA [N-Term]	0.0267406	Q9P2B4	1162.6
1310	[K].ILDQMPATPSSPMYVD.[-]	1xOxidation [M13]; 1xPCA [N-Term]	0.0284661	P45985-2	1869.84
1311	[K].NLTGLNQRR.[-]	1xPCA [N-Term]	0.0270453	O75208	1160.63
1312	[K].VEVFRALA.[-]	1xPCA [N-Term]	0.0276665	Q9BW83	993.552
1313	[K].SMAASGNLGHTPFVDEL.[-]	1xOxidation [M2]; 1xPCA [N-Term]	0.0279832	P22695	1850.84
1314	[K].DVVILGRSL.[-]		0.0273539	O60502	971.588
1315	[K].SGSILTSP.[-]	1xPCA [N-Term]	0.0283041	Q5HYJ3	850.431
1316	[K].FLDQFAE.[-]	1xPCA [N-Term]	0.0292919	Q8WZ82	958.431
1317	[K].QLLMLQSLE.[-]	1xPCA [N-Term]	0.0291246	M0QYZ2	1163.61
1318	[K].GVYRDQPYGRY.[-]		0.0292919	O75525	1373.66
1319	[K].RVFLSTE.[-]	1xPCA [N-Term]	0.0292919	Q96G21	940.489
1320	[K].LFSQNTVHWLQE.[-]	1xPCA [N-Term]	0.0284661	Q14CZ7	1590.77
1321	[K].LRDFLHNFSA.[-]	1xPCA [N-Term]	0.0273539	Q8N9F7	1308.65
1322	[K].NMNDPAWDETNL.[-]	1xPCA [N-Term]	0.0284661	A0A2R8YG42	1508.61
1323	[K].LAEEHSS.[-]	1xPCA [N-Term]	0.0289584	P06576	861.374
1324	[K].DIQLVSRIRGERA.[-]		0.0306707	Q5TEC6	1512.86
1325	[K].NSSLLSFDNEDENE.[-]	1xPCA [N-Term]	0.0306707	Q96AT1	1701.69
1326	[K].HAHSVNF.[-]		0.0310269	Q96HC4-6	811.385
1327	[K].ALIGNILATGLP.[-]		0.0304944	Q99741	1152.7
1328	[K].NLALSRESLVV.[-]		0.0313878	Q86X29	1200.69
1329	[K].IAAPFRSSYW.[-]	1xPCA [N-Term]	0.0294604	A0A2R8YH03	1286.63
1330	[K].DSILRRARGMFTAEDLR.[-]	1xPCA [N-Term]	0.0310269	Q16864-2	2096.08
1331	[K].NMTPYRSPPPYVPP.[-]		0.0312068	Q14118	1615.79
1332	[K].SISQRINYFLS.[-]		0.0304944	Q9H497	1327.7
1333	[K].WLYDETLEDR.[-]		0.0299723	Q9H5Q4	1339.62
1334	[K].QDVVLNYPM.[-]	1xOxidation [M9]	0.0313878	Q15029	1094.52
1335	[K].LAPVPFFSLLQYE.[-]		0.0354813	P07741	1523.81
1336	[K].LGFFPQEA.[-]	1xPCA [N-Term]	0.0324996	Q8TBN0	997.478
1337	[K].EAELRRMQEMIARMQAQMQMQMQGGDGDGGALGHHV.[-]	6xOxidation [M7; M10; M14; M18; M20; M22]	0.0352731	Q15019-2	4093.78
1338	[K].QAVAQLEDQA.[-]		0.0354813	A0A0A0MQU4	1072.53
1339	[K].QNLERGTAV.[-]		0.0330723	O95926	987.522
1340	[K].SQNILSTEEERTTLLPNET.[-]		0.0348608	Q6NT16	2175.08
1341	[K].VEGLPGI.[-]	1xPCA [N-Term]	0.0352731	H7BZ43	773.419
1342	[K].HFLPTPEELGLLGPPRPQVLA.[-]		0.0326892	Q6UWB1	2281.27
1343	[K].QQQVPVAGIR.[-]	1xPCA [N-Term]	0.0336565	Q9H944	1184.65
1344	[K].IYELYAV.[-]	1xPCA [N-Term]	0.0346567	P17152	959.487
1345	[K].VVALDSVM.[-]	1xPCA [N-Term]	0.0342526	Q6IQ21	922.47
1346	[K].RFQTYAAPSMAQP.[-]	1xPCA [N-Term]	0.0346567	Q6IBW4-4	1556.73
1347	[K].AHLRGLGGLAS.[-]		0.0350663	Q8NAF0	1051.6
1348	[K].LAEDFLQ.[-]	1xPCA [N-Term]	0.0352731	Q86WA6	924.446
1349	[K].LRRPEGASNESERD.[-]		0.0319381	O75381	1615.78
1350	[K].LSRVINM.[-]		0.0340526	Q15008-4	832.471
1351	[K].QITEDTVEFGS.[-]		0.0359019	P28288	1225.56
1352	[K].YLEQMQI.[-]	1xPCA [N-Term]	0.0374193	Q06481	1013.48
1353	[K].LEAAEDIAYQLSRSRNITYLPAGQSVLLQLPQ.[-]	1xPCA [N-Term]	0.0367603	P35232	3646.92
1354	[K].CYEMASHLRRSQY.[-]	1xCarbamidomethyl [C1]	0.0365435	P07737	1700.76
1355	[K].ILQERGSRM.[-]	1xPCA [N-Term]	0.0363282	Q14681	1178.61
1356	[K].HFWTAES.[-]		0.0371982	Q14157-1	877.384
1357	[K].KITIADCGQLE.[-]	1xBiotin [K1]; 1xCarbamidomethyl [C7]	0.0367603	P62937	1473.71
1358	[K].RGSVRGTSAADV.[-]	1xPCA [N-Term]	0.0367603	P48739-3	1264.64
1359	[K].HWIRINPNL.[-]		0.0376419	Q9BQG2	1162.65
1360	[K].IYSVEALPVAAVNVQSTQ.[-]		0.039243	Q9NYY8	1889
1361	[K].ESSRVPMP.[-]	1xPCA [N-Term]	0.0387778	Q6NTF9-2	991.467
1362	[K].DQPLSLTLAALRENTSRLYSL.[-]		0.0383189	Q93075	2361.28
1363	[K].QRIDEFESM.[-]		0.0383189	P26038	1154.51
1364	[K].LWDSSRDISR.[-]	1xPCA [N-Term]	0.0394779	P49760	1323.64
1365	[K].TVAMQQCIE.[-]	1xCarbamidomethyl [C7]; 1xPCA [N-Term]	0.039243	Q96DP5	1168.51
1366	[K].DIGAIAR.[-]	1xPCA [N-Term]	0.0394779	E7EWB4	804.436
1367	[K].EEMIHNLQ.[-]	1xOxidation [M3]; 1xPCA [N-Term]	0.0401923	O00232	1118.49
1368	[K].IFEMGPVFTL.[-]		0.0397144	P00403	1153.6
1369	[K].MGGRNDYRNDQRNRPY.[-]	1xOxidation [M1]; 1xPCA [N-Term]	0.0399525	Q92804	2116.95
1370	[K].SCAHDWVYE.[-]	1xCarbamidomethyl [C2]; 1xPCA [N-Term]	0.0406766	Q32Q12	1255.48
1371	[K].STCPLCRETFF.[-]	2xCarbamidomethyl [C3; C6]	0.0419165	O94822-3	1417.62
1372	[K].THLPTFSQED.[-]	1xPCA [N-Term]	0.0419165	P22413	1263.56
1373	[K].DEVFHFFNVLASHS.[-]		0.0419165	Q56P03	1648.78
1374	[K].RAGWQGLCDR.[-]	1xCarbamidomethyl [C8]	0.0406766	P51956	1218.58
1375	[K].HWIRINPNL.[-]	1xPCA [N-Term]	0.0419165	Q9BQG2	1251.67
1376	[K].LFNQINIS.[-]		0.0424244	Q92905	948.515
1377	[K].NSTYGVNSNDMMS.[-]	1xPCA [N-Term]	0.0479005	E7ESC6	1508.58
1378	[K].NGLIWRSV.[-]	1xPCA [N-Term]	0.0431992	Q6PCE3	1033.56
1379	[K].NNPWLCTE.[-]	1xCarbamidomethyl [C6]; 1xPCA [N-Term]	0.0442571	Q14141	1122.47
1380	[K].HSLLMR.[-]	1xOxidation [M5]	0.0481943	Q7L523	772.413
1381	[K].NENLAANFLLQQNFDED.[-]		0.044797	P54727	1994.91
1382	[K].LCFSTAQHAS.[-]	1xCarbamidomethyl [C2]	0.0431992	P14866	1121.5
1383	[K].NARQRLLDSSC.[-]	1xCarbamidomethyl [C11]; 1xPCA [N-Term]	0.0476087	Q96RD7	1408.68
1384	[K].IDNYIPIF.[-]	1xPCA [N-Term]	0.0476087	F5GYQ1	1083.55
1385	[K].ITRLGLVA.[-]	1xPCA [N-Term]	0.0429391	Q13884	931.572
1386	[K].AALQEGHQFLCSIEA.[-]	1xCarbamidomethyl [C11]	0.0439899	P50583	1673.8
1387	[K].RGADPGMPEPTVLSLLWG.[-]	1xOxidation [M7]; 1xPCA [N-Term]	0.0479005	Q9P0U1	2000.99
1388	[K].LRNLRPPPE.[-]		0.0490875	O60658	1091.63
1389	[K].RLYMGEIQ.[-]	1xOxidation [M4]	0.0450697	Q96DI7	1025.51
1390	[K].YLRDSGF.[-]		0.0431992	P35080	857.415
1391	[K].ILNYPEQEEA.[-]	1xPCA [N-Term]	0.0429391	Q9NX47	1294.6
1392	[K].LLPPID.[-]	1xPCA [N-Term]	0.0453442	O75608	756.429
1393	[K].MRPGEATLSC.[-]	1xCarbamidomethyl [C10]	0.0456206	P57081	1121.51
1394	[K].IIPTTQPAE.[-]	1xPCA [N-Term]	0.0429391	Q9BXB4	1058.55
1395	[K].VFRIFRQWESLCSC.[-]	2xCarbamidomethyl [C12; C14]	0.0456206	Q86WB0	1887.9
1396	[K].VTRMGLLV.[-]		0.0450697	Q13425	888.534
1397	[K].MMRLVTQQE.[-]	1xOxidation [M1]	0.0461791	Q9HB40	1151.55
1398	[K].QIFEDHVFCHSL.[-]	1xCarbamidomethyl [C9]	0.0442571	Q13137-4	1531.7
1399	[K].LWDMTPVVS.[-]	1xPCA [N-Term]	0.0470311	Q96P53	1136.54
1400	[K].VTRMGLLV.[-]	1xOxidation [M4]; 1xPCA [N-Term]	0.0509289	Q13425	993.555
1401	[K].VAEAVATFLIRHRFAEPIGGFQCVFPGC.[-]	2xCarbamidomethyl [C23; C28]	0.0499989	Q9Y570-4	3149.58
1402	[K].QSRDCFGCLREWCDAFL.[-]	3xCarbamidomethyl [C5; C8; C13]; 1xPCA [N-Term]	0.049693	O75531	2308.97
1403	[K].TSDGQFSL.[-]	1xPCA [N-Term]	0.0509289	Q8NDX6	943.416
1404	[K].NAVSHRFRALLELQEYFGSLAA.[-]		0.0509289	Q9BY32	2492.3
1405	[K].LRMEPQWVPISWVY.[-]		0.0499989	Q9NZW5	1803.93
1406	[K].VGRSCQRIGEGCS.[-]	2xCarbamidomethyl [C5; C12]; 1xPCA [N-Term]	0.0503068	Q9H8U3	1554.69
1407	[K].LLSDRVPEGR.[-]		0.0521984	D6RFE6	1141.63
1408	[K].LIIENRDMPRT.[-]	1xOxidation [M8]	0.0521984	Q9HD34	1373.72
1409	[K].FQCGFGLTIG.[-]	1xCarbamidomethyl [C3]	0.0535022	O96008	1099.52
1410	[K].EGLRRGLPLLQP.[-]	1xPCA [N-Term]	0.0528459	Q9NZV5	1437.83
1411	[K].ALIVDESCRR.[-]	1xCarbamidomethyl [C8]	0.0521984	A0A0G2JHC2	1218.63
1412	[K].NLALSRESLVV.[-]	1xPCA [N-Term]	0.0538336	Q86X29	1289.72
1413	[K].ELIHRQAS.[-]	1xPCA [N-Term]	0.0518778	Q9H974-4	1042.54
1414	[K].VEIATLTREN.[-]	1xPCA [N-Term]	0.0525211	H0YMZ1	1234.64
1415	[K].ITNDYIF.[-]	1xPCA [N-Term]	0.0525211	Q8NC54	974.462
1416	[K].EILGTAQSVGCNVDGRHPHDIIDDINSGAVECPAS.[-]	2xCarbamidomethyl [C11; C32]; 1xPCA [N-Term]	0.0518778	P30050	3792.73
1417	[K].FQCGFGLTIG.[-]	1xCarbamidomethyl [C3]; 1xPCA [N-Term]	0.0515594	O96008	1188.55
1418	[K].LGLLRESS.[-]	1xPCA [N-Term]	0.0518778	Q86WR7	963.526
1419	[K].MILHQLLELTS.[-]		0.0576267	Q8TBK2	1297.72
1420	[K].ELPSDFQL.[-]	1xPCA [N-Term]	0.0572704	Q9NR09	1037.49
1421	[K].EMNDIEQICSQAS.[-]	1xCarbamidomethyl [C9]	0.0555238	Q9NQH7	1524.63
1422	[K].NNRLLEVAVP.[-]		0.0569165	O43795	1124.64
1423	[K].AASLSYRR.[-]	1xPCA [N-Term]	0.0576267	Q9P275	1012.53
1424	[K].RIARELAEDDSILK.[-]	1xBiotin [K14]	0.0572704	P56385	1854.97
1425	[K].MYPAVTV.[-]	1xPCA [N-Term]	0.0562156	Q6UWI4	869.423
1426	[K].RGIIGYDV.[-]		0.0583461	O75964	892.489
1427	[K].PITMLL.[-]	1xOxidation [M4]; 1xPCA [N-Term]	0.0572704	P10515	792.432
1428	[K].ALWLPMGD.[-]	1xPCA [N-Term]	0.0579852	Q8IZ83	991.471
1429	[K].TMVTRFNEAQ.[-]	1xOxidation [M2]; 1xPCA [N-Term]	0.0579852	P98175-5	1301.59
1430	[K].LMTTNEIQSNIYT.[-]		0.054841	O95456	1527.74
1431	[K].YVLRSIAQE.[-]	1xPCA [N-Term]	0.0565649	Q8N2K1-3	1167.62
1432	[K].MLGQTRPH.[-]		0.0605611	E7ESA6	939.483
1433	[K].RNIPMLFVRGDGVVLVAPPLRVG.[-]	1xOxidation [M5]; 1xPCA [N-Term]	0.0598133	P62310	2580.46
1434	[K].LQSCLEAVAT.[-]	1xCarbamidomethyl [C4]	0.0587093	Q03111	1091.54
1435	[K].LTSPGALLFQ.[-]		0.060186	O60566-3	1046.59
1436	[K].MLGQTRPH.[-]	1xOxidation [M1]; 1xPCA [N-Term]	0.0594429	E7ESA6	1044.5
1437	[K].IEVETRSL.[-]		0.0605611	Q8TEY7	946.52
1438	[K].ALWLPMGD.[-]	1xOxidation [M6]; 1xPCA [N-Term]	0.0609387	Q8IZ83	1007.47
1439	[K].LFQSNLVPADPE.[-]		0.0620859	O14593	1329.67
1440	[K].LGFLNRL.[-]	1xPCA [N-Term]	0.0652539	Q9NQX4	921.53
1441	[K].LFNIHED.[-]		0.0609387	O95831	887.426
1442	[K].AWPPTTVH.[-]	1xPCA [N-Term]	0.0648491	Q8IY37	997.489
1443	[K].IWLSTETLANED.[-]	1xPCA [N-Term]	0.0648491	Q9NXD2	1480.7
1444	[K].LLTTGRE.[-]	1xPCA [N-Term]	0.0636499	Q9NP79	878.473
1445	[K].MDSRGEHRQDRRERPY.[-]	1xOxidation [M1]; 1xPCA [N-Term]	0.062863	H3BPE7	2193.01
1446	[K].MEQEVENFSCSR.[-]	1xCarbamidomethyl [C10]; 1xOxidation [M1]; 1xPCA [N-Term]	0.0640471	Q6PL18	1620.64
1447	[K].LEAAEDIAYQLSRSRNITYLPAGQSVLLQLPQ.[-]		0.0656612	P35232	3557.9
1448	[K].CNPVQRISAEEALQHPYFSDFCPP.[-]	2xCarbamidomethyl [C1; C22]; 1xPCA [N-Term]	0.0668984	Q00535	2951.32
1449	[K].ILDATPACLP.[-]	1xCarbamidomethyl [C8]	0.067316	Q9Y5Y2	1070.56
1450	[K].SLEDPYSQQIRLQQQQAQQPLQQQQQRNAYTRF.[-]	1xPCA [N-Term]	0.0677361	Q9NVH2	4136.04
1451	[K].RADVGEFF.[-]	1xPCA [N-Term]	0.0685842	O00458	1029.48
1452	[K].RLRQSGEELPPTS.[-]	1xPCA [N-Term]	0.0703119	O75391	1558.8
1453	[K].LYSQDSQSPAAQQET.[-]	1xPCA [N-Term]	0.0707505	Q7Z3D4	1741.77
1454	[K].DSGFTIVSPLDI.[-]		0.0711917	Q92609-2	1263.65
1455	[K].IINQRLIL.[-]	1xPCA [N-Term]	0.0707505	Q6PH81	1071.67
1456	[K].QAPLVH.[-]	1xPCA [N-Term]	0.0707505	P09496	753.404
1457	[K].PVGPPPERDIASLP.[-]	1xPCA [N-Term]	0.0725314	Q9BQI0-2	1533.81
1458	[K].TDFGIFRM.[-]	1xPCA [N-Term]	0.073438	Q9HCC0	1075.5
1459	[K].MVYSINLTSRR.[-]		0.0729833	Q8TDR0	1339.72
1460	[K].LFQRWLQ.[-]	1xPCA [N-Term]	0.0716355	F5H4R6	1079.58
1461	[K].VEVFRALA.[-]		0.073438	Q9BW83	904.525
1462	[K].EIQYGIRAHEWMFPV.[-]	1xOxidation [M12]	0.0716355	O15382	1891.92
1463	[K].ATRLWNVEC.[-]	1xCarbamidomethyl [C9]; 1xPCA [N-Term]	0.0738954	O43149	1237.58
1464	[K].VAIQTEI.[-]	1xPCA [N-Term]	0.0738954	Q9NV58	862.467
1465	[K].HSRLLRQN.[-]	1xPCA [N-Term]	0.0748183	P06132	1112.61
1466	[K].VEPEIQLS.[-]	1xPCA [N-Term]	0.0757523	Q6UX07	1003.51
1467	[K].VNLAHSEI.[-]	1xPCA [N-Term]	0.0795989	Q9BXS4	971.495
1468	[K].LLIGAYRVQLQ.[-]		0.0766973	Q99549	1273.76
1469	[K].ILDPRGP.[-]	1xPCA [N-Term]	0.0748183	P36955	856.468
1470	[K].FHRHMIDLSHINVALIVE.[-]	1xOxidation [M5]	0.0791083	Q96EV2	2160.14
1471	[K].ATRLWNVEC.[-]	1xCarbamidomethyl [C9]	0.0776533	O43149	1148.55
1472	[K].DYLAAIA.[-]	1xPCA [N-Term]	0.0781356	P25787	825.414
1473	[K].RFATGRYLADC.[-]	1xCarbamidomethyl [C11]	0.0748183	Q0JRZ9	1329.64
1474	[K].MLGQTRPH.[-]	1xOxidation [M1]	0.0805885	E7ESA6	955.478
1475	[K].VVAEVYDQERFDNSDLSA.[-]		0.0831114	Q9UHX1	2056.95
1476	[K].LFSQNTVHWLQE.[-]		0.0810874	Q14CZ7	1501.74
1477	[K].RILGLLENF.[-]	1xPCA [N-Term]	0.0805885	A0A087WUB9	1163.66
1478	[K].ENIRQDF.[-]		0.0826012	O75934	921.442
1479	[K].GRAGGAEGRAGAR.[-]	1xPCA [N-Term]	0.0800923	Q5TCY1	1274.65
1480	[K].RPNTFF.[-]		0.0810874	Q02543	781.399
1481	[K].QRIDEFEAM.[-]		0.0820938	P35241	1138.52
1482	[K].QRIDEFESM.[-]	1xOxidation [M9]; 1xPCA [N-Term]	0.0841402	P26038	1259.54
1483	[K].PRLNVP.[-]	1xPCA [N-Term]	0.0841402	O60573	784.446
1484	[K].ESAQPPAHL.[-]	1xPCA [N-Term]	0.0836244	O14618	1038.5
1485	[K].INPETVNLSI.[-]		0.0841402	A0A087X211	1099.6
1486	[K].LVQSTLSDLRVYLGASTPDLQ.[-]		0.0857046	Q9BYN0	2276.21
1487	[K].EQISDIDDAVRKL.[-]	1xBiotin [K12]	0.0851804	P53999	1727.86
1488	[K].EFSAAWPR.[-]		0.0867617	Q9NUS5	963.468
1489	[K].NRPMILIGG.[-]	1xPCA [N-Term]	0.0883683	Q9NZB8-5	1059.58
1490	[K].ALREVIRVCQVW.[-]	1xCarbamidomethyl [C9]; 1xPCA [N-Term]	0.0883683	Q9BT73	1617.87
1491	[K].RLIAEYDQRQLQAWP.[-]	1xPCA [N-Term]	0.0889095	P55199	1976.01
1492	[K].VAVPGPTR.[-]	1xPCA [N-Term]	0.0927761	Q6PGN9	885.494
1493	[K].FTLNLQQ.[-]	1xPCA [N-Term]	0.0894535	Q10471	952.489
1494	[K].FSPAGPIL.[-]		0.0872944	E5RJM8	801.451
1495	[K].FNFARNSTLNSAAVTVSS.[-]	1xPCA [N-Term]	0.0927761	F8W6G1	1974.97
1496	[K].MMRLVTQQE.[-]	2xOxidation [M1; M2]	0.0900003	Q9HB40	1167.55
1497	[K].TLRLNQPGTPTRTAV.[-]		0.0889095	P36507	1624.91
1498	[K].FEHLLED.[-]	1xPCA [N-Term]	0.0927761	Q05655-2	991.452
1499	[K].AMAPTSPQI.[-]	1xOxidation [M2]	0.0916575	Q9BYD2	931.455
1500	[K].YNHPQGFFSHR.[-]		0.0933397	Q13769	1389.64
1501	[K].LLNRAWR.[-]	1xPCA [N-Term]	0.094475	Q8N766	1017.57
1502	[K].LYLLTQMPH.[-]	1xOxidation [M7]; 1xPCA [N-Term]	0.0956213	Q9Y4C2	1220.61
1503	[K].ERVIGV.[-]	1xPCA [N-Term]	0.0950467	P78382	761.43
1504	[K].LLNRAWR.[-]		0.0979466	Q8N766	928.548
1505	[K].LLGITPVCRM.[-]	1xCarbamidomethyl [C8]; 1xOxidation [M10]	0.0950467	Q5T160	1175.63

## Sheet: Supplementary Table 6
Table S6. Cellular components enrichment analysis of C-terminal proteins identified by PBC strategy
Category	Term	PValue	Genes	Bonferroni	Benjamini	FDR
GOTERM_CC_DIRECT	GO:0005829cytosol	1.02742e-42	Q9H0E2, Q14204, P36507, Q13114, O95433, F8W727, J3KQV8, P10599, O75145, D6RF44, G3V5T9, P13861, Q6PCE3, P84022, Q9BYG5, Q92973, P60059, P09496, P49137, P62913, P49815, Q6P1R4, Q8WUM0, P32019, Q9H4L5, Q16637, O43324, O15530, Q9NRX1, Q12834, Q16635, Q16878, P27361, Q8NE71, B5MCW2, O00159, Q9P107, O60216, Q6PGN9, E7ESA6, O60573, Q96RL7, P61158, Q96SN8, Q16401, P46777, Q15796, P46776, Q9Y2Y0, P10809,…	6.77072e-40	6.77072e-40	6.34947e-40
GOTERM_CC_DIRECT	GO:0005654nucleoplasm	3.3086e-25	Q92979, Q9BWT3, Q86TM6, P10599, D6RF44, G3V5T9, Q7LFL8, P84022, Q96JM3, Q14691, P22695, P49137, P62913, Q00839, Q8WW01, Q16637, Q15788, O75934, P30876, O15530, Q9NRX1, P62805, Q12834, P27361, Q8NE71, Q86VP6, B5MCW2, O00159, O60216, P18887, Q5UIP0, Q6PJT7, Q8WY36, Q16401, Q92966, Q15796, Q29RF7, O95456, Q9UKV8, Q9H944, Q9BVP2, P35998, O00170, P49916, G3V2P3, F8VUB6, Q2VIQ3, Q9NPE3, Q16531, Q9NQG5,…	2.18037e-22	1.09018e-22	1.02236e-22
GOTERM_CC_DIRECT	GO:0005737cytoplasm	2.38221e-23	Q9H0E2, Q7KZF4, Q92979, Q92616, O95433, O75940, Q9NRW3, G3V5T9, P15374, Q96IK1, P84022, Q9BYG5, Q96JM3, Q92973, P49137, O15530, Q12834, Q8NE71, O00159, Q6PGN9, E7ESA6, Q6PJT7, Q96NT5, O60573, Q9H0C8, P49006, P10809, O95456, Q9UKV8, B4DUC8, M0QYS1, O95453, Q9BXC9, O00170, G3V4T6, H0YK43, G3V2P3, F8VUB6, P12081, P32929, Q9UJU2, Q86WA6, P35080, P54886, O95347, Q8N3R9, A0A096LPC5, O95229, P07737, Q6N…	1.56987e-20	5.23291e-21	4.90734e-21
GOTERM_CC_DIRECT	GO:0070062extracellular exosome	1.62022e-22	Q9H0E2, Q7KZF4, Q14204, F8VRK0, O95433, O43795, P10599, D6RF44, P13861, Q9NZW5, P15374, Q9BYG5, Q92973, P22695, P49137, P62913, O43324, P48047, P62805, Q9NS93, P27361, Q86VP6, B5MCW2, O00159, P49006, P61158, Q96SN8, P60981, P46777, P10809, Q9UI12, Q06481, Q15435, Q9Y287, B4DUC8, P62937, A0A087WZT3, Q969Z3, P25705, Q86X29, O94804, P32929, Q16531, Q86WA6, P35080, P22314, P61966, P00441, G3XAI2, O95…	1.06773e-19	2.66932e-20	2.50325e-20
GOTERM_CC_DIRECT	GO:0005739mitochondrion	3.86098e-19	Q7KZF4, O95831, P36507, Q13114, Q9H845, P00390, P10515, F5H793, O96008, O75146, P10599, Q9H0U6, Q8IXM3, Q8TCS8, H7C290, Q9HD34, Q99807, P22695, Q567V2, Q8NB90, Q13488, P09417, Q6YN16, Q9Y276, P48047, O75896, Q16635, P27361, Q9Y6H1, A0A096LP01, Q9BYN8, Q8TAE8, Q15390, P08574, Q9UG56, Q15031, P10809, O15382, O15381, O95059, O75648, O43772, P03928, P53701, Q96DP5, Q969Z3, G3V4T6, P49916, P25705, A0A…	2.54439e-16	5.08878e-17	4.77218e-17
GOTERM_CC_DIRECT	GO:0016020membrane	1.82576e-16	Q9BV10, Q7KZF4, Q14204, Q92616, P30405, F8W727, Q9BWT3, Q86TM6, H7C2A2, Q8TCS8, P13861, Q9NZW5, Q9UBS4, P60059, P09496, P62913, P49815, Q9C0C4, Q00839, Q8WUM0, P32019, Q9H4L5, P30876, Q6YN16, O15530, P62805, Q9UBC2, Q8NE71, Q86VP6, O00159, O60216, O75381, A0A0C4DH75, Q6UX07, P61158, P46777, P46776, P28328, P10809, Q12840, Q06481, Q9UKV8, Q9BR77, Q9Y287, Q9BVP2, P62937, M0QYS1, O95210, P35998, Q9Y…	1.46327e-13	2.0053e-14	1.88054e-14
GOTERM_CC_DIRECT	GO:0005743mitochondrial inner membrane	8.91889e-14	O95831, P28288, P56556, Q9H845, P30405, Q7Z2W9, P36542, Q9H0U6, Q8IXM3, P00505, P36551, Q9BZE1, A0A0A0MT64, P22695, Q567V2, P82921, P10606, P51398, P48047, Q16635, Q6P4A7, P43304, O75380, Q9BYN8, Q9Y5J7, Q02127, P08574, P82673, Q9BSF4, Q9H4K7, F8W079, P10809, J3KQY1, P09669, O75208, O75964, Q6P1L8, O95139, O43772, P82909, P52815, P03928, P53701, Q969Z3, Q9Y6M9, P25705, P31040, P56385, O60220, P00…	5.87504e-11	8.3965e-12	7.87411e-12
GOTERM_CC_DIRECT	GO:0005925focal adhesion	4.857e-11	P08758, A0A087X271, Q14247, P36507, Q15654, E7EQR4, P28482, Q14807, P62081, P18124, E9PDU6, P13861, P62277, E9PK25, P30050, P04083, E5RJM8, Q155Q3, Q13884, Q5VW36, Q13443, O15530, Q86W92, P27361, B5MCW2, Q99755, P11142, E7ESA6, P61158, P08133, B0YJC5, P46777, Q01518, A0A0G2JIW1, G5EA09, Q8TEY7, P62937, M0QYS1, P11940, O60504, P35241, P62899, P61247, P26038, Q9Y490, E9PQQ4, F8VW96, P07737, P62829,…	3.20076e-08	4.00095e-09	3.75203e-09
GOTERM_CC_DIRECT	GO:0005634nucleus	8.73758e-10	Q7KZF4, Q92979, P36507, Q15654, Q9H845, O75940, O75820, Q9BWT3, Q9NRW3, P10599, P20719, D6RF44, G3V5T9, O75391, P15374, Q9UBS4, P84022, Q9BYG5, Q96JM3, Q9ULW3, Q9BQG2, Q92973, Q99807, Q14691, P49137, P49815, Q00839, D6RFE6, Q16637, Q15788, O75934, P30876, O43324, P48047, Q9NRX1, P62805, Q12834, Q16635, Q9UBC2, P27361, Q86VP6, B5MCW2, P18887, O75381, Q86WB0, E7ESA6, Q5UIP0, Q6PJT7, Q92966, P46777,…	5.75806e-07	6.39785e-08	5.9998e-08
GOTERM_CC_DIRECT	GO:0043209myelin sheath	1.9698e-09	O43175, F8VRK0, F5H676, P54652, P14618, E7EQR4, P10515, F5H793, P36542, P17987, P25705, P00505, P35241, P31040, P78371, P22695, P48643, P26038, Q32Q12, Q16891, E9PQQ4, P00441, P36957, Q16658, O94832, P54920, P11142, P35232, F8W079, P10809, P21796, P46459, P06576	1.2981e-06	1.2981e-07	1.21734e-07
GOTERM_CC_DIRECT	GO:0005913cell-cell adherens junction	1.14906e-08	Q7KZF4, P06733, A0A087X271, G5EA09, Q14247, Q92616, O95433, P14618, E7EQR4, O43795, A0A087X211, P30041, Q9H444, E9PDU6, P46109, H0YK43, P35241, P68431, P04083, P31939, Q9Y5X1, E9PQQ4, Q9Y490, J3KPM9, P07737, Q86W92, Q14118, Q9UBC2, Q16658, Q8NC51, P28072, A0A1W2PNX8, O95067, H3BND4, Q07960, Q9NZZ3, P11142, A0A0D9SGF6, O14618, P15880, Q9UHX1, Q01813, P08238, P60228, Q9UHR4, A0A0G2JIW1	7.57225e-06	6.88389e-07	6.45561e-07
GOTERM_CC_DIRECT	GO:0005730nucleolus	5.07122e-08	Q92979, Q9Y221, Q6DKI1, Q14527, Q5TA50, E7EQR4, P62081, Q03111, Q8IXQ5, P18124, Q86US8, Q9P258, P62277, P62993, P04080, P30050, Q9ULW3, P48643, Q8WYQ5, P62913, Q8WW01, Q92804, O75934, Q2NL82, Q9NRX1, B5MCW2, Q96G21, O00116, Q9H079, O00159, Q01831, O75381, A0A087X0D2, P11142, Q6PJT7, Q8IWA0, B1AQP5, Q9Y3B2, Q9UBP6, P46777, Q9BSV6, O15381, O95059, Q9BVP2, M0QYS1, Q9P275, O75683, O95453, H3BMA2, Q9H…	3.34188e-05	2.78494e-06	2.61168e-06
GOTERM_CC_DIRECT	GO:0005840ribosome	6.1325e-08	P61927, Q92616, Q6P1L8, Q6DKI1, M0QYS1, F8W727, Q7Z2W9, P62081, Q9H0U6, P18124, P62277, Q9BZE1, P62899, P61247, P62857, P62913, P82921, Q86WX3, P62829, Q8NE71, B5MCW2, Q9UHA3, P15880, Q02543, Q9BYD2, E5RJH3, P46777, P46776, J3QLS3	4.04124e-05	3.10871e-06	2.9153e-06
GOTERM_CC_DIRECT	GO:0022625cytosolic large ribosomal subunit	4.2884e-07	P61927, Q6DKI1, M0QYS1, P62829, F8W727, B5MCW2, O75683, P18124, Q9UHA3, B1AHD1, Q02543, P30050, P62899, P62913, E5RJH3, P46777, P46776	0.000282565	2.01861e-05	1.89302e-05
GOTERM_CC_DIRECT	GO:0030529intracellular ribonucleoprotein complex	8.69204e-07	Q9UKV8, M0QYS1, P11940, P62081, Q8IXM3, P18124, D6RF44, B4DY08, Q9HD15, P61247, Q92499, P09651, E5RJM8, Q00839, E9PQQ4, P51991, Q15029, P07814, O14980, P14866, P22626, P11142, B1AHD1, O43707, Q9UHX1, P46777	0.000572642	3.8187e-05	3.58112e-05
GOTERM_CC_DIRECT	GO:0071013catalytic step 2 spliceosome	6.7231e-06	P51991, Q15029, O75934, E9PB61, P11940, Q9UNP9, H7BZ14, O95391, Q96DI7, P22626, P62310, B4DY08, P62316, Q92620, O95926, P09651, E5RJM8, Q00839, P62304	0.00442074	0.000276908	0.00025968
GOTERM_CC_DIRECT	GO:0005759mitochondrial matrix	1.44892e-05	O15382, P00390, P30405, Q9H5Q4, P10515, A0A0A0MT83, Q96I59, P30044, P36542, Q5T160, P25705, P00505, P61221, P55809, H7C290, A0A0A0MT64, Q9HD34, Q14296, Q86WA6, P00367, Q49AM1, P00441, P50583, P36957, O75439, Q02252, O00330, Q9HCC0, P34897, Q8TAE8, Q7L3T8, Q05932, Q15031, Q9Y2Y0, Q9H4K7, F8W079, P10809, P48735, P06576	0.00950301	0.00054826	0.00051415
GOTERM_CC_DIRECT	GO:0005852eukaryotic translation initiation factor 3 complex	1.49752e-05	P61221, Q92905, Q7L2H7, Q14152, B3KS98, Q9UBQ5, B5ME19, P60228	0.00982022	0.00054826	0.00051415
GOTERM_CC_DIRECT	GO:0000502proteasome complex	6.70927e-05	P54727, P17980, O00232, P28072, P54725, P35998, Q9BT73, P20618, G3V5Z7, P48556, H0YMZ1, Q16401, P25787	0.0432523	0.00232706	0.00218228
GOTERM_CC_DIRECT	GO:0005753mitochondrial proton-transporting ATP synthase complex	7.41228e-05	P25705, O75964, P30405, P48047, P56385, P36542, P03928, F8W079, P06576	0.0476748	0.00244235	0.00229039
GOTERM_CC_DIRECT	GO:0015630microtubule cytoskeleton	0.000129119	C9JEH3, P28482, O43663, P27361, P30153, O95067, Q3KQU3, Q9NS23, P34897, B5MBZ0, Q6PGN9, A0A0D9SGF6, Q9HD15, Q02818, E5RHG6, O15344, Q8WYQ5, Q14498, Q9NPA3, Q15573	0.081575	0.00402138	0.00377119
GOTERM_CC_DIRECT	GO:0005681spliceosomal complex	0.00013425	Q15029, A0A087WUB9, O75934, F6UJC5, Q9Y4Y9, O75940, O95391, Q96I25, P52756, P41223, P22626, P11142, B4DY08, P62316, P09651, P62304, E9PQQ4	0.0846753	0.00402138	0.00377119
GOTERM_CC_DIRECT	GO:0005643nuclear pore	0.00040802	P49792, Q9HC62, Q53GS7, Q8TEM1, Q12769, Q9UKK6, O95373, O00159, O14715, Q99567, F8VUB6, E7ESC6, Q8WUM0	0.235811	0.0116906	0.0109633
GOTERM_CC_DIRECT	GO:0016282eukaryotic 43S preinitiation complex	0.000834186	Q7L2H7, Q14152, B3KS98, Q9UBQ5, B5ME19, P60228	0.423026	0.021304	0.0199785
GOTERM_CC_DIRECT	GO:0033290eukaryotic 48S preinitiation complex	0.000834186	Q7L2H7, Q14152, B3KS98, Q9UBQ5, B5ME19, P60228	0.423026	0.021304	0.0199785
GOTERM_CC_DIRECT	GO:0000932cytoplasmic mRNA processing body	0.000859412	Q96F86, Q9UKV8, Q96C86, Q6ZN04, P17980, P35998, P62310, Q5T1Z8, G3V5Z7, H0YMZ1, O15116, Q86TB9, P25787	0.432546	0.021304	0.0199785
GOTERM_CC_DIRECT	GO:0005635nuclear envelope	0.000872848	P49792, Q9Y217, P20073, O15397, O14980, P27361, Q8TEM1, Q9H444, Q12769, Q8NE71, Q14739, O00499, H0Y6T6, Q6EEV4, F8VUB6, Q7Z3B4, Q5SRE5, P23921, Q8WUM0, O14657	0.437553	0.021304	0.0199785
GOTERM_CC_DIRECT	GO:0010008endosome membrane	0.000942608	P0CG47, Q96FZ7, Q9Y2Q5, Q8N668, O43187, Q13488, Q9Y287, O75436, Q5TA50, O43795, Q9NWZ3, Q9NP79, Q9UHA4, Q9NZZ3, P0CG48, Q04900, H0YK43, Q99816, Q9UJY4, P22314, F5GYQ1, P06213	0.462847	0.022185	0.0208047
GOTERM_CC_DIRECT	GO:0005874microtubule	0.00136254	Q12840, Q15018, Q14204, P36507, F8VRK0, P50991, F5H676, Q14807, J3KQV8, Q9Y2I6, B1AKR6, Q9P258, Q9NS23, P52732, P17987, Q2VIQ3, P78371, Q14152, Q9BXS6, E5RHG6, P48643, Q9NPA3, H3BLT4, Q13425, Q562E7, B5MBZ0, Q96SN8, Q9UJT0, O15344, F8VWX0, Q9UBN7, Q6SZW1	0.592831	0.0305934	0.02869
GOTERM_CC_DIRECT	GO:0015030Cajal body	0.00139272	Q16637, Q15029, P38432, Q6PI26, Q96RS0, P55199, O14980, O75940, O75312, G3V5T9	0.60086	0.0305934	0.02869
GOTERM_CC_DIRECT	GO:0043231intracellular membrane-bounded organelle	0.00144794	O15460, P28288, Q15853, Q14247, F8W0Q9, Q9Y287, P56377, E9PB61, O75146, O95391, Q01650, P30044, P35998, Q0VGL1, Q96S66, Q7L523, H0YK43, O14828, H3BNR8, Q15363, Q5T0F9, P08069, Q96HE7, Q86WA6, P09496, Q15047, P61966, A0A0A0MRI2, Q53H12, Q9BVW5, Q8IY95, A0A096LPC5, O75436, P22670, O14980, Q96EY5, Q6P4A7, H3BND4, O00116, O75381, P62166, A0A0D9SGF6, Q8N196, H0YMZ1, Q86TB9, Q15276, Q15573, P06213	0.615143	0.0307804	0.0288654
GOTERM_CC_DIRECT	GO:0005763mitochondrial small ribosomal subunit	0.00170935	Q9BYN8, P51398, Q92665, P82909, P82673, P82921, J3QLS3	0.676135	0.0341353	0.0320115
GOTERM_CC_DIRECT	GO:0071011precatalytic spliceosome	0.00170935	Q96DI7, P62310, B1AHD1, O75934, P62316, Q8WVK2, P62304	0.676135	0.0341353	0.0320115
GOTERM_CC_DIRECT	GO:0005758mitochondrial intermembrane space	0.00185468	O95831, Q6FI81, Q9Y5J7, P36551, Q9BYT8, O60220, Q9Y6H1, Q9Y2Y0, P52888, P00441, P34897, Q8TCS8	0.705763	0.0359481	0.0337116
GOTERM_CC_DIRECT	GO:0005813centrosome	0.00266413	Q15018, Q14204, Q8TEY7, P50991, Q9BR77, F5H676, Q9UN37, Q9Y2K6, Q9BPX3, B1AKR6, Q8N8E3, G3V5T9, P13861, P17987, F8VUB6, I3L3N2, Q9NQG5, P48643, P49137, Q14674, Q9BTE1, F5GYQ1, Q8TDR0, Q9BW83, Q12834, O15013, Q96EY5, O95865, Q6NXT6, Q5HYA8, P51956, Q9UPM9, O95067, Q562E7, Q9NV58, Q9BUN5, Q96SN8, Q9Y2Y0, Q96NL6	0.827612	0.0501618	0.0470409

## Sheet: Supplementary Table 7
TableS7. neo-C-terminal peptides
Master Protein Accessions	Annotated Sequence	Modification
A0A0U1RRH7	[K].VTIAQGGVL.[P]	1xPCA [N-Term]
A0A0U1RRH7	[K].VTIAQGGVLPN.[I]	1xPCA [N-Term]
A0A0U1RRH7	[K].VTIAQGGVLPNI.[Q]	1xPCA [N-Term]
A0A0U1RRH7	[K].VTIAQGGVLPNIQ.[A]	1xPCA [N-Term]
A0A0U1RRH7	[K].VTIAQGGVLPNIQA.[V]
A0A0U1RRH7	[K].VTIAQGGVLPNIQAV.[L]	1xPCA [N-Term]
E7EMB3	[K].ELGTVMRSLGQN.[P]	1xPCA [N-Term]
E7EMB3	[K].ELGTVMRSLGQNPT.[E]
E7EMB3	[K].ELGTVMRSLGQNPTEA.[E]
O14654	[K].DAEIPEGAAR.[G]	1xPCA [N-Term]
O14654	[K].DAEIPEGAARGPH.[R]	1xPCA [N-Term]
O14654	[K].DAEIPEGAARGPHR.[A]	1xPCA [N-Term]
O14654	[K].DAEIPEGAARGPHRA.[R]
O14654	[K].DAEIPEGAARGPHRAR.[A]	1xPCA [N-Term]
P00734	[K].RGDACEGDSGGPF.[V]	1xCarbamidomethyl [C5]; 1xPCA [N-Term]
P00734	[K].RGDACEGDSGGPFV.[M]	1xCarbamidomethyl [C5]; 1xPCA [N-Term]
P00734	[K].RGDACEGDSGGPFVM.[K]	1xCarbamidomethyl [C5]; 1xPCA [N-Term]
P04350; P07437	[K].LAVNMVPFPR.[L]	1xPCA [N-Term]
P04350; P07437	[K].LAVNMVPFPRL.[H]	1xPCA [N-Term]
P04350; P07437	[K].LAVNMVPFPRLH.[F]	1xPCA [N-Term]
P04350; P07437	[K].LAVNMVPFPRLHF.[F]	1xOxidation [M5]; 1xPCA [N-Term]
P04350; P07437	[K].LAVNMVPFPRLHFF.[M]	1xOxidation [M5]; 1xPCA [N-Term]
P04350; P07437	[K].LAVNMVPFPRLHFFMPG.[F]	2xOxidation [M5; M15]; 1xPCA [N-Term]
P04350; P07437	[K].LAVNMVPFPRLHFFMPGFAPLTSR.[G]	2xOxidation [M5; M15]; 1xPCA [N-Term]
P04908; A0A0U1RRH7	[K].TRIIPRHL.[Q]	1xPCA [N-Term]
P04908; A0A0U1RRH7	[K].TRIIPRHLQ.[L]
P04908; A0A0U1RRH7	[K].TRIIPRHLQLAIRND.[E]
P04908; A0A0U1RRH7	[K].TRIIPRHLQLAIRNDE.[E]
P05387	[K].LASVPAGGAVAVSAAPG.[S]	1xPCA [N-Term]
P05387	[K].LASVPAGGAVAVSAAPGSAAPAAGSAPAAA.[E]	1xPCA [N-Term]
P05387	[K].LASVPAGGAVAVSAAPGSAAPAAGSAPAAAE.[E]	1xPCA [N-Term]
P07900-2	[K].LGLGIDEDD.[P]	1xPCA [N-Term]
P07900-2	[K].LGLGIDEDDPTAD.[D]	1xPCA [N-Term]
P07900-2	[K].LGLGIDEDDPTADD.[T]	1xPCA [N-Term]
P07900-2	[K].LGLGIDEDDPTADDTSAAVTEEMPPLEGDDDTSRMEEVD.[-]	2xOxidation [M23; M35]; 1xPCA [N-Term]
P08238	[K].LGLGIDEDEVAA.[E]	1xPCA [N-Term]
P08238	[K].LGLGIDEDEVAAEEPNAAVPD.[E]	1xPCA [N-Term]
P08238	[K].LGLGIDEDEVAAEEPNAAVPDEIPPLEGD.[E]	1xPCA [N-Term]
P08238	[K].LGLGIDEDEVAAEEPNAAVPDEIPPLEGDED.[A]	1xPCA [N-Term]
P08238	[K].LGLGIDEDEVAAEEPNAAVPDEIPPLEGDEDASR.[M]	1xPCA [N-Term]
P08238	[K].LGLGIDEDEVAAEEPNAAVPDEIPPLEGDEDASRMEEVD.[-]	1xOxidation [M35]; 1xPCA [N-Term]
P13639	[K].AGIIASARAG.[E]	1xPCA [N-Term]
P13639	[K].AGIIASARAGETR.[F]	1xPCA [N-Term]
P13639	[K].AGIIASARAGETRF.[T]	1xPCA [N-Term]
P13639	[K].AGIIASARAGETRFTDTR.[K]	1xPCA [N-Term]
P37802-2	[K].NVIGLQMGTN.[R]	1xOxidation [M7]
P37802-2	[K].NVIGLQMGTNR.[G]	1xOxidation [M7]; 1xPCA [N-Term]
P37802-2	[K].NVIGLQMGTNRGA.[S]
P37802-2	[K].NVIGLQMGTNRGASQAGMTGY.[G]
P37802-2	[K].NVIGLQMGTNRGASQAGMTGYGMPR.[Q]	2xOxidation [M18; M]; 1xPCA [N-Term]
P37802-2	[K].NVIGLQMGTNRGASQAGMTGYGMPRQ.[I]	1xOxidation [M]
P37802-2	[K].NVIGLQMGTNRGASQAGMTGYGMPRQIL.[-]	3xOxidation [M7; M18; M23]; 1xPCA [N-Term]
P46060	[K].ILAAALTEC.[H]	1xCarbamidomethyl [C9]; 1xPCA [N-Term]
P46060	[K].ILAAALTECH.[R]	1xCarbamidomethyl [C9]; 1xPCA [N-Term]
P46060	[K].ILAAALTECHR.[K]	1xCarbamidomethyl [C9]; 1xPCA [N-Term]
P68363	[K].RSIQFVDWCPT.[G]	1xCarbamidomethyl [C9]
P68363	[K].RSIQFVDWCPTG.[F]	1xCarbamidomethyl [C9]
P68363	[K].RSIQFVDWCPTGF.[K]	1xCarbamidomethyl [C9]
Q00839	[K].LNTLLQRAPQ.[C]
Q00839	[K].LNTLLQRAPQCL.[G]	1xCarbamidomethyl [C11]
Q00839	[K].LNTLLQRAPQCLG.[K]	1xCarbamidomethyl [C11]
Q12962	[K].ASPAGTAGGPGAGAAAGGTGPLA.[A]	1xPCA [N-Term]
Q12962	[K].ASPAGTAGGPGAGAAAGGTGPLAAR.[A]	1xPCA [N-Term]
Q12962	[K].ASPAGTAGGPGAGAAAGGTGPLAARAGEPAERR.[G]	1xPCA [N-Term]
Q8NC51	[M].PGHLQEGF.[G]	1xPCA [N-Term]
Q8NC51	[M].PGHLQEGFG.[C]	1xPCA [N-Term]
Q8NC51	[M].PGHLQEGFGCVVT.[N]	1xCarbamidomethyl [C10]; 1xPCA [N-Term]
Q8NC51	[M].PGHLQEGFGCVVTN.[R]	1xCarbamidomethyl [C10]; 1xPCA [N-Term]
Q9H4A3-7	[K].LGAAAADAVTGR.[T]	1xPCA [N-Term]
Q9H4A3-7	[K].LGAAAADAVTGRTEEYRR.[R]	1xPCA [N-Term]
Q9H4A3-7	[K].LGAAAADAVTGRTEEYRRRR.[H]	1xPCA [N-Term]
A0A087WTP3	[K].DAFADAVQ.[R]	1xPCA [N-Term]
A0A087WTP3	[K].DAFADAVQR.[A]	1xPCA [N-Term]
A0A087WTP3	[K].DAFADAVQRA.[R]	1xPCA [N-Term]
A0A087WTP3	[K].DAFADAVQRAR.[Q]	1xPCA [N-Term]
F5H5D3; F8VRK0; P68363	[K].HVPRAVFVDLEPTVIDEVR.[T]	1xPCA [N-Term]
F5H5D3; F8VRK0; P68363	[K].HVPRAVFVDLEPTVIDEVRTG.[T]	1xPCA [N-Term]
F5H5D3; F8VRK0; P68363	[K].HVPRAVFVDLEPTVIDEVRTGTY.[R]	1xPCA [N-Term]
F5H5D3; F8VRK0; P68363	[K].HVPRAVFVDLEPTVIDEVRTGTYR.[Q-]	1xPCA [N-Term]
P04792	[K].LATQSNEITIPVTF.[E]	1xPCA [N-Term]
P04792	[K].LATQSNEITIPVTFESR.[A]	1xPCA [N-Term]
P04792	[K].LATQSNEITIPVTFESRAQLG.[G]	1xPCA [N-Term]
P07900-2	[K].VVVSNRLVTSPC.[C]	1xCarbamidomethyl [C12]
P07900-2	[K].VVVSNRLVTSPCCIVT.[S]	2xCarbamidomethyl [C12; C13]; 1xPCA [N-Term]
P07900-2	[K].VVVSNRLVTSPCCIVTSTYGWTANMER.[I]	2xCarbamidomethyl [C12; C13]; 1xOxidation [M25]
P09651	[K].IEVIEIMTDR.[G]	1xPCA [N-Term]
P09651	[K].IEVIEIMTDRG.[S]	1xPCA [N-Term]
P09651	[K].IEVIEIMTDRGS.[G]	1xPCA [N-Term]
P09651	[K].IEVIEIMTDRGSG.[K]	1xPCA [N-Term]
P22626	[K].ALSRQEMQEVQ.[S]
P22626	[K].ALSRQEMQEVQSSR.[S]	1xPCA [N-Term]
P22626	[K].ALSRQEMQEVQSSRSGR.[G]
P22626	[K].ALSRQEMQEVQSSRSGRGGN.[F]
P22626	[K].ALSRQEMQEVQSSRSGRGGNF.[G]	1xPCA [N-Term]
P22626	[K].ALSRQEMQEVQSSRSGRGGNFGFGDSRGGGGNFGPGPG.[S]	1xPCA [N-Term]
P22626	[K].ALSRQEMQEVQSSRSGRGGNFGFGDSRGGGGNFGPGPGSN.[F]
P23396-2	[K].VATRGLCAIAQAE.[S]	1xCarbamidomethyl [C7]; 1xPCA [N-Term]
P23396-2	[K].VATRGLCAIAQAESL.[R]	1xCarbamidomethyl [C7]; 1xPCA [N-Term]
P23396-2	[K].VATRGLCAIAQAESLR.[Y]	1xCarbamidomethyl [C7]; 1xPCA [N-Term]
P23396-2	[K].VATRGLCAIAQAESLRY.[K]	1xCarbamidomethyl [C7]; 1xPCA [N-Term]
P37802-2	[K].NVIGLQMGTN.[R]	1xPCA [N-Term]
P37802-2	[K].NVIGLQMGTNR.[G]	1xOxidation [M7]
P37802-2	[K].NVIGLQMGTNRGASQAGMTGY.[G]
P37802-2	[K].NVIGLQMGTNRGASQAGMTGYGMPR.[Q]
P37802-2	[K].NVIGLQMGTNRGASQAGMTGYGMPRQ.[I]	1xOxidation [M7]
P37802-2	[K].NVIGLQMGTNRGASQAGMTGYGMPRQIL.[-]	2xOxidation [M]
P39023	[K].VACIGAWHPA.[R]	1xCarbamidomethyl [C3]; 1xPCA [N-Term]
P39023	[K].VACIGAWHPAR.[V]	1xCarbamidomethyl [C3]; 1xPCA [N-Term]
P39023	[K].VACIGAWHPARVAF.[S]	1xCarbamidomethyl [C3]; 1xPCA [N-Term]
P39023	[K].VACIGAWHPARVAFSVAR.[A]	1xCarbamidomethyl [C3]; 1xPCA [N-Term]
P50914	[K].LVAIVDVIDQNR.[A]	1xPCA [N-Term]
P50914	[K].LVAIVDVIDQNRAL.[V]	1xPCA [N-Term]
P50914	[K].LVAIVDVIDQNRALVDGPCTQ.[V]	1xCarbamidomethyl [C19]; 1xPCA [N-Term]
P50914	[K].LVAIVDVIDQNRALVDGPCTQVRR.[Q]	1xCarbamidomethyl [C19]; 1xPCA [N-Term]
P62241	[K].LLACIASRPG.[Q]	1xCarbamidomethyl [C4]; 1xPCA [N-Term]
P62241	[K].LLACIASRPGQ.[C]	1xCarbamidomethyl [C4]; 1xPCA [N-Term]
P62241	[K].LLACIASRPGQCG.[R]	2xCarbamidomethyl [C4; C12]; 1xPCA [N-Term]
P62805	[K].VFLENVIRD.[A]	1xPCA [N-Term]
P62805	[K].VFLENVIRDA.[V]
P62805	[K].VFLENVIRDAV.[T]
P62805	[K].VFLENVIRDAVTY.[T]	1xPCA [N-Term]
P62805	[K].VFLENVIRDAVTYTEH.[A]	1xPCA [N-Term]
Q05655-2	[K].LLAEALNQVTQ.[R]	1xPCA [N-Term]
Q05655-2	[K].LLAEALNQVTQR.[A]
Q05655-2	[K].LLAEALNQVTQRAS.[R]	1xPCA [N-Term]
Q05655-2	[K].LLAEALNQVTQRASR.[R]	1xPCA [N-Term]
Q13895	[K].HAPLADQILAGN.[A]	1xPCA [N-Term]
Q13895	[K].HAPLADQILAGNAVR.[A]	1xPCA [N-Term]
Q13895	[K].HAPLADQILAGNAVRAGVRE.[K]	1xPCA [N-Term]
Q14126	[K].VTQEIVTER.[S]	1xPCA [N-Term]
Q14126	[K].VTQEIVTERSVSSR.[Q]	1xPCA [N-Term]
Q14126	[K].VTQEIVTERSVSSRQ.[A]
Q14126	[K].VTQEIVTERSVSSRQA.[Q]
Q15417	[K].AGQSVIGLQ.[M]	1xPCA [N-Term]
Q15417	[K].AGQSVIGLQM.[G]	1xPCA [N-Term]
Q15417	[K].AGQSVIGLQMGTN.[K]	1xPCA [N-Term]
Q92917	[K].EGVLPLTAASTAP.[I]	1xPCA [N-Term]
Q92917	[K].EGVLPLTAASTAPIS.[F]	1xPCA [N-Term]
Q92917	[K].EGVLPLTAASTAPISF.[G]	1xPCA [N-Term]
Q92917	[K].EGVLPLTAASTAPISFGFTR.[T]	1xPCA [N-Term]
Q9BSJ2-4	[K].ATPQVPVLRGPPAPAPR.[V]	1xPCA [N-Term]
Q9BSJ2-4	[K].ATPQVPVLRGPPAPAPRVAVT.[A]	1xPCA [N-Term]
Q9BSJ2-4	[K].ATPQVPVLRGPPAPAPRVAVTAQ.[-]
A0A087X0X3	[K].QGGGGGGGSVPGIER.[M]	1xPCA [N-Term]
A0A087X0X3	[K].QGGGGGGGSVPGIERMGPGIDRLG.[G]	1xPCA [N-Term]
A0A087X0X3	[K].QGGGGGGGSVPGIERMGPGIDRLGGAGMER.[M]	1xPCA [N-Term]
O00425	[K].VAYIPDEMAAQQNPLQQPR.[G]	1xOxidation [M8]; 1xPCA [N-Term]
O00425	[K].VAYIPDEMAAQQNPLQQPRGR.[R]	1xPCA [N-Term]
O00425	[K].VAYIPDEMAAQQNPLQQPRGRR.[G]	1xPCA [N-Term]
O00425	[K].VAYIPDEMAAQQNPLQQPRGRRGLGQR.[G]	1xPCA [N-Term]
P08670	[K].LLEGEESRISLPLPN.[F]
P08670	[K].LLEGEESRISLPLPNF.[S]	1xPCA [N-Term]
P08670	[K].LLEGEESRISLPLPNFSSLNLR.[EG]	1xPCA [N-Term]
P08670	[K].LLEGEESRISLPLPNFSSLNLRETNLD.[S]	1xPCA [N-Term]
P08865	[K].FAAATGATPIAGRF.[T]	1xPCA [N-Term]
P08865	[K].FAAATGATPIAGRFTPG.[T]	1xPCA [N-Term]
P08865	[K].FAAATGATPIAGRFTPGTFTN.[Q]	1xPCA [N-Term]
P08865	[K].FAAATGATPIAGRFTPGTFTNQ.[I]	1xPCA [N-Term]
P08865	[K].FAAATGATPIAGRFTPGTFTNQIQAA.[F]	1xPCA [N-Term]
P14174	[M].PMFIVNTNVPRA.[S]	1xOxidation [M2]; 1xPCA [N-Term]
P14174	[M].PMFIVNTNVPRASVPDGFL.[S]	1xPCA [N-Term]
P14174	[M].PMFIVNTNVPRASVPDGFLS.[E]	1xPCA [N-Term]
P14625	[K].LGVIEDH.[S]	1xPCA [N-Term]
P14625	[K].LGVIEDHSN.[R]	1xPCA [N-Term]
P14625	[K].LGVIEDHSNRTR.[L]	1xPCA [N-Term]
P26373	[K].LATQLTGPVMPV.[R]	1xPCA [N-Term]
P26373	[K].LATQLTGPVMPVR.[N]	1xPCA [N-Term]
P26373	[K].LATQLTGPVMPVRN.[V]	1xPCA [N-Term]
P26373	[K].LATQLTGPVMPVRNVY.[K]	1xPCA [N-Term]
P30041	[M].PGGLLLGDVAPN.[F]	1xPCA [N-Term]
P30041	[M].PGGLLLGDVAPNF.[E]	1xPCA [N-Term]
P30041	[M].PGGLLLGDVAPNFEAN.[T]	1xPCA [N-Term]
P40227	[K].AEVARAQAAL.[A]
P40227	[K].AEVARAQAALAVN.[I]
P40227	[K].AEVARAQAALAVNISAAR.[G]	1xPCA [N-Term]
P42167	[K].LREQGTESRSSTPLPTISSSAEN.[T]
P42167	[K].LREQGTESRSSTPLPTISSSAENTR.[Q]
P42167	[K].LREQGTESRSSTPLPTISSSAENTRQN.[G]
P50914	[K].LVAIVDVIDQ.[N]	1xPCA [N-Term]
P50914	[K].LVAIVDVIDQN.[R]	1xPCA [N-Term]
P50914	[K].LVAIVDVIDQNR.[A]	1xPCA [N-Term]
P50914	[K].LVAIVDVIDQNRAL.[V]	1xPCA [N-Term]
P50914	[K].LVAIVDVIDQNRALVDGPCTQ.[V]	1xCarbamidomethyl [C19]; 1xPCA [N-Term]
P60709	[K].AGFAGDDAPR.[A]	1xPCA [N-Term]
P60709	[K].AGFAGDDAPRAVFP.[S]	1xPCA [N-Term]
P60709	[K].AGFAGDDAPRAVFPS.[I]	1xPCA [N-Term]
P60709	[K].AGFAGDDAPRAVFPSIVG.[RC]	1xPCA [N-Term]
P60709	[K].AGFAGDDAPRAVFPSIVGRPR.[HQ]	1xPCA [N-Term]
P60709	[K].AGFAGDDAPRAVFPSIVGRPRH.[Q]	1xPCA [N-Term]
P60709	[K].AGFAGDDAPRAVFPSIVGRPRHQ.[GVID]	1xPCA [N-Term]
P62805	[K].VFLENVIR.[D]	1xPCA [N-Term]
P62805	[K].VFLENVIRD.[A]	1xPCA [N-Term]
P62805	[K].VFLENVIRDA.[V]	1xPCA [N-Term]
P62805	[K].VFLENVIRDAV.[T]	1xPCA [N-Term]
P62805	[K].VFLENVIRDAVTY.[T]	1xPCA [N-Term]
P62937	[K].EGMNIVEAMER.[F]	1xPCA [N-Term]
P62937	[K].EGMNIVEAMERF.[G]	1xPCA [N-Term]
P62937	[K].EGMNIVEAMERFG.[S]	1xPCA [N-Term]
P62937	[K].EGMNIVEAMERFGSRN.[G]	1xPCA [N-Term]
P68104; A0A2U3TZH3	[K].IGGIGTVPVGR.[V]	1xPCA [N-Term]
P68104; A0A2U3TZH3	[K].IGGIGTVPVGRV.[E]	1xPCA [N-Term]
P68104; A0A2U3TZH3	[K].IGGIGTVPVGRVE.[T]	1xPCA [N-Term]
P68104; A0A2U3TZH3	[K].IGGIGTVPVGRVETG.[IV]	1xPCA [N-Term]
Q13838-2	[K].SVQRCIALAQLLVEQNFPA.[I]	1xCarbamidomethyl [C5]
Q13838-2	[K].SVQRCIALAQLLVEQNFPAIAIH.[R]	1xCarbamidomethyl [C5]
Q13838-2	[K].SVQRCIALAQLLVEQNFPAIAIHR.[G]	1xCarbamidomethyl [C5]
Q13838-2	[K].SVQRCIALAQLLVEQNFPAIAIHRGMPQ.[E-]	1xCarbamidomethyl [C5]; 1xOxidation [M26]
Q96F86	[K].AAVFEEIDTYERR.[S]	1xPCA [N-Term]
Q96F86	[K].AAVFEEIDTYERRSGTR.[S]	1xPCA [N-Term]
Q96F86	[K].AAVFEEIDTYERRSGTRSR.[G]	1xPCA [N-Term]
Q9BV40	[K].NIMTQNVER.[I]
Q9BV40	[K].NIMTQNVERILA.[R]
Q9BV40	[K].NIMTQNVERILAR.[G]
Q9H082	[K].IQLWDTAGQER.[F]	1xPCA [N-Term]
Q9H082	[K].IQLWDTAGQERF.[R]	1xPCA [N-Term]
Q9H082	[K].IQLWDTAGQERFR.[K]	1xPCA [N-Term]

## Sheet: Supplementary Table 8
Table S8. Identified PSMs of PBC-based enrichment samples using pFind 3.1
File_Name	Scan_No	Exp.MH+	Sequence	Calc.MH+	Mass_Shift(Exp.-Calc.)	Modification	Proteins	Positions
PCA_based_Cterminomics_R2F06_20211013.52170.52170.4.0.dta	52170	3022.58	RLLVLEAFQVSHPCRQPDTPTELRA	3022.57	0.011036	0,2PCA[AnyN-term];14,Carbamidomethyl[C];	tr|G3V4T6|G3V4T6_HUMAN/tr|G3V5T0|G3V5T0_HUMAN/tr|A0A0C4DFM0|A0A0C4DFM0_HUMAN/tr|G3V3B9|G3V3B9_HUMAN/tr|A0A0A0MR33|A0A0A0MR33_HUMAN/tr|G3V267|G3V267_HUMAN/sp|O43708|MAAI_HUMAN/sp|O43708-2|MAAI_HUMAN/sp|O43708-3|MAAI_HUMAN/	192,K,-/177,K,-/191,K,-/94,K,-/149,K,-/164,K,-/191,K,-/136,K,-/149,K,-/
PCA_based_Cterminomics_R2F06_20211013.41268.41268.4.0.dta	41268	2933.56	RLLVLEAFQVSHPCRQPDTPTELRA	2933.54	0.015518	14,Carbamidomethyl[C];	tr|G3V4T6|G3V4T6_HUMAN/tr|G3V5T0|G3V5T0_HUMAN/tr|A0A0C4DFM0|A0A0C4DFM0_HUMAN/tr|G3V3B9|G3V3B9_HUMAN/tr|A0A0A0MR33|A0A0A0MR33_HUMAN/tr|G3V267|G3V267_HUMAN/sp|O43708|MAAI_HUMAN/sp|O43708-2|MAAI_HUMAN/sp|O43708-3|MAAI_HUMAN/	192,K,-/177,K,-/191,K,-/94,K,-/149,K,-/164,K,-/191,K,-/136,K,-/149,K,-/
PCA_based_Cterminomics_R3F06_20211013.57743.57743.4.0.dta	57743	3022.57	RLLVLEAFQVSHPCRQPDTPTELRA	3022.57	0.004502	0,2PCA[AnyN-term];14,Carbamidomethyl[C];	tr|G3V4T6|G3V4T6_HUMAN/tr|G3V5T0|G3V5T0_HUMAN/tr|A0A0C4DFM0|A0A0C4DFM0_HUMAN/tr|G3V3B9|G3V3B9_HUMAN/tr|A0A0A0MR33|A0A0A0MR33_HUMAN/tr|G3V267|G3V267_HUMAN/sp|O43708|MAAI_HUMAN/sp|O43708-2|MAAI_HUMAN/sp|O43708-3|MAAI_HUMAN/	192,K,-/177,K,-/191,K,-/94,K,-/149,K,-/164,K,-/191,K,-/136,K,-/149,K,-/
PCA_based_Cterminomics_R2F07_20211013.55671.55671.4.0.dta	55671	2669.37	ASPESQEPLIQLVQAFVRHMQR	2669.36	0.00846	0,2PCA[AnyN-term];20,Oxidation[M];	sp|Q5SRE5|NU188_HUMAN/sp|Q5SRE5-2|NU188_HUMAN/	1727,K,-/1616,K,-/
PCA_based_Cterminomics_R3F07_20211013.45851.45851.4.0.dta	45851	3022.57	RLLVLEAFQVSHPCRQPDTPTELRA	3022.57	0.000958	0,2PCA[AnyN-term];14,Carbamidomethyl[C];	tr|G3V4T6|G3V4T6_HUMAN/tr|G3V5T0|G3V5T0_HUMAN/tr|A0A0C4DFM0|A0A0C4DFM0_HUMAN/tr|G3V3B9|G3V3B9_HUMAN/tr|A0A0A0MR33|A0A0A0MR33_HUMAN/tr|G3V267|G3V267_HUMAN/sp|O43708|MAAI_HUMAN/sp|O43708-2|MAAI_HUMAN/sp|O43708-3|MAAI_HUMAN/	192,K,-/177,K,-/191,K,-/94,K,-/149,K,-/164,K,-/191,K,-/136,K,-/149,K,-/
PCA_based_Cterminomics_R3F07_20211013.58356.58356.4.0.dta	58356	2669.36	ASPESQEPLIQLVQAFVRHMQR	2669.36	-8e-06	0,2PCA[AnyN-term];20,Oxidation[M];	sp|Q5SRE5|NU188_HUMAN/sp|Q5SRE5-2|NU188_HUMAN/	1727,K,-/1616,K,-/
PCA_based_Cterminomics_R2F06_20211013.51642.51642.4.0.dta	51642	3317.65	AQQEFAAGVFSNPAVRTAAANAAAGAAENAFRAP	3317.64	0.012712		sp|O14828|SCAM3_HUMAN/sp|O14828-2|SCAM3_HUMAN/	313,K,-/287,K,-/
PCA_based_Cterminomics_R3F07_20211013.48513.48513.3.0.dta	48513	2770.47	GDVVIVLTGWRPGSGFTNTMRVVPVP	2770.47	0.001695	20,Oxidation[M];	tr|B4DNK4|B4DNK4_HUMAN/tr|H3BR70|H3BR70_HUMAN/sp|P14618|KPYM_HUMAN/sp|P14618-2|KPYM_HUMAN/sp|P14618-3|KPYM_HUMAN/	431,K,-/340,K,-/505,K,-/505,K,-/490,K,-/
PCA_based_Cterminomics_R3F07_20211013.52699.52699.4.0.dta	52699	2580.34	ASPESQEPLIQLVQAFVRHMQR	2580.33	0.006281	20,Oxidation[M];	sp|Q5SRE5|NU188_HUMAN/sp|Q5SRE5-2|NU188_HUMAN/	1727,K,-/1616,K,-/
PCA_based_Cterminomics_R2F06_20211013.51422.51422.4.0.dta	51422	3317.65	AQQEFAAGVFSNPAVRTAAANAAAGAAENAFRAP	3317.64	0.013813		sp|O14828|SCAM3_HUMAN/sp|O14828-2|SCAM3_HUMAN/	313,K,-/287,K,-/
PCA_based_Cterminomics_R2F06_20211013.51578.51578.4.0.dta	51578	3317.65	AQQEFAAGVFSNPAVRTAAANAAAGAAENAFRAP	3317.64	0.011774		sp|O14828|SCAM3_HUMAN/sp|O14828-2|SCAM3_HUMAN/	313,K,-/287,K,-/
PCA_based_Cterminomics_R1F03_20211013.27562.27562.4.0.dta	27562	3463.47	SGNFGGSRNMGGPYGGGNYGPGGSGGSGGYGGRSRY	3463.46	0.008828	0,2PCA[AnyN-term];10,Oxidation[M];	sp|P22626|ROA2_HUMAN/sp|P22626-2|ROA2_HUMAN/	317,K,-/305,K,-/
PCA_based_Cterminomics_R3F06_20211013.57631.57631.3.0.dta	57631	3317.65	AQQEFAAGVFSNPAVRTAAANAAAGAAENAFRAP	3317.64	0.007907		sp|O14828|SCAM3_HUMAN/sp|O14828-2|SCAM3_HUMAN/	313,K,-/287,K,-/
PCA_based_Cterminomics_R2F06_20211013.41400.41400.2.0.dta	41400	1733.88	TGNAGSRLACGVIGIAQ	1733.88	0.00701	0,2PCA[AnyN-term];10,Carbamidomethyl[C];	tr|H7BYH4|H7BYH4_HUMAN/sp|P00441|SODC_HUMAN/	118,K,-/137,K,-/
PCA_based_Cterminomics_R3F06_20211013.57687.57687.4.0.dta	57687	3022.57	RLLVLEAFQVSHPCRQPDTPTELRA	3022.57	0.005543	0,2PCA[AnyN-term];14,Carbamidomethyl[C];	tr|G3V4T6|G3V4T6_HUMAN/tr|G3V5T0|G3V5T0_HUMAN/tr|A0A0C4DFM0|A0A0C4DFM0_HUMAN/tr|G3V3B9|G3V3B9_HUMAN/tr|A0A0A0MR33|A0A0A0MR33_HUMAN/tr|G3V267|G3V267_HUMAN/sp|O43708|MAAI_HUMAN/sp|O43708-2|MAAI_HUMAN/sp|O43708-3|MAAI_HUMAN/	192,K,-/177,K,-/191,K,-/94,K,-/149,K,-/164,K,-/191,K,-/136,K,-/149,K,-/
PCA_based_Cterminomics_R2F06_20211013.51390.51390.3.0.dta	51390	3317.66	AQQEFAAGVFSNPAVRTAAANAAAGAAENAFRAP	3317.64	0.014997		sp|O14828|SCAM3_HUMAN/sp|O14828-2|SCAM3_HUMAN/	313,K,-/287,K,-/
PCA_based_Cterminomics_R3F07_20211013.45474.45474.3.0.dta	45474	2282.22	FRILTEAEIDAHLVALAERD	2282.21	0.001945		tr|G3V5Z7|G3V5Z7_HUMAN/tr|H0YJC4|H0YJC4_HUMAN/sp|P60900|PSA6_HUMAN/sp|P60900-2|PSA6_HUMAN/sp|P60900-3|PSA6_HUMAN/	232,K,-/65,K,-/226,K,-/207,K,-/147,K,-/
PCA_based_Cterminomics_R2F07_20211013.55523.55523.4.0.dta	55523	2669.37	ASPESQEPLIQLVQAFVRHMQR	2669.36	0.010238	0,2PCA[AnyN-term];20,Oxidation[M];	sp|Q5SRE5|NU188_HUMAN/sp|Q5SRE5-2|NU188_HUMAN/	1727,K,-/1616,K,-/
PCA_based_Cterminomics_R3F07_20211013.48443.48443.3.0.dta	48443	2770.47	GDVVIVLTGWRPGSGFTNTMRVVPVP	2770.47	0.003199	20,Oxidation[M];	tr|B4DNK4|B4DNK4_HUMAN/tr|H3BR70|H3BR70_HUMAN/sp|P14618|KPYM_HUMAN/sp|P14618-2|KPYM_HUMAN/sp|P14618-3|KPYM_HUMAN/	431,K,-/340,K,-/505,K,-/505,K,-/490,K,-/
PCA_based_Cterminomics_R2F07_20211013.55740.55740.4.1.dta	55740	2669.37	ASPESQEPLIQLVQAFVRHMQR	2669.36	0.012733	0,2PCA[AnyN-term];20,Oxidation[M];	sp|Q5SRE5|NU188_HUMAN/sp|Q5SRE5-2|NU188_HUMAN/	1727,K,-/1616,K,-/
PCA_based_Cterminomics_R2F06_20211013.51951.51951.4.0.dta	51951	3022.57	RLLVLEAFQVSHPCRQPDTPTELRA	3022.57	0.006533	0,2PCA[AnyN-term];14,Carbamidomethyl[C];	tr|G3V4T6|G3V4T6_HUMAN/tr|G3V5T0|G3V5T0_HUMAN/tr|A0A0C4DFM0|A0A0C4DFM0_HUMAN/tr|G3V3B9|G3V3B9_HUMAN/tr|A0A0A0MR33|A0A0A0MR33_HUMAN/tr|G3V267|G3V267_HUMAN/sp|O43708|MAAI_HUMAN/sp|O43708-2|MAAI_HUMAN/sp|O43708-3|MAAI_HUMAN/	192,K,-/177,K,-/191,K,-/94,K,-/149,K,-/164,K,-/191,K,-/136,K,-/149,K,-/
PCA_based_Cterminomics_R3F02_20211013.30021.30021.4.0.dta	30021	3358.45	SGNFGGSRNMGGPYGGGNYGPGGSGGSGGYGGRSRY	3358.44	0.00336		sp|P22626|ROA2_HUMAN/sp|P22626-2|ROA2_HUMAN/	317,K,-/305,K,-/
PCA_based_Cterminomics_R3F06_20211013.57776.57776.4.0.dta	57776	3022.57	RLLVLEAFQVSHPCRQPDTPTELRA	3022.57	0.004593	0,2PCA[AnyN-term];14,Carbamidomethyl[C];	tr|G3V4T6|G3V4T6_HUMAN/tr|G3V5T0|G3V5T0_HUMAN/tr|A0A0C4DFM0|A0A0C4DFM0_HUMAN/tr|G3V3B9|G3V3B9_HUMAN/tr|A0A0A0MR33|A0A0A0MR33_HUMAN/tr|G3V267|G3V267_HUMAN/sp|O43708|MAAI_HUMAN/sp|O43708-2|MAAI_HUMAN/sp|O43708-3|MAAI_HUMAN/	192,K,-/177,K,-/191,K,-/94,K,-/149,K,-/164,K,-/191,K,-/136,K,-/149,K,-/
PCA_based_Cterminomics_R1F07_20211013.53972.53972.4.0.dta	53972	2669.37	ASPESQEPLIQLVQAFVRHMQR	2669.36	0.009319	0,2PCA[AnyN-term];20,Oxidation[M];	sp|Q5SRE5|NU188_HUMAN/sp|Q5SRE5-2|NU188_HUMAN/	1727,K,-/1616,K,-/
PCA_based_Cterminomics_R2F03_20211013.29387.29387.4.0.dta	29387	3463.47	SGNFGGSRNMGGPYGGGNYGPGGSGGSGGYGGRSRY	3463.46	0.007123	0,2PCA[AnyN-term];10,Oxidation[M];	sp|P22626|ROA2_HUMAN/sp|P22626-2|ROA2_HUMAN/	317,K,-/305,K,-/
PCA_based_Cterminomics_R2F06_20211013.41230.41230.4.0.dta	41230	2933.56	RLLVLEAFQVSHPCRQPDTPTELRA	2933.54	0.015208	14,Carbamidomethyl[C];	tr|G3V4T6|G3V4T6_HUMAN/tr|G3V5T0|G3V5T0_HUMAN/tr|A0A0C4DFM0|A0A0C4DFM0_HUMAN/tr|G3V3B9|G3V3B9_HUMAN/tr|A0A0A0MR33|A0A0A0MR33_HUMAN/tr|G3V267|G3V267_HUMAN/sp|O43708|MAAI_HUMAN/sp|O43708-2|MAAI_HUMAN/sp|O43708-3|MAAI_HUMAN/	192,K,-/177,K,-/191,K,-/94,K,-/149,K,-/164,K,-/191,K,-/136,K,-/149,K,-/
PCA_based_Cterminomics_R3F03_20211013.32404.32404.4.0.dta	32404	3463.47	SGNFGGSRNMGGPYGGGNYGPGGSGGSGGYGGRSRY	3463.46	0.006938	0,2PCA[AnyN-term];10,Oxidation[M];	sp|P22626|ROA2_HUMAN/sp|P22626-2|ROA2_HUMAN/	317,K,-/305,K,-/
PCA_based_Cterminomics_R2F06_20211013.41269.41269.5.0.dta	41269	2933.56	RLLVLEAFQVSHPCRQPDTPTELRA	2933.54	0.016091	14,Carbamidomethyl[C];	tr|G3V4T6|G3V4T6_HUMAN/tr|G3V5T0|G3V5T0_HUMAN/tr|A0A0C4DFM0|A0A0C4DFM0_HUMAN/tr|G3V3B9|G3V3B9_HUMAN/tr|A0A0A0MR33|A0A0A0MR33_HUMAN/tr|G3V267|G3V267_HUMAN/sp|O43708|MAAI_HUMAN/sp|O43708-2|MAAI_HUMAN/sp|O43708-3|MAAI_HUMAN/	192,K,-/177,K,-/191,K,-/94,K,-/149,K,-/164,K,-/191,K,-/136,K,-/149,K,-/
PCA_based_Cterminomics_R3F03_20211013.32129.32129.4.0.dta	32129	3463.47	SGNFGGSRNMGGPYGGGNYGPGGSGGSGGYGGRSRY	3463.46	0.005058	0,2PCA[AnyN-term];10,Oxidation[M];	sp|P22626|ROA2_HUMAN/sp|P22626-2|ROA2_HUMAN/	317,K,-/305,K,-/
PCA_based_Cterminomics_R3F03_20211013.32679.32679.4.0.dta	32679	3463.47	SGNFGGSRNMGGPYGGGNYGPGGSGGSGGYGGRSRY	3463.46	0.007998	0,2PCA[AnyN-term];10,Oxidation[M];	sp|P22626|ROA2_HUMAN/sp|P22626-2|ROA2_HUMAN/	317,K,-/305,K,-/
PCA_based_Cterminomics_R3F03_20211013.24936.24936.4.0.dta	24936	3374.44	SGNFGGSRNMGGPYGGGNYGPGGSGGSGGYGGRSRY	3374.44	0.001062	10,Oxidation[M];	sp|P22626|ROA2_HUMAN/sp|P22626-2|ROA2_HUMAN/	317,K,-/305,K,-/
PCA_based_Cterminomics_R1F03_20211013.27793.27793.4.0.dta	27793	3463.47	SGNFGGSRNMGGPYGGGNYGPGGSGGSGGYGGRSRY	3463.46	0.007285	0,2PCA[AnyN-term];10,Oxidation[M];	sp|P22626|ROA2_HUMAN/sp|P22626-2|ROA2_HUMAN/	317,K,-/305,K,-/
PCA_based_Cterminomics_R1F07_20211013.54029.54029.4.0.dta	54029	2669.37	ASPESQEPLIQLVQAFVRHMQR	2669.36	0.008349	0,2PCA[AnyN-term];20,Oxidation[M];	sp|Q5SRE5|NU188_HUMAN/sp|Q5SRE5-2|NU188_HUMAN/	1727,K,-/1616,K,-/
PCA_based_Cterminomics_R2F07_20211013.49852.49852.4.0.dta	49852	2580.34	ASPESQEPLIQLVQAFVRHMQR	2580.33	0.006221	20,Oxidation[M];	sp|Q5SRE5|NU188_HUMAN/sp|Q5SRE5-2|NU188_HUMAN/	1727,K,-/1616,K,-/
PCA_based_Cterminomics_R2F07_20211013.44194.44194.3.0.dta	44194	2282.22	FRILTEAEIDAHLVALAERD	2282.21	0.007247		tr|G3V5Z7|G3V5Z7_HUMAN/tr|H0YJC4|H0YJC4_HUMAN/sp|P60900|PSA6_HUMAN/sp|P60900-2|PSA6_HUMAN/sp|P60900-3|PSA6_HUMAN/	232,K,-/65,K,-/226,K,-/207,K,-/147,K,-/
PCA_based_Cterminomics_R3F07_20211013.45298.45298.3.0.dta	45298	2282.21	FRILTEAEIDAHLVALAERD	2282.21	0.000541		tr|G3V5Z7|G3V5Z7_HUMAN/tr|H0YJC4|H0YJC4_HUMAN/sp|P60900|PSA6_HUMAN/sp|P60900-2|PSA6_HUMAN/sp|P60900-3|PSA6_HUMAN/	232,K,-/65,K,-/226,K,-/207,K,-/147,K,-/
PCA_based_Cterminomics_R2F03_20211013.25669.25669.4.0.dta	25669	3358.45	SGNFGGSRNMGGPYGGGNYGPGGSGGSGGYGGRSRY	3358.44	0.00734		sp|P22626|ROA2_HUMAN/sp|P22626-2|ROA2_HUMAN/	317,K,-/305,K,-/
PCA_based_Cterminomics_R2F06_20211013.36706.36706.3.0.dta	36706	2066.19	VQQRRQELEQVLGIRLT	2066.18	0.006574		tr|J3KMX2|J3KMX2_HUMAN/tr|B9EGA3|B9EGA3_HUMAN/tr|J3QWB6|J3QWB6_HUMAN/sp|Q92925|SMRD2_HUMAN/sp|Q92925-2|SMRD2_HUMAN/sp|Q92925-3|SMRD2_HUMAN/	439,K,-/477,K,-/214,K,-/514,K,-/493,K,-/466,K,-/
PCA_based_Cterminomics_R2F06_20211013.52665.52665.3.0.dta	52665	2921.51	AALRDLGCHVELRELWTGQRGNLAP	2921.5	0.014297	0,2PCA[AnyN-term];8,Carbamidomethyl[C];	tr|H0YGL0|H0YGL0_HUMAN/tr|H0YH65|H0YH65_HUMAN/tr|B4E1N1|B4E1N1_HUMAN/sp|Q6NXE6|ARMC6_HUMAN/sp|Q6NXE6-2|ARMC6_HUMAN/	56,K,-/120,K,-/383,K,-/476,K,-/451,K,-/
PCA_based_Cterminomics_R3F06_20211013.57660.57660.4.0.dta	57660	3317.65	AQQEFAAGVFSNPAVRTAAANAAAGAAENAFRAP	3317.64	0.007103		sp|O14828|SCAM3_HUMAN/sp|O14828-2|SCAM3_HUMAN/	313,K,-/287,K,-/
PCA_based_Cterminomics_R2F06_20211013.51609.51609.3.0.dta	51609	3317.65	AQQEFAAGVFSNPAVRTAAANAAAGAAENAFRAP	3317.64	0.011989		sp|O14828|SCAM3_HUMAN/sp|O14828-2|SCAM3_HUMAN/	313,K,-/287,K,-/
PCA_based_Cterminomics_R2F07_20211013.56371.56371.3.0.dta	56371	2168.18	VMLALPSVRQIDATFVRF	2168.17	0.007957	0,2PCA[AnyN-term];2,Oxidation[M];	tr|H7C003|H7C003_HUMAN/sp|Q15435|PP1R7_HUMAN/sp|Q15435-2|PP1R7_HUMAN/	317,K,-/342,K,-/299,K,-/
PCA_based_Cterminomics_R2F06_20211013.45811.45811.3.0.dta	45811	2155.22	VQQRRQELEQVLGIRLT	2155.21	0.006661	0,2PCA[AnyN-term];	tr|J3KMX2|J3KMX2_HUMAN/tr|B9EGA3|B9EGA3_HUMAN/tr|J3QWB6|J3QWB6_HUMAN/sp|Q92925|SMRD2_HUMAN/sp|Q92925-2|SMRD2_HUMAN/sp|Q92925-3|SMRD2_HUMAN/	439,K,-/477,K,-/214,K,-/514,K,-/493,K,-/466,K,-/
PCA_based_Cterminomics_R2F03_20211013.28903.28903.4.0.dta	28903	3463.47	SGNFGGSRNMGGPYGGGNYGPGGSGGSGGYGGRSRY	3463.46	0.009756	0,2PCA[AnyN-term];10,Oxidation[M];	sp|P22626|ROA2_HUMAN/sp|P22626-2|ROA2_HUMAN/	317,K,-/305,K,-/
PCA_based_Cterminomics_R2F06_20211013.60970.60970.4.0.dta	60970	2669.37	ASPESQEPLIQLVQAFVRHMQR	2669.36	0.008241	0,2PCA[AnyN-term];20,Oxidation[M];	sp|Q5SRE5|NU188_HUMAN/sp|Q5SRE5-2|NU188_HUMAN/	1727,K,-/1616,K,-/
PCA_based_Cterminomics_R2F07_20211013.47429.47429.3.0.dta	47429	2079.16	VMLALPSVRQIDATFVRF	2079.14	0.016676	2,Oxidation[M];	tr|H7C003|H7C003_HUMAN/sp|Q15435|PP1R7_HUMAN/sp|Q15435-2|PP1R7_HUMAN/	317,K,-/342,K,-/299,K,-/
PCA_based_Cterminomics_R1F04_20211013.28982.28982.4.0.dta	28982	3447.48	SGNFGGSRNMGGPYGGGNYGPGGSGGSGGYGGRSRY	3447.47	0.00631	0,2PCA[AnyN-term];	sp|P22626|ROA2_HUMAN/sp|P22626-2|ROA2_HUMAN/	317,K,-/305,K,-/
PCA_based_Cterminomics_R2F06_20211013.47083.47083.3.0.dta	47083	1965.03	RILNFLTESGWISRDAS	1965.02	0.009295		sp|Q86TJ2|TAD2B_HUMAN/sp|Q86TJ2-2|TAD2B_HUMAN/sp|Q86TJ2-3|TAD2B_HUMAN/	403,K,-/328,K,-/311,K,-/
PCA_based_Cterminomics_R2F03_20211013.37230.37230.3.0.dta	37230	2819.44	RSRVEEPSGAVTTPAGVIAAAGPQGPGTGE	2819.43	0.010021		sp|P85037|FOXK1_HUMAN/sp|P85037-2|FOXK1_HUMAN/	703,K,-/540,K,-/
PCA_based_Cterminomics_R1F07_20211013.48173.48173.4.0.dta	48173	2580.34	ASPESQEPLIQLVQAFVRHMQR	2580.33	0.00548	20,Oxidation[M];	sp|Q5SRE5|NU188_HUMAN/sp|Q5SRE5-2|NU188_HUMAN/	1727,K,-/1616,K,-/
PCA_based_Cterminomics_R2F06_20211013.56618.56618.4.0.dta	56618	3406.67	AQQEFAAGVFSNPAVRTAAANAAAGAAENAFRAP	3406.67	0.004844	0,2PCA[AnyN-term];	sp|O14828|SCAM3_HUMAN/sp|O14828-2|SCAM3_HUMAN/	313,K,-/287,K,-/
PCA_based_Cterminomics_R1F03_20211013.21380.21380.4.0.dta	21380	3374.44	SGNFGGSRNMGGPYGGGNYGPGGSGGSGGYGGRSRY	3374.44	0.006081	10,Oxidation[M];	sp|P22626|ROA2_HUMAN/sp|P22626-2|ROA2_HUMAN/	317,K,-/305,K,-/
PCA_based_Cterminomics_R2F06_20211013.52009.52009.4.0.dta	52009	3022.58	RLLVLEAFQVSHPCRQPDTPTELRA	3022.57	0.007314	0,2PCA[AnyN-term];14,Carbamidomethyl[C];	tr|G3V4T6|G3V4T6_HUMAN/tr|G3V5T0|G3V5T0_HUMAN/tr|A0A0C4DFM0|A0A0C4DFM0_HUMAN/tr|G3V3B9|G3V3B9_HUMAN/tr|A0A0A0MR33|A0A0A0MR33_HUMAN/tr|G3V267|G3V267_HUMAN/sp|O43708|MAAI_HUMAN/sp|O43708-2|MAAI_HUMAN/sp|O43708-3|MAAI_HUMAN/	192,K,-/177,K,-/191,K,-/94,K,-/149,K,-/164,K,-/191,K,-/136,K,-/149,K,-/
PCA_based_Cterminomics_R3F06_20211013.63829.63829.4.0.dta	63829	3406.67	AQQEFAAGVFSNPAVRTAAANAAAGAAENAFRAP	3406.67	0.002989	0,2PCA[AnyN-term];	sp|O14828|SCAM3_HUMAN/sp|O14828-2|SCAM3_HUMAN/	313,K,-/287,K,-/
PCA_based_Cterminomics_R1F03_20211013.24372.24372.4.0.dta	24372	3358.45	SGNFGGSRNMGGPYGGGNYGPGGSGGSGGYGGRSRY	3358.44	0.009705		sp|P22626|ROA2_HUMAN/sp|P22626-2|ROA2_HUMAN/	317,K,-/305,K,-/
PCA_based_Cterminomics_R1F07_20211013.56020.56020.4.0.dta	56020	2759.45	VVIEACDELGIILAHTNLRLFHH	2759.44	0.005106	0,2PCA[AnyN-term];6,Carbamidomethyl[C];	sp|P31939|PUR9_HUMAN/sp|P31939-2|PUR9_HUMAN/	569,K,-/568,K,-/
PCA_based_Cterminomics_R2F06_20211013.42148.42148.4.0.dta	42148	2832.48	AALRDLGCHVELRELWTGQRGNLAP	2832.47	0.012658	8,Carbamidomethyl[C];	tr|H0YGL0|H0YGL0_HUMAN/tr|H0YH65|H0YH65_HUMAN/tr|B4E1N1|B4E1N1_HUMAN/sp|Q6NXE6|ARMC6_HUMAN/sp|Q6NXE6-2|ARMC6_HUMAN/	56,K,-/120,K,-/383,K,-/476,K,-/451,K,-/
PCA_based_Cterminomics_R3F06_20211013.60619.60619.5.0.dta	60619	3906.95	LGRHVRALVLELCCNDESGEDVEVPYVRYTIR	3906.94	0.008829	0,2PCA[AnyN-term];13,Carbamidomethyl[C];14,Carbamidomethyl[C];	tr|Q5JRR6|Q5JRR6_HUMAN/sp|P22314|UBA1_HUMAN/sp|P22314-2|UBA1_HUMAN/	474,K,-/1026,K,-/986,K,-/
PCA_based_Cterminomics_R3F06_20211013.44206.44206.5.0.dta	44206	2933.55	RLLVLEAFQVSHPCRQPDTPTELRA	2933.54	0.00488	14,Carbamidomethyl[C];	tr|G3V4T6|G3V4T6_HUMAN/tr|G3V5T0|G3V5T0_HUMAN/tr|A0A0C4DFM0|A0A0C4DFM0_HUMAN/tr|G3V3B9|G3V3B9_HUMAN/tr|A0A0A0MR33|A0A0A0MR33_HUMAN/tr|G3V267|G3V267_HUMAN/sp|O43708|MAAI_HUMAN/sp|O43708-2|MAAI_HUMAN/sp|O43708-3|MAAI_HUMAN/	192,K,-/177,K,-/191,K,-/94,K,-/149,K,-/164,K,-/191,K,-/136,K,-/149,K,-/
PCA_based_Cterminomics_R3F06_20211013.57411.57411.4.0.dta	57411	3317.65	AQQEFAAGVFSNPAVRTAAANAAAGAAENAFRAP	3317.64	0.004361		sp|O14828|SCAM3_HUMAN/sp|O14828-2|SCAM3_HUMAN/	313,K,-/287,K,-/
PCA_based_Cterminomics_R2F03_20211013.33809.33809.4.0.dta	33809	3448.46	SGNFGGSRNMGGPYGGGNYGPGGSGGSGGYGGRSRY	3448.45	0.010204	0,2PCA[AnyN-term];9,Deamidated[N];	sp|P22626|ROA2_HUMAN/sp|P22626-2|ROA2_HUMAN/	317,K,-/305,K,-/
PCA_based_Cterminomics_R3F03_20211013.32943.32943.4.0.dta	32943	3463.47	SGNFGGSRNMGGPYGGGNYGPGGSGGSGGYGGRSRY	3463.46	0.005263	0,2PCA[AnyN-term];10,Oxidation[M];	sp|P22626|ROA2_HUMAN/sp|P22626-2|ROA2_HUMAN/	317,K,-/305,K,-/
PCA_based_Cterminomics_R1F03_20211013.30494.30494.4.0.dta	30494	3447.48	SGNFGGSRNMGGPYGGGNYGPGGSGGSGGYGGRSRY	3447.47	0.008224	0,2PCA[AnyN-term];	sp|P22626|ROA2_HUMAN/sp|P22626-2|ROA2_HUMAN/	317,K,-/305,K,-/
PCA_based_Cterminomics_R1F07_20211013.58408.58408.3.0.dta	58408	2607.47	IASLSNIVRNLTPAPLTSTPPLRS	2607.46	0.007576	0,2PCA[AnyN-term];	sp|Q8N4C6-10|NIN_HUMAN/sp|Q8N4C6-7|NIN_HUMAN/	2092,K,-/2109,K,-/
PCA_based_Cterminomics_R2F06_20211013.52379.52379.4.0.dta	52379	3022.58	RLLVLEAFQVSHPCRQPDTPTELRA	3022.57	0.011091	0,2PCA[AnyN-term];14,Carbamidomethyl[C];	tr|G3V4T6|G3V4T6_HUMAN/tr|G3V5T0|G3V5T0_HUMAN/tr|A0A0C4DFM0|A0A0C4DFM0_HUMAN/tr|G3V3B9|G3V3B9_HUMAN/tr|A0A0A0MR33|A0A0A0MR33_HUMAN/tr|G3V267|G3V267_HUMAN/sp|O43708|MAAI_HUMAN/sp|O43708-2|MAAI_HUMAN/sp|O43708-3|MAAI_HUMAN/	192,K,-/177,K,-/191,K,-/94,K,-/149,K,-/164,K,-/191,K,-/136,K,-/149,K,-/
PCA_based_Cterminomics_R2F06_20211013.46479.46479.4.0.dta	46479	2225.23	IIRPSETAGRYITYRLVQ	2225.22	0.010733	0,2PCA[AnyN-term];	tr|A0A087WWX0|A0A087WWX0_HUMAN/sp|P19388|RPAB1_HUMAN/	116,K,-/192,K,-/
PCA_based_Cterminomics_R2F06_20211013.56139.56139.4.0.dta	56139	3406.67	AQQEFAAGVFSNPAVRTAAANAAAGAAENAFRAP	3406.67	0.005521	0,2PCA[AnyN-term];	sp|O14828|SCAM3_HUMAN/sp|O14828-2|SCAM3_HUMAN/	313,K,-/287,K,-/
PCA_based_Cterminomics_R3F06_20211013.57796.57796.4.0.dta	57796	3022.57	RLLVLEAFQVSHPCRQPDTPTELRA	3022.57	0.004739	0,2PCA[AnyN-term];14,Carbamidomethyl[C];	tr|G3V4T6|G3V4T6_HUMAN/tr|G3V5T0|G3V5T0_HUMAN/tr|A0A0C4DFM0|A0A0C4DFM0_HUMAN/tr|G3V3B9|G3V3B9_HUMAN/tr|A0A0A0MR33|A0A0A0MR33_HUMAN/tr|G3V267|G3V267_HUMAN/sp|O43708|MAAI_HUMAN/sp|O43708-2|MAAI_HUMAN/sp|O43708-3|MAAI_HUMAN/	192,K,-/177,K,-/191,K,-/94,K,-/149,K,-/164,K,-/191,K,-/136,K,-/149,K,-/
PCA_based_Cterminomics_R2F06_20211013.52239.52239.4.0.dta	52239	3022.58	RLLVLEAFQVSHPCRQPDTPTELRA	3022.57	0.008054	0,2PCA[AnyN-term];14,Carbamidomethyl[C];	tr|G3V4T6|G3V4T6_HUMAN/tr|G3V5T0|G3V5T0_HUMAN/tr|A0A0C4DFM0|A0A0C4DFM0_HUMAN/tr|G3V3B9|G3V3B9_HUMAN/tr|A0A0A0MR33|A0A0A0MR33_HUMAN/tr|G3V267|G3V267_HUMAN/sp|O43708|MAAI_HUMAN/sp|O43708-2|MAAI_HUMAN/sp|O43708-3|MAAI_HUMAN/	192,K,-/177,K,-/191,K,-/94,K,-/149,K,-/164,K,-/191,K,-/136,K,-/149,K,-/
PCA_based_Cterminomics_R2F03_20211013.33083.33083.4.0.dta	33083	3447.48	SGNFGGSRNMGGPYGGGNYGPGGSGGSGGYGGRSRY	3447.47	0.009131	0,2PCA[AnyN-term];	sp|P22626|ROA2_HUMAN/sp|P22626-2|ROA2_HUMAN/	317,K,-/305,K,-/
PCA_based_Cterminomics_R3F02_20211013.34927.34927.4.0.dta	34927	3464.46	SGNFGGSRNMGGPYGGGNYGPGGSGGSGGYGGRSRY	3464.45	0.007167	0,2PCA[AnyN-term];9,Deamidated[N];10,Oxidation[M];	sp|P22626|ROA2_HUMAN/sp|P22626-2|ROA2_HUMAN/	317,K,-/305,K,-/
PCA_based_Cterminomics_R3F03_20211013.36232.36232.4.0.dta	36232	3447.47	SGNFGGSRNMGGPYGGGNYGPGGSGGSGGYGGRSRY	3447.47	0.002472	0,2PCA[AnyN-term];	sp|P22626|ROA2_HUMAN/sp|P22626-2|ROA2_HUMAN/	317,K,-/305,K,-/
PCA_based_Cterminomics_R1F03_20211013.30263.30263.4.0.dta	30263	3447.47	SGNFGGSRNMGGPYGGGNYGPGGSGGSGGYGGRSRY	3447.47	0.005715	0,2PCA[AnyN-term];	sp|P22626|ROA2_HUMAN/sp|P22626-2|ROA2_HUMAN/	317,K,-/305,K,-/
PCA_based_Cterminomics_R2F06_20211013.56147.56147.4.0.dta	56147	3406.67	AQQEFAAGVFSNPAVRTAAANAAAGAAENAFRAP	3406.67	0.000248	0,2PCA[AnyN-term];	sp|O14828|SCAM3_HUMAN/sp|O14828-2|SCAM3_HUMAN/	313,K,-/287,K,-/
PCA_based_Cterminomics_R2F03_20211013.29145.29145.4.0.dta	29145	3463.47	SGNFGGSRNMGGPYGGGNYGPGGSGGSGGYGGRSRY	3463.46	0.01006	0,2PCA[AnyN-term];10,Oxidation[M];	sp|P22626|ROA2_HUMAN/sp|P22626-2|ROA2_HUMAN/	317,K,-/305,K,-/
PCA_based_Cterminomics_R3F06_20211013.71348.71348.3.0.dta	71348	2759.45	VVIEACDELGIILAHTNLRLFHH	2759.44	0.00555	0,2PCA[AnyN-term];6,Carbamidomethyl[C];	sp|P31939|PUR9_HUMAN/sp|P31939-2|PUR9_HUMAN/	569,K,-/568,K,-/
PCA_based_Cterminomics_R3F07_20211013.50464.50464.3.0.dta	50464	2079.15	VMLALPSVRQIDATFVRF	2079.14	0.003876	2,Oxidation[M];	tr|H7C003|H7C003_HUMAN/sp|Q15435|PP1R7_HUMAN/sp|Q15435-2|PP1R7_HUMAN/	317,K,-/342,K,-/299,K,-/
PCA_based_Cterminomics_R2F06_20211013.57516.57516.3.0.dta	57516	2291.2	VRGALTWPSLAAAIHAQVPED	2291.19	0.005587	0,2PCA[AnyN-term];	tr|H0YEF3|H0YEF3_HUMAN/tr|H0YCP5|H0YCP5_HUMAN/sp|Q8TDP1|RNH2C_HUMAN/	137,K,-/108,K,-/143,K,-/
PCA_based_Cterminomics_R1F07_20211013.54202.54202.4.0.dta	54202	2669.37	ASPESQEPLIQLVQAFVRHMQR	2669.36	0.006255	0,2PCA[AnyN-term];20,Oxidation[M];	sp|Q5SRE5|NU188_HUMAN/sp|Q5SRE5-2|NU188_HUMAN/	1727,K,-/1616,K,-/
PCA_based_Cterminomics_R2F06_20211013.49114.49114.3.0.dta	49114	2202.17	VRGALTWPSLAAAIHAQVPED	2202.17	0.004944		tr|H0YEF3|H0YEF3_HUMAN/tr|H0YCP5|H0YCP5_HUMAN/sp|Q8TDP1|RNH2C_HUMAN/	137,K,-/108,K,-/143,K,-/
PCA_based_Cterminomics_R1F01_20211013.22752.22752.2.0.dta	22752	1674.8	VERADGYEPPVQESV	1674.8	0.003384		tr|D6R9B6|D6R9B6_HUMAN/tr|D6RAT0|D6RAT0_HUMAN/tr|H0Y9Y4|H0Y9Y4_HUMAN/sp|P61247|RS3A_HUMAN/	130,K,-/212,K,-/193,K,-/249,K,-/
PCA_based_Cterminomics_R1F03_20211013.24446.24446.4.0.dta	24446	3358.45	SGNFGGSRNMGGPYGGGNYGPGGSGGSGGYGGRSRY	3358.44	0.009519		sp|P22626|ROA2_HUMAN/sp|P22626-2|ROA2_HUMAN/	317,K,-/305,K,-/
PCA_based_Cterminomics_R2F07_20211013.51385.51385.4.0.dta	51385	3147.59	FQIGDYLDIAITPPNRAPPPSGRMRPY	3147.58	0.00888	0,2PCA[AnyN-term];24,Oxidation[M];	tr|X6RAL5|X6RAL5_HUMAN/sp|O00422|SAP18_HUMAN/	145,K,-/126,K,-/
PCA_based_Cterminomics_R1F03_20211013.21843.21843.4.0.dta	21843	3374.44	SGNFGGSRNMGGPYGGGNYGPGGSGGSGGYGGRSRY	3374.44	0.00545	10,Oxidation[M];	sp|P22626|ROA2_HUMAN/sp|P22626-2|ROA2_HUMAN/	317,K,-/305,K,-/
PCA_based_Cterminomics_R3F03_20211013.21606.21606.4.0.dta	21606	2340.05	PRNQGGYGGSSSSSSYGSGRRF	2340.05	0.004625	0,2PCA[AnyN-term];	tr|A0A2R8Y4L2|A0A2R8Y4L2_HUMAN/tr|F8W6I7|F8W6I7_HUMAN/tr|H0YH80|H0YH80_HUMAN/sp|P09651|ROA1_HUMAN/sp|P09651-2|ROA1_HUMAN/sp|P09651-3|ROA1_HUMAN/	253,K,-/285,K,-/169,K,-/350,K,-/298,K,-/245,K,-/
PCA_based_Cterminomics_R2F06_20211013.58620.58620.4.0.dta	58620	3608.85	MITAAYVPLPTYHNLFPDSMTATQLLVPSRR	3608.84	0.011487	0,2PCA[AnyN-term];1,Oxidation[M];	sp|Q14498|RBM39_HUMAN/sp|Q14498-2|RBM39_HUMAN/sp|Q14498-3|RBM39_HUMAN/	499,K,-/493,K,-/477,K,-/
PCA_based_Cterminomics_R2F06_20211013.57354.57354.3.0.dta	57354	2382.23	EAQTSFLHLGYLPNQLFRTF	2382.22	0.007637		tr|A0A087X2G1|A0A087X2G1_HUMAN/tr|F1T0B3|F1T0B3_HUMAN/sp|Q92499|DDX1_HUMAN/sp|Q92499-3|DDX1_HUMAN/	639,K,-/639,K,-/720,K,-/592,K,-/
PCA_based_Cterminomics_R2F06_20211013.52375.52375.4.0.dta	52375	3022.58	RLLVLEAFQVSHPCRQPDTPTELRA	3022.57	0.010571	0,2PCA[AnyN-term];14,Carbamidomethyl[C];	tr|G3V4T6|G3V4T6_HUMAN/tr|G3V5T0|G3V5T0_HUMAN/tr|A0A0C4DFM0|A0A0C4DFM0_HUMAN/tr|G3V3B9|G3V3B9_HUMAN/tr|A0A0A0MR33|A0A0A0MR33_HUMAN/tr|G3V267|G3V267_HUMAN/sp|O43708|MAAI_HUMAN/sp|O43708-2|MAAI_HUMAN/sp|O43708-3|MAAI_HUMAN/	192,K,-/177,K,-/191,K,-/94,K,-/149,K,-/164,K,-/191,K,-/136,K,-/149,K,-/
PCA_based_Cterminomics_R3F06_20211013.51381.51381.3.0.dta	51381	1965.02	RILNFLTESGWISRDAS	1965.02	0.002765		sp|Q86TJ2|TAD2B_HUMAN/sp|Q86TJ2-2|TAD2B_HUMAN/sp|Q86TJ2-3|TAD2B_HUMAN/	403,K,-/328,K,-/311,K,-/
PCA_based_Cterminomics_R1F03_20211013.28710.28710.4.0.dta	28710	3463.48	SGNFGGSRNMGGPYGGGNYGPGGSGGSGGYGGRSRY	3463.46	0.011593	0,2PCA[AnyN-term];10,Oxidation[M];	sp|P22626|ROA2_HUMAN/sp|P22626-2|ROA2_HUMAN/	317,K,-/305,K,-/
PCA_based_Cterminomics_R2F03_20211013.32379.32379.4.0.dta	32379	3447.48	SGNFGGSRNMGGPYGGGNYGPGGSGGSGGYGGRSRY	3447.47	0.007752	0,2PCA[AnyN-term];	sp|P22626|ROA2_HUMAN/sp|P22626-2|ROA2_HUMAN/	317,K,-/305,K,-/
PCA_based_Cterminomics_R2F06_20211013.57381.57381.4.1.dta	57381	3406.68	AQQEFAAGVFSNPAVRTAAANAAAGAAENAFRAP	3406.67	0.014999	0,2PCA[AnyN-term];	sp|O14828|SCAM3_HUMAN/sp|O14828-2|SCAM3_HUMAN/	313,K,-/287,K,-/
PCA_based_Cterminomics_R3F02_20211013.33816.33816.4.0.dta	33816	3463.47	SGNFGGSRNMGGPYGGGNYGPGGSGGSGGYGGRSRY	3463.46	0.006409	0,2PCA[AnyN-term];10,Oxidation[M];	sp|P22626|ROA2_HUMAN/sp|P22626-2|ROA2_HUMAN/	317,K,-/305,K,-/
PCA_based_Cterminomics_R2F06_20211013.61300.61300.2.0.dta	61300	1413.76	FGSLLPIHPVTSG	1413.75	0.002969	0,2PCA[AnyN-term];	tr|B7ZBQ0|B7ZBQ0_HUMAN/tr|A6PVN5|A6PVN5_HUMAN/tr|Q68CR8|Q68CR8_HUMAN/tr|F6WIT2|F6WIT2_HUMAN/sp|Q15257|PTPA_HUMAN/sp|Q15257-2|PTPA_HUMAN/sp|Q15257-3|PTPA_HUMAN/sp|Q15257-4|PTPA_HUMAN/	48,K,-/316,K,-/91,K,-/275,K,-/345,K,-/310,K,-/281,K,-/268,K,-/
PCA_based_Cterminomics_R3F06_20211013.69731.69731.3.0.dta	69731	2471.25	EAQTSFLHLGYLPNQLFRTF	2471.25	0.003592	0,2PCA[AnyN-term];	tr|A0A087X2G1|A0A087X2G1_HUMAN/tr|F1T0B3|F1T0B3_HUMAN/sp|Q92499|DDX1_HUMAN/sp|Q92499-3|DDX1_HUMAN/	639,K,-/639,K,-/720,K,-/592,K,-/
PCA_based_Cterminomics_R3F02_20211013.39206.39206.4.0.dta	39206	3448.45	SGNFGGSRNMGGPYGGGNYGPGGSGGSGGYGGRSRY	3448.45	-0.000344	0,2PCA[AnyN-term];9,Deamidated[N];	sp|P22626|ROA2_HUMAN/sp|P22626-2|ROA2_HUMAN/	317,K,-/305,K,-/
PCA_based_Cterminomics_R1F05_20211013.35316.35316.3.0.dta	35316	2128.15	VQQRRQELEQALGIRNT	2128.14	0.008177	0,2PCA[AnyN-term];	tr|H0YHV1|H0YHV1_HUMAN/tr|F8VRQ4|F8VRQ4_HUMAN/sp|Q96GM5|SMRD1_HUMAN/sp|Q96GM5-2|SMRD1_HUMAN/	98,K,-/296,K,-/498,K,-/457,K,-/
PCA_based_Cterminomics_R2F03_20211013.29618.29618.4.0.dta	29618	3463.47	SGNFGGSRNMGGPYGGGNYGPGGSGGSGGYGGRSRY	3463.46	0.005366	0,2PCA[AnyN-term];10,Oxidation[M];	sp|P22626|ROA2_HUMAN/sp|P22626-2|ROA2_HUMAN/	317,K,-/305,K,-/
PCA_based_Cterminomics_R3F05_20211013.52713.52713.3.0.dta	52713	2225.22	IIRPSETAGRYITYRLVQ	2225.22	0.002306	0,2PCA[AnyN-term];	tr|A0A087WWX0|A0A087WWX0_HUMAN/sp|P19388|RPAB1_HUMAN/	116,K,-/192,K,-/
PCA_based_Cterminomics_R3F05_20211013.34932.34932.4.0.dta	34932	1798.01	LRPTVTNDRSAPIIR	1798.01	0.003633	0,2PCA[AnyN-term];	sp|Q9UHR4|BI2L1_HUMAN/	496,K,-/
PCA_based_Cterminomics_R2F06_20211013.47593.47593.4.0.dta	47593	3058.57	FQIGDYLDIAITPPNRAPPPSGRMRPY	3058.56	0.014173	24,Oxidation[M];	tr|X6RAL5|X6RAL5_HUMAN/sp|O00422|SAP18_HUMAN/	145,K,-/126,K,-/
PCA_based_Cterminomics_R1F03_20211013.30956.30956.4.0.dta	30956	3447.48	SGNFGGSRNMGGPYGGGNYGPGGSGGSGGYGGRSRY	3447.47	0.01315	0,2PCA[AnyN-term];	sp|P22626|ROA2_HUMAN/sp|P22626-2|ROA2_HUMAN/	317,K,-/305,K,-/
PCA_based_Cterminomics_R2F05_20211013.44206.44206.2.0.dta	44206	1733.88	TGNAGSRLACGVIGIAQ	1733.88	0.00538	0,2PCA[AnyN-term];10,Carbamidomethyl[C];	tr|H7BYH4|H7BYH4_HUMAN/sp|P00441|SODC_HUMAN/	118,K,-/137,K,-/
PCA_based_Cterminomics_R1F03_20211013.18565.18565.4.0.dta	18565	2340.05	PRNQGGYGGSSSSSSYGSGRRF	2340.05	0.004044	0,2PCA[AnyN-term];	tr|A0A2R8Y4L2|A0A2R8Y4L2_HUMAN/tr|F8W6I7|F8W6I7_HUMAN/tr|H0YH80|H0YH80_HUMAN/sp|P09651|ROA1_HUMAN/sp|P09651-2|ROA1_HUMAN/sp|P09651-3|ROA1_HUMAN/	253,K,-/285,K,-/169,K,-/350,K,-/298,K,-/245,K,-/
PCA_based_Cterminomics_R1F07_20211013.56032.56032.3.0.dta	56032	2759.45	VVIEACDELGIILAHTNLRLFHH	2759.44	0.0075	0,2PCA[AnyN-term];6,Carbamidomethyl[C];	sp|P31939|PUR9_HUMAN/sp|P31939-2|PUR9_HUMAN/	569,K,-/568,K,-/
PCA_based_Cterminomics_R2F03_20211013.28441.28441.4.0.dta	28441	3384.47	SGNFGGSRNMGGPYGGGNYGPGGSGGSGGYGGRSRY	3384.46	0.008575	0,Delta_H(2)C(2)[AnyN-term];	sp|P22626|ROA2_HUMAN/sp|P22626-2|ROA2_HUMAN/	317,K,-/305,K,-/
PCA_based_Cterminomics_R2F07_20211013.46051.46051.3.0.dta	46051	2770.48	GDVVIVLTGWRPGSGFTNTMRVVPVP	2770.47	0.011757	20,Oxidation[M];	tr|B4DNK4|B4DNK4_HUMAN/tr|H3BR70|H3BR70_HUMAN/sp|P14618|KPYM_HUMAN/sp|P14618-2|KPYM_HUMAN/sp|P14618-3|KPYM_HUMAN/	431,K,-/340,K,-/505,K,-/505,K,-/490,K,-/
PCA_based_Cterminomics_R2F06_20211013.58745.58745.3.0.dta	58745	2769.42	ERVAAALENTHLLEVVNQCLSARS	2769.41	0.005096	0,2PCA[AnyN-term];19,Carbamidomethyl[C];	sp|Q9Y3D0|CIA2B_HUMAN/	139,K,-/
PCA_based_Cterminomics_R3F04_20211013.47868.47868.2.0.dta	47868	1733.88	TGNAGSRLACGVIGIAQ	1733.88	0.006407	0,2PCA[AnyN-term];10,Carbamidomethyl[C];	tr|H7BYH4|H7BYH4_HUMAN/sp|P00441|SODC_HUMAN/	118,K,-/137,K,-/
PCA_based_Cterminomics_R1F07_20211013.43370.43370.3.0.dta	43370	2079.15	VMLALPSVRQIDATFVRF	2079.14	0.006981	2,Oxidation[M];	tr|H7C003|H7C003_HUMAN/sp|Q15435|PP1R7_HUMAN/sp|Q15435-2|PP1R7_HUMAN/	317,K,-/342,K,-/299,K,-/
PCA_based_Cterminomics_R2F05_20211013.32876.32876.4.0.dta	32876	1798.01	LRPTVTNDRSAPIIR	1798.01	0.004719	0,2PCA[AnyN-term];	sp|Q9UHR4|BI2L1_HUMAN/	496,K,-/
PCA_based_Cterminomics_R3F02_20211013.39401.39401.4.1.dta	39401	3448.45	SGNFGGSRNMGGPYGGGNYGPGGSGGSGGYGGRSRY	3448.45	0.000784	0,2PCA[AnyN-term];9,Deamidated[N];	sp|P22626|ROA2_HUMAN/sp|P22626-2|ROA2_HUMAN/	317,K,-/305,K,-/
PCA_based_Cterminomics_R1F03_20211013.30725.30725.4.0.dta	30725	3447.48	SGNFGGSRNMGGPYGGGNYGPGGSGGSGGYGGRSRY	3447.47	0.007541	0,2PCA[AnyN-term];	sp|P22626|ROA2_HUMAN/sp|P22626-2|ROA2_HUMAN/	317,K,-/305,K,-/
PCA_based_Cterminomics_R2F03_20211013.29860.29860.4.0.dta	29860	3463.47	SGNFGGSRNMGGPYGGGNYGPGGSGGSGGYGGRSRY	3463.46	0.006607	0,2PCA[AnyN-term];10,Oxidation[M];	sp|P22626|ROA2_HUMAN/sp|P22626-2|ROA2_HUMAN/	317,K,-/305,K,-/
PCA_based_Cterminomics_R3F06_20211013.57378.57378.3.0.dta	57378	3317.64	AQQEFAAGVFSNPAVRTAAANAAAGAAENAFRAP	3317.64	0.002922		sp|O14828|SCAM3_HUMAN/sp|O14828-2|SCAM3_HUMAN/	313,K,-/287,K,-/
PCA_based_Cterminomics_R3F07_20211013.60555.60555.4.0.dta	60555	2759.45	VVIEACDELGIILAHTNLRLFHH	2759.44	0.000611	0,2PCA[AnyN-term];6,Carbamidomethyl[C];	sp|P31939|PUR9_HUMAN/sp|P31939-2|PUR9_HUMAN/	569,K,-/568,K,-/
PCA_based_Cterminomics_R2F07_20211013.36572.36572.4.0.dta	36572	2933.55	RLLVLEAFQVSHPCRQPDTPTELRA	2933.54	0.010961	14,Carbamidomethyl[C];	tr|G3V4T6|G3V4T6_HUMAN/tr|G3V5T0|G3V5T0_HUMAN/tr|A0A0C4DFM0|A0A0C4DFM0_HUMAN/tr|G3V3B9|G3V3B9_HUMAN/tr|A0A0A0MR33|A0A0A0MR33_HUMAN/tr|G3V267|G3V267_HUMAN/sp|O43708|MAAI_HUMAN/sp|O43708-2|MAAI_HUMAN/sp|O43708-3|MAAI_HUMAN/	192,K,-/177,K,-/191,K,-/94,K,-/149,K,-/164,K,-/191,K,-/136,K,-/149,K,-/
PCA_based_Cterminomics_R3F05_20211013.46998.46998.2.0.dta	46998	1733.88	TGNAGSRLACGVIGIAQ	1733.88	0.003912	0,2PCA[AnyN-term];10,Carbamidomethyl[C];	tr|H7BYH4|H7BYH4_HUMAN/sp|P00441|SODC_HUMAN/	118,K,-/137,K,-/
PCA_based_Cterminomics_R3F05_20211013.46734.46734.2.0.dta	46734	1733.88	TGNAGSRLACGVIGIAQ	1733.88	0.002234	0,2PCA[AnyN-term];10,Carbamidomethyl[C];	tr|H7BYH4|H7BYH4_HUMAN/sp|P00441|SODC_HUMAN/	118,K,-/137,K,-/
PCA_based_Cterminomics_R3F07_20211013.58234.58234.3.0.dta	58234	2859.5	GDVVIVLTGWRPGSGFTNTMRVVPVP	2859.5	0.001637	0,2PCA[AnyN-term];20,Oxidation[M];	tr|B4DNK4|B4DNK4_HUMAN/tr|H3BR70|H3BR70_HUMAN/sp|P14618|KPYM_HUMAN/sp|P14618-2|KPYM_HUMAN/sp|P14618-3|KPYM_HUMAN/	431,K,-/340,K,-/505,K,-/505,K,-/490,K,-/
PCA_based_Cterminomics_R2F06_20211013.56979.56979.2.0.dta	56979	2000.02	RTPMGLLLEALGQEQEAGS	2000.01	0.007226		tr|A6NM71|A6NM71_HUMAN/sp|O60831|PRAF2_HUMAN/	273,K,-/159,K,-/
PCA_based_Cterminomics_R2F03_20211013.32474.32474.4.0.dta	32474	3447.48	SGNFGGSRNMGGPYGGGNYGPGGSGGSGGYGGRSRY	3447.47	0.008628	0,2PCA[AnyN-term];	sp|P22626|ROA2_HUMAN/sp|P22626-2|ROA2_HUMAN/	317,K,-/305,K,-/
PCA_based_Cterminomics_R3F06_20211013.57665.57665.4.0.dta	57665	3317.65	AQQEFAAGVFSNPAVRTAAANAAAGAAENAFRAP	3317.64	0.006368		sp|O14828|SCAM3_HUMAN/sp|O14828-2|SCAM3_HUMAN/	313,K,-/287,K,-/
PCA_based_Cterminomics_R1F03_20211013.21612.21612.4.0.dta	21612	3374.44	SGNFGGSRNMGGPYGGGNYGPGGSGGSGGYGGRSRY	3374.44	0.005295	10,Oxidation[M];	sp|P22626|ROA2_HUMAN/sp|P22626-2|ROA2_HUMAN/	317,K,-/305,K,-/
PCA_based_Cterminomics_R2F06_20211013.61116.61116.3.0.dta	61116	2471.26	EAQTSFLHLGYLPNQLFRTF	2471.25	0.007335	0,2PCA[AnyN-term];	tr|A0A087X2G1|A0A087X2G1_HUMAN/tr|F1T0B3|F1T0B3_HUMAN/sp|Q92499|DDX1_HUMAN/sp|Q92499-3|DDX1_HUMAN/	639,K,-/639,K,-/720,K,-/592,K,-/
PCA_based_Cterminomics_R2F05_20211013.42771.42771.2.0.dta	42771	1733.88	TGNAGSRLACGVIGIAQ	1733.88	0.003954	0,2PCA[AnyN-term];10,Carbamidomethyl[C];	tr|H7BYH4|H7BYH4_HUMAN/sp|P00441|SODC_HUMAN/	118,K,-/137,K,-/
PCA_based_Cterminomics_R1F05_20211013.33211.33211.4.0.dta	33211	1798.01	LRPTVTNDRSAPIIR	1798.01	0.005416	0,2PCA[AnyN-term];	sp|Q9UHR4|BI2L1_HUMAN/	496,K,-/
PCA_based_Cterminomics_R2F07_20211013.39496.39496.4.0.dta	39496	3565.71	ERLRISPDRVYINYYDMNAANVGWNNSTFA	3565.69	0.014107	17,Oxidation[M];	sp|P14174|MIF_HUMAN/	85,A,-/
PCA_based_Cterminomics_R2F06_20211013.52393.52393.4.0.dta	52393	3022.58	RLLVLEAFQVSHPCRQPDTPTELRA	3022.57	0.011566	0,2PCA[AnyN-term];14,Carbamidomethyl[C];	tr|G3V4T6|G3V4T6_HUMAN/tr|G3V5T0|G3V5T0_HUMAN/tr|A0A0C4DFM0|A0A0C4DFM0_HUMAN/tr|G3V3B9|G3V3B9_HUMAN/tr|A0A0A0MR33|A0A0A0MR33_HUMAN/tr|G3V267|G3V267_HUMAN/sp|O43708|MAAI_HUMAN/sp|O43708-2|MAAI_HUMAN/sp|O43708-3|MAAI_HUMAN/	192,K,-/177,K,-/191,K,-/94,K,-/149,K,-/164,K,-/191,K,-/136,K,-/149,K,-/
PCA_based_Cterminomics_R1F05_20211013.42052.42052.2.0.dta	42052	1733.88	TGNAGSRLACGVIGIAQ	1733.88	0.003115	0,2PCA[AnyN-term];10,Carbamidomethyl[C];	tr|H7BYH4|H7BYH4_HUMAN/sp|P00441|SODC_HUMAN/	118,K,-/137,K,-/
PCA_based_Cterminomics_R3F04_20211013.63594.63594.2.0.dta	63594	1919.91	ECADLWPRIASNAGSIA	1919.91	-0.000368	0,2PCA[AnyN-term];2,Carbamidomethyl[C];	tr|J3KTJ3|J3KTJ3_HUMAN/sp|P62829|RL23_HUMAN/	64,K,-/123,K,-/
PCA_based_Cterminomics_R3F02_20211013.39469.39469.4.0.dta	39469	3448.45	SGNFGGSRNMGGPYGGGNYGPGGSGGSGGYGGRSRY	3448.45	-0.000824	0,2PCA[AnyN-term];9,Deamidated[N];	sp|P22626|ROA2_HUMAN/sp|P22626-2|ROA2_HUMAN/	317,K,-/305,K,-/
PCA_based_Cterminomics_R2F06_20211013.57879.57879.4.0.dta	57879	3147.59	FQIGDYLDIAITPPNRAPPPSGRMRPY	3147.58	0.011371	0,2PCA[AnyN-term];24,Oxidation[M];	tr|X6RAL5|X6RAL5_HUMAN/sp|O00422|SAP18_HUMAN/	145,K,-/126,K,-/
PCA_based_Cterminomics_R2F06_20211013.60751.60751.4.0.dta	60751	2669.37	ASPESQEPLIQLVQAFVRHMQR	2669.36	0.012173	0,2PCA[AnyN-term];20,Oxidation[M];	sp|Q5SRE5|NU188_HUMAN/sp|Q5SRE5-2|NU188_HUMAN/	1727,K,-/1616,K,-/
PCA_based_Cterminomics_R2F06_20211013.61520.61520.2.0.dta	61520	1413.76	FGSLLPIHPVTSG	1413.75	0.004256	0,2PCA[AnyN-term];	tr|B7ZBQ0|B7ZBQ0_HUMAN/tr|A6PVN5|A6PVN5_HUMAN/tr|Q68CR8|Q68CR8_HUMAN/tr|F6WIT2|F6WIT2_HUMAN/sp|Q15257|PTPA_HUMAN/sp|Q15257-2|PTPA_HUMAN/sp|Q15257-3|PTPA_HUMAN/sp|Q15257-4|PTPA_HUMAN/	48,K,-/316,K,-/91,K,-/275,K,-/345,K,-/310,K,-/281,K,-/268,K,-/
PCA_based_Cterminomics_R2F06_20211013.46493.46493.3.0.dta	46493	2225.23	IIRPSETAGRYITYRLVQ	2225.22	0.009918	0,2PCA[AnyN-term];	tr|A0A087WWX0|A0A087WWX0_HUMAN/sp|P19388|RPAB1_HUMAN/	116,K,-/192,K,-/
PCA_based_Cterminomics_R3F06_20211013.69054.69054.4.0.dta	69054	2669.37	ASPESQEPLIQLVQAFVRHMQR	2669.36	0.010412	0,2PCA[AnyN-term];20,Oxidation[M];	sp|Q5SRE5|NU188_HUMAN/sp|Q5SRE5-2|NU188_HUMAN/	1727,K,-/1616,K,-/
PCA_based_Cterminomics_R1F03_20211013.28016.28016.4.0.dta	28016	3463.47	SGNFGGSRNMGGPYGGGNYGPGGSGGSGGYGGRSRY	3463.46	0.007609	0,2PCA[AnyN-term];10,Oxidation[M];	sp|P22626|ROA2_HUMAN/sp|P22626-2|ROA2_HUMAN/	317,K,-/305,K,-/
PCA_based_Cterminomics_R2F05_20211013.42710.42710.2.0.dta	42710	1733.88	TGNAGSRLACGVIGIAQ	1733.88	0.004184	0,2PCA[AnyN-term];10,Carbamidomethyl[C];	tr|H7BYH4|H7BYH4_HUMAN/sp|P00441|SODC_HUMAN/	118,K,-/137,K,-/
PCA_based_Cterminomics_R2F06_20211013.46714.46714.3.0.dta	46714	2225.23	IIRPSETAGRYITYRLVQ	2225.22	0.009314	0,2PCA[AnyN-term];	tr|A0A087WWX0|A0A087WWX0_HUMAN/sp|P19388|RPAB1_HUMAN/	116,K,-/192,K,-/
PCA_based_Cterminomics_R2F03_20211013.30355.30355.4.0.dta	30355	3463.47	SGNFGGSRNMGGPYGGGNYGPGGSGGSGGYGGRSRY	3463.46	0.007146	0,2PCA[AnyN-term];10,Oxidation[M];	sp|P22626|ROA2_HUMAN/sp|P22626-2|ROA2_HUMAN/	317,K,-/305,K,-/
PCA_based_Cterminomics_R2F06_20211013.52271.52271.5.0.dta	52271	4102.85	EAELRRMQEMIARMQAQMQMQMQGGDGDGGALGHHV	4102.83	0.01495	0,2PCA[AnyN-term];18,Oxidation[M];	tr|B5MCX3|B5MCX3_HUMAN/tr|H7C2Y0|H7C2Y0_HUMAN/sp|Q15019|SEPT2_HUMAN/sp|Q15019-2|SEPT2_HUMAN/sp|Q15019-3|SEPT2_HUMAN/	285,K,-/152,K,-/325,K,-/360,K,-/335,K,-/
PCA_based_Cterminomics_R1F07_20211013.33659.33659.2.0.dta	33659	1733.88	TGNAGSRLACGVIGIAQ	1733.88	0.006104	0,2PCA[AnyN-term];10,Carbamidomethyl[C];	tr|H7BYH4|H7BYH4_HUMAN/sp|P00441|SODC_HUMAN/	118,K,-/137,K,-/
PCA_based_Cterminomics_R3F05_20211013.34836.34836.4.0.dta	34836	1798.01	LRPTVTNDRSAPIIR	1798.01	0.003333	0,2PCA[AnyN-term];	sp|Q9UHR4|BI2L1_HUMAN/	496,K,-/
PCA_based_Cterminomics_R2F05_20211013.43106.43106.2.0.dta	43106	1733.88	TGNAGSRLACGVIGIAQ	1733.88	0.006174	0,2PCA[AnyN-term];10,Carbamidomethyl[C];	tr|H7BYH4|H7BYH4_HUMAN/sp|P00441|SODC_HUMAN/	118,K,-/137,K,-/
PCA_based_Cterminomics_R2F06_20211013.45987.45987.2.0.dta	45987	1513.89	DVIGLRISPLQFR	1513.88	0.005651		tr|A0A3B3ITI7|A0A3B3ITI7_HUMAN/tr|A0A3B3IS84|A0A3B3IS84_HUMAN/tr|A0A3B3ISC6|A0A3B3ISC6_HUMAN/tr|A0A3B3IT15|A0A3B3IT15_HUMAN/sp|P53621|COPA_HUMAN/sp|P53621-2|COPA_HUMAN/	439,K,-/1191,K,-/1011,K,-/1191,K,-/1211,K,-/1220,K,-/
PCA_based_Cterminomics_R3F03_20211013.28554.28554.4.0.dta	28554	3358.44	SGNFGGSRNMGGPYGGGNYGPGGSGGSGGYGGRSRY	3358.44	0.001185		sp|P22626|ROA2_HUMAN/sp|P22626-2|ROA2_HUMAN/	317,K,-/305,K,-/
PCA_based_Cterminomics_R2F06_20211013.32955.32955.3.0.dta	32955	2136.2	IIRPSETAGRYITYRLVQ	2136.19	0.010506		tr|A0A087WWX0|A0A087WWX0_HUMAN/sp|P19388|RPAB1_HUMAN/	116,K,-/192,K,-/
PCA_based_Cterminomics_R1F02_20211013.31454.31454.4.0.dta	31454	3464.46	SGNFGGSRNMGGPYGGGNYGPGGSGGSGGYGGRSRY	3464.45	0.009889	0,2PCA[AnyN-term];9,Deamidated[N];10,Oxidation[M];	sp|P22626|ROA2_HUMAN/sp|P22626-2|ROA2_HUMAN/	317,K,-/305,K,-/
PCA_based_Cterminomics_R1F03_20211013.28247.28247.4.0.dta	28247	3463.47	SGNFGGSRNMGGPYGGGNYGPGGSGGSGGYGGRSRY	3463.46	0.01088	0,2PCA[AnyN-term];10,Oxidation[M];	sp|P22626|ROA2_HUMAN/sp|P22626-2|ROA2_HUMAN/	317,K,-/305,K,-/
PCA_based_Cterminomics_R3F07_20211013.46836.46836.4.0.dta	46836	3317.66	AQQEFAAGVFSNPAVRTAAANAAAGAAENAFRAP	3317.64	0.016447		sp|O14828|SCAM3_HUMAN/sp|O14828-2|SCAM3_HUMAN/	313,K,-/287,K,-/
PCA_based_Cterminomics_R1F05_20211013.46625.46625.2.0.dta	46625	1733.88	TGNAGSRLACGVIGIAQ	1733.88	0.004351	0,2PCA[AnyN-term];10,Carbamidomethyl[C];	tr|H7BYH4|H7BYH4_HUMAN/sp|P00441|SODC_HUMAN/	118,K,-/137,K,-/
PCA_based_Cterminomics_R2F03_20211013.32610.32610.4.0.dta	32610	3447.47	SGNFGGSRNMGGPYGGGNYGPGGSGGSGGYGGRSRY	3447.47	0.004928	0,2PCA[AnyN-term];	sp|P22626|ROA2_HUMAN/sp|P22626-2|ROA2_HUMAN/	317,K,-/305,K,-/
PCA_based_Cterminomics_R1F05_20211013.43545.43545.2.0.dta	43545	1733.88	TGNAGSRLACGVIGIAQ	1733.88	0.004011	0,2PCA[AnyN-term];10,Carbamidomethyl[C];	tr|H7BYH4|H7BYH4_HUMAN/sp|P00441|SODC_HUMAN/	118,K,-/137,K,-/
PCA_based_Cterminomics_R3F06_20211013.71598.71598.4.0.dta	71598	2759.45	VVIEACDELGIILAHTNLRLFHH	2759.44	0.001266	0,2PCA[AnyN-term];6,Carbamidomethyl[C];	sp|P31939|PUR9_HUMAN/sp|P31939-2|PUR9_HUMAN/	569,K,-/568,K,-/
PCA_based_Cterminomics_R1F04_20211013.25594.25594.4.0.dta	25594	3463.47	SGNFGGSRNMGGPYGGGNYGPGGSGGSGGYGGRSRY	3463.46	0.010192	0,2PCA[AnyN-term];10,Oxidation[M];	sp|P22626|ROA2_HUMAN/sp|P22626-2|ROA2_HUMAN/	317,K,-/305,K,-/
PCA_based_Cterminomics_R1F05_20211013.33104.33104.4.0.dta	33104	1798.01	LRPTVTNDRSAPIIR	1798.01	0.005042	0,2PCA[AnyN-term];	sp|Q9UHR4|BI2L1_HUMAN/	496,K,-/
PCA_based_Cterminomics_R2F07_20211013.43195.43195.3.0.dta	43195	2174.12	LRHMLLLAIQECSEGFGLA	2174.11	0.014892	4,Oxidation[M];12,Carbamidomethyl[C];	tr|H0Y659|H0Y659_HUMAN/sp|Q7Z6Z7|HUWE1_HUMAN/sp|Q7Z6Z7-2|HUWE1_HUMAN/sp|Q7Z6Z7-3|HUWE1_HUMAN/	1178,K,-/4355,K,-/4339,K,-/4346,K,-/
PCA_based_Cterminomics_R1F06_20211013.58941.58941.4.0.dta	58941	4224.9	LGLGIDEDEVAAEEPNAAVPDEIPPLEGDEDASRMEEVD	4224.89	0.011994	0,2PCA[AnyN-term];	sp|P08238|HS90B_HUMAN/	685,K,-/
PCA_based_Cterminomics_R2F03_20211013.34040.34040.4.0.dta	34040	3448.47	SGNFGGSRNMGGPYGGGNYGPGGSGGSGGYGGRSRY	3448.45	0.012332	0,2PCA[AnyN-term];3,Deamidated[N];	sp|P22626|ROA2_HUMAN/sp|P22626-2|ROA2_HUMAN/	317,K,-/305,K,-/
PCA_based_Cterminomics_R3F06_20211013.67640.67640.4.1.dta	67640	3166.66	SSQRQMVFGVVTAIDLLNFVAAQERDQK	3166.63	0.0251	6,Oxidation[M];	tr|H7C1W6|H7C1W6_HUMAN/sp|P0DN79|CBSL_HUMAN/sp|P35520|CBS_HUMAN/sp|P35520-2|CBS_HUMAN/	121,K,-/523,K,-/523,K,-/537,K,-/
PCA_based_Cterminomics_R1F05_20211013.45745.45745.2.0.dta	45745	1733.88	TGNAGSRLACGVIGIAQ	1733.88	0.005141	0,2PCA[AnyN-term];10,Carbamidomethyl[C];	tr|H7BYH4|H7BYH4_HUMAN/sp|P00441|SODC_HUMAN/	118,K,-/137,K,-/
PCA_based_Cterminomics_R2F05_20211013.43326.43326.2.0.dta	43326	1733.88	TGNAGSRLACGVIGIAQ	1733.88	0.005298	0,2PCA[AnyN-term];10,Carbamidomethyl[C];	tr|H7BYH4|H7BYH4_HUMAN/sp|P00441|SODC_HUMAN/	118,K,-/137,K,-/
PCA_based_Cterminomics_R3F03_20211013.37314.37314.4.1.dta	37314	3447.47	SGNFGGSRNMGGPYGGGNYGPGGSGGSGGYGGRSRY	3447.47	0.002916	0,2PCA[AnyN-term];	sp|P22626|ROA2_HUMAN/sp|P22626-2|ROA2_HUMAN/	317,K,-/305,K,-/
PCA_based_Cterminomics_R2F03_20211013.22523.22523.4.0.dta	22523	3374.44	SGNFGGSRNMGGPYGGGNYGPGGSGGSGGYGGRSRY	3374.44	-0.000655	10,Oxidation[M];	sp|P22626|ROA2_HUMAN/sp|P22626-2|ROA2_HUMAN/	317,K,-/305,K,-/
PCA_based_Cterminomics_R3F07_20211013.45343.45343.3.0.dta	45343	2282.22	FRILTEAEIDAHLVALAERD	2282.21	0.001599		tr|G3V5Z7|G3V5Z7_HUMAN/tr|H0YJC4|H0YJC4_HUMAN/sp|P60900|PSA6_HUMAN/sp|P60900-2|PSA6_HUMAN/sp|P60900-3|PSA6_HUMAN/	232,K,-/65,K,-/226,K,-/207,K,-/147,K,-/
PCA_based_Cterminomics_R3F06_20211013.64326.64326.2.0.dta	64326	2000.01	RTPMGLLLEALGQEQEAGS	2000.01	0.002359		tr|A6NM71|A6NM71_HUMAN/sp|O60831|PRAF2_HUMAN/	273,K,-/159,K,-/
PCA_based_Cterminomics_R1F05_20211013.47294.47294.2.0.dta	47294	1733.88	TGNAGSRLACGVIGIAQ	1733.88	0.004714	0,2PCA[AnyN-term];10,Carbamidomethyl[C];	tr|H7BYH4|H7BYH4_HUMAN/sp|P00441|SODC_HUMAN/	118,K,-/137,K,-/
PCA_based_Cterminomics_R3F07_20211013.45738.45738.4.0.dta	45738	3022.57	RLLVLEAFQVSHPCRQPDTPTELRA	3022.57	0.004533	0,2PCA[AnyN-term];14,Carbamidomethyl[C];	tr|G3V4T6|G3V4T6_HUMAN/tr|G3V5T0|G3V5T0_HUMAN/tr|A0A0C4DFM0|A0A0C4DFM0_HUMAN/tr|G3V3B9|G3V3B9_HUMAN/tr|A0A0A0MR33|A0A0A0MR33_HUMAN/tr|G3V267|G3V267_HUMAN/sp|O43708|MAAI_HUMAN/sp|O43708-2|MAAI_HUMAN/sp|O43708-3|MAAI_HUMAN/	192,K,-/177,K,-/191,K,-/94,K,-/149,K,-/164,K,-/191,K,-/136,K,-/149,K,-/
PCA_based_Cterminomics_R3F06_20211013.68214.68214.3.0.dta	68214	2683.44	ARQPHQEELAPTVMVWQIPLLNI	2683.44	0.005607		tr|H0YAN8|H0YAN8_HUMAN/sp|O15013|ARHGA_HUMAN/sp|O15013-6|ARHGA_HUMAN/sp|O15013-7|ARHGA_HUMAN/sp|O15013-4|ARHGA_HUMAN/sp|O15013-5|ARHGA_HUMAN/	965,K,-/1346,K,-/1345,K,-/1283,K,-/1317,K,-/1321,K,-/
PCA_based_Cterminomics_R2F06_20211013.50545.50545.2.0.dta	50545	1501.78	NMAQFSVLLPRH	1501.77	0.005127	0,2PCA[AnyN-term];	tr|B4DUC8|B4DUC8_HUMAN/sp|Q13126|MTAP_HUMAN/	288,K,-/271,K,-/
PCA_based_Cterminomics_R2F05_20211013.41566.41566.2.0.dta	41566	1733.88	TGNAGSRLACGVIGIAQ	1733.88	0.005779	0,2PCA[AnyN-term];10,Carbamidomethyl[C];	tr|H7BYH4|H7BYH4_HUMAN/sp|P00441|SODC_HUMAN/	118,K,-/137,K,-/
PCA_based_Cterminomics_R3F06_20211013.60542.60542.3.0.dta	60542	2770.48	GDVVIVLTGWRPGSGFTNTMRVVPVP	2770.47	0.005457	20,Oxidation[M];	tr|B4DNK4|B4DNK4_HUMAN/tr|H3BR70|H3BR70_HUMAN/sp|P14618|KPYM_HUMAN/sp|P14618-2|KPYM_HUMAN/sp|P14618-3|KPYM_HUMAN/	431,K,-/340,K,-/505,K,-/505,K,-/490,K,-/
PCA_based_Cterminomics_R1F05_20211013.44645.44645.2.0.dta	44645	1733.88	TGNAGSRLACGVIGIAQ	1733.88	0.004727	0,2PCA[AnyN-term];10,Carbamidomethyl[C];	tr|H7BYH4|H7BYH4_HUMAN/sp|P00441|SODC_HUMAN/	118,K,-/137,K,-/
PCA_based_Cterminomics_R1F05_20211013.47514.47514.2.0.dta	47514	1733.88	TGNAGSRLACGVIGIAQ	1733.88	0.003922	0,2PCA[AnyN-term];10,Carbamidomethyl[C];	tr|H7BYH4|H7BYH4_HUMAN/sp|P00441|SODC_HUMAN/	118,K,-/137,K,-/
PCA_based_Cterminomics_R2F05_20211013.43766.43766.2.0.dta	43766	1733.88	TGNAGSRLACGVIGIAQ	1733.88	0.006599	0,2PCA[AnyN-term];10,Carbamidomethyl[C];	tr|H7BYH4|H7BYH4_HUMAN/sp|P00441|SODC_HUMAN/	118,K,-/137,K,-/
PCA_based_Cterminomics_R1F05_20211013.41577.41577.2.0.dta	41577	1733.88	TGNAGSRLACGVIGIAQ	1733.88	0.005759	0,2PCA[AnyN-term];10,Carbamidomethyl[C];	tr|H7BYH4|H7BYH4_HUMAN/sp|P00441|SODC_HUMAN/	118,K,-/137,K,-/
PCA_based_Cterminomics_R3F05_20211013.48571.48571.2.0.dta	48571	1733.88	TGNAGSRLACGVIGIAQ	1733.88	0.003104	0,2PCA[AnyN-term];10,Carbamidomethyl[C];	tr|H7BYH4|H7BYH4_HUMAN/sp|P00441|SODC_HUMAN/	118,K,-/137,K,-/
PCA_based_Cterminomics_R2F05_20211013.42886.42886.2.0.dta	42886	1733.88	TGNAGSRLACGVIGIAQ	1733.88	0.006068	0,2PCA[AnyN-term];10,Carbamidomethyl[C];	tr|H7BYH4|H7BYH4_HUMAN/sp|P00441|SODC_HUMAN/	118,K,-/137,K,-/
PCA_based_Cterminomics_R1F07_20211013.48237.48237.4.0.dta	48237	2580.34	ASPESQEPLIQLVQAFVRHMQR	2580.33	0.005955	20,Oxidation[M];	sp|Q5SRE5|NU188_HUMAN/sp|Q5SRE5-2|NU188_HUMAN/	1727,K,-/1616,K,-/
PCA_based_Cterminomics_R3F03_20211013.35878.35878.4.0.dta	35878	3447.48	SGNFGGSRNMGGPYGGGNYGPGGSGGSGGYGGRSRY	3447.47	0.008046	0,2PCA[AnyN-term];	sp|P22626|ROA2_HUMAN/sp|P22626-2|ROA2_HUMAN/	317,K,-/305,K,-/
PCA_based_Cterminomics_R1F01_20211013.22967.22967.2.0.dta	22967	1674.8	VERADGYEPPVQESV	1674.8	0.004236		tr|D6R9B6|D6R9B6_HUMAN/tr|D6RAT0|D6RAT0_HUMAN/tr|H0Y9Y4|H0Y9Y4_HUMAN/sp|P61247|RS3A_HUMAN/	130,K,-/212,K,-/193,K,-/249,K,-/
PCA_based_Cterminomics_R1F06_20211013.50545.50545.4.0.dta	50545	3317.65	AQQEFAAGVFSNPAVRTAAANAAAGAAENAFRAP	3317.64	0.007091		sp|O14828|SCAM3_HUMAN/sp|O14828-2|SCAM3_HUMAN/	313,K,-/287,K,-/
PCA_based_Cterminomics_R1F05_20211013.43985.43985.2.0.dta	43985	1733.88	TGNAGSRLACGVIGIAQ	1733.88	0.005517	0,2PCA[AnyN-term];10,Carbamidomethyl[C];	tr|H7BYH4|H7BYH4_HUMAN/sp|P00441|SODC_HUMAN/	118,K,-/137,K,-/
PCA_based_Cterminomics_R1F03_20211013.27331.27331.4.0.dta	27331	3463.47	SGNFGGSRNMGGPYGGGNYGPGGSGGSGGYGGRSRY	3463.46	0.010395	0,2PCA[AnyN-term];10,Oxidation[M];	sp|P22626|ROA2_HUMAN/sp|P22626-2|ROA2_HUMAN/	317,K,-/305,K,-/
PCA_based_Cterminomics_R2F05_20211013.42666.42666.2.0.dta	42666	1733.88	TGNAGSRLACGVIGIAQ	1733.88	0.004908	0,2PCA[AnyN-term];10,Carbamidomethyl[C];	tr|H7BYH4|H7BYH4_HUMAN/sp|P00441|SODC_HUMAN/	118,K,-/137,K,-/
PCA_based_Cterminomics_R2F02_20211013.31563.31563.4.0.dta	31563	3464.46	SGNFGGSRNMGGPYGGGNYGPGGSGGSGGYGGRSRY	3464.45	0.011306	0,2PCA[AnyN-term];9,Deamidated[N];10,Oxidation[M];	sp|P22626|ROA2_HUMAN/sp|P22626-2|ROA2_HUMAN/	317,K,-/305,K,-/
PCA_based_Cterminomics_R3F04_20211013.49920.49920.2.0.dta	49920	1733.88	TGNAGSRLACGVIGIAQ	1733.88	0.000868	0,2PCA[AnyN-term];10,Carbamidomethyl[C];	tr|H7BYH4|H7BYH4_HUMAN/sp|P00441|SODC_HUMAN/	118,K,-/137,K,-/
PCA_based_Cterminomics_R3F07_20211013.42024.42024.3.0.dta	42024	2214.29	MFLRGDSVIVVLRNPLIAGK	2214.28	0.006356	1,Oxidation[M];	tr|K7EJB5|K7EJB5_HUMAN/sp|P62316|SMD2_HUMAN/sp|P62316-2|SMD2_HUMAN/	34,K,-/98,K,-/88,K,-/
PCA_based_Cterminomics_R2F05_20211013.42485.42485.2.0.dta	42485	1733.88	TGNAGSRLACGVIGIAQ	1733.88	0.007302	0,2PCA[AnyN-term];10,Carbamidomethyl[C];	tr|H7BYH4|H7BYH4_HUMAN/sp|P00441|SODC_HUMAN/	118,K,-/137,K,-/
PCA_based_Cterminomics_R2F05_20211013.42446.42446.2.0.dta	42446	1733.88	TGNAGSRLACGVIGIAQ	1733.88	0.007442	0,2PCA[AnyN-term];10,Carbamidomethyl[C];	tr|H7BYH4|H7BYH4_HUMAN/sp|P00441|SODC_HUMAN/	118,K,-/137,K,-/
PCA_based_Cterminomics_R3F04_20211013.51187.51187.2.0.dta	51187	1733.88	TGNAGSRLACGVIGIAQ	1733.88	0.00241	0,2PCA[AnyN-term];10,Carbamidomethyl[C];	tr|H7BYH4|H7BYH4_HUMAN/sp|P00441|SODC_HUMAN/	118,K,-/137,K,-/
PCA_based_Cterminomics_R2F06_20211013.57157.57157.4.0.dta	57157	3624.85	MITAAYVPLPTYHNLFPDSMTATQLLVPSRR	3624.83	0.011121	0,2PCA[AnyN-term];1,Oxidation[M];20,Oxidation[M];	sp|Q14498|RBM39_HUMAN/sp|Q14498-2|RBM39_HUMAN/sp|Q14498-3|RBM39_HUMAN/	499,K,-/493,K,-/477,K,-/
PCA_based_Cterminomics_R1F05_20211013.46403.46403.2.0.dta	46403	1733.88	TGNAGSRLACGVIGIAQ	1733.88	0.005027	0,2PCA[AnyN-term];10,Carbamidomethyl[C];	tr|H7BYH4|H7BYH4_HUMAN/sp|P00441|SODC_HUMAN/	118,K,-/137,K,-/
PCA_based_Cterminomics_R2F06_20211013.41049.41049.4.0.dta	41049	2933.55	RLLVLEAFQVSHPCRQPDTPTELRA	2933.54	0.013473	14,Carbamidomethyl[C];	tr|G3V4T6|G3V4T6_HUMAN/tr|G3V5T0|G3V5T0_HUMAN/tr|A0A0C4DFM0|A0A0C4DFM0_HUMAN/tr|G3V3B9|G3V3B9_HUMAN/tr|A0A0A0MR33|A0A0A0MR33_HUMAN/tr|G3V267|G3V267_HUMAN/sp|O43708|MAAI_HUMAN/sp|O43708-2|MAAI_HUMAN/sp|O43708-3|MAAI_HUMAN/	192,K,-/177,K,-/191,K,-/94,K,-/149,K,-/164,K,-/191,K,-/136,K,-/149,K,-/
PCA_based_Cterminomics_R1F03_20211013.18329.18329.4.0.dta	18329	2340.05	PRNQGGYGGSSSSSSYGSGRRF	2340.05	0.003198	0,2PCA[AnyN-term];	tr|A0A2R8Y4L2|A0A2R8Y4L2_HUMAN/tr|F8W6I7|F8W6I7_HUMAN/tr|H0YH80|H0YH80_HUMAN/sp|P09651|ROA1_HUMAN/sp|P09651-2|ROA1_HUMAN/sp|P09651-3|ROA1_HUMAN/	253,K,-/285,K,-/169,K,-/350,K,-/298,K,-/245,K,-/
PCA_based_Cterminomics_R3F04_20211013.48346.48346.2.0.dta	48346	1733.88	TGNAGSRLACGVIGIAQ	1733.88	0.002717	0,2PCA[AnyN-term];10,Carbamidomethyl[C];	tr|H7BYH4|H7BYH4_HUMAN/sp|P00441|SODC_HUMAN/	118,K,-/137,K,-/
PCA_based_Cterminomics_R1F05_20211013.44087.44087.2.0.dta	44087	1733.88	TGNAGSRLACGVIGIAQ	1733.88	0.004501	0,2PCA[AnyN-term];10,Carbamidomethyl[C];	tr|H7BYH4|H7BYH4_HUMAN/sp|P00441|SODC_HUMAN/	118,K,-/137,K,-/
PCA_based_Cterminomics_R3F06_20211013.57616.57616.4.3.dta	57616	3339.63	AQQEFAAGVFSNPAVRTAAANAAAGAAENAFRAP	3339.63	0.004018	16,glyoxalAGE[R];	sp|O14828|SCAM3_HUMAN/sp|O14828-2|SCAM3_HUMAN/	313,K,-/287,K,-/
PCA_based_Cterminomics_R1F06_20211013.50394.50394.4.0.dta	50394	3317.64	AQQEFAAGVFSNPAVRTAAANAAAGAAENAFRAP	3317.64	0.001731		sp|O14828|SCAM3_HUMAN/sp|O14828-2|SCAM3_HUMAN/	313,K,-/287,K,-/
PCA_based_Cterminomics_R3F05_20211013.52792.52792.3.0.dta	52792	2225.22	IIRPSETAGRYITYRLVQ	2225.22	0.001458	0,2PCA[AnyN-term];	tr|A0A087WWX0|A0A087WWX0_HUMAN/sp|P19388|RPAB1_HUMAN/	116,K,-/192,K,-/
PCA_based_Cterminomics_R3F03_20211013.21490.21490.4.0.dta	21490	2340.05	PRNQGGYGGSSSSSSYGSGRRF	2340.05	0.003739	0,2PCA[AnyN-term];	tr|A0A2R8Y4L2|A0A2R8Y4L2_HUMAN/tr|F8W6I7|F8W6I7_HUMAN/tr|H0YH80|H0YH80_HUMAN/sp|P09651|ROA1_HUMAN/sp|P09651-2|ROA1_HUMAN/sp|P09651-3|ROA1_HUMAN/	253,K,-/285,K,-/169,K,-/350,K,-/298,K,-/245,K,-/
PCA_based_Cterminomics_R2F06_20211013.20351.20351.4.0.dta	20351	2832.25	GGSFGGRSSGSPYGGGYGSGGGSGGYGSRRF	2832.25	0.000593		tr|H7C1J8|H7C1J8_HUMAN/sp|P51991|ROA3_HUMAN/sp|P51991-2|ROA3_HUMAN/	84,K,-/347,K,-/325,K,-/
PCA_based_Cterminomics_R2F07_20211013.44390.44390.4.0.dta	44390	3022.58	RLLVLEAFQVSHPCRQPDTPTELRA	3022.57	0.010379	0,2PCA[AnyN-term];14,Carbamidomethyl[C];	tr|G3V4T6|G3V4T6_HUMAN/tr|G3V5T0|G3V5T0_HUMAN/tr|A0A0C4DFM0|A0A0C4DFM0_HUMAN/tr|G3V3B9|G3V3B9_HUMAN/tr|A0A0A0MR33|A0A0A0MR33_HUMAN/tr|G3V267|G3V267_HUMAN/sp|O43708|MAAI_HUMAN/sp|O43708-2|MAAI_HUMAN/sp|O43708-3|MAAI_HUMAN/	192,K,-/177,K,-/191,K,-/94,K,-/149,K,-/164,K,-/191,K,-/136,K,-/149,K,-/
PCA_based_Cterminomics_R3F03_20211013.35957.35957.4.0.dta	35957	3447.47	SGNFGGSRNMGGPYGGGNYGPGGSGGSGGYGGRSRY	3447.47	0.004384	0,2PCA[AnyN-term];	sp|P22626|ROA2_HUMAN/sp|P22626-2|ROA2_HUMAN/	317,K,-/305,K,-/
PCA_based_Cterminomics_R2F06_20211013.62872.62872.4.0.dta	62872	2759.45	VVIEACDELGIILAHTNLRLFHH	2759.44	0.007434	0,2PCA[AnyN-term];6,Carbamidomethyl[C];	sp|P31939|PUR9_HUMAN/sp|P31939-2|PUR9_HUMAN/	569,K,-/568,K,-/
PCA_based_Cterminomics_R3F03_20211013.33200.33200.2.0.dta	33200	1858.8	LLQTCFSSPADDSMDR	1858.79	0.00192	5,Carbamidomethyl[C];14,Oxidation[M];	sp|Q9NZL4|HPBP1_HUMAN/sp|Q9NZL4-2|HPBP1_HUMAN/sp|Q9NZL4-3|HPBP1_HUMAN/	343,K,-/240,K,-/386,K,-/
PCA_based_Cterminomics_R3F04_20211013.50712.50712.2.0.dta	50712	1733.88	TGNAGSRLACGVIGIAQ	1733.88	0.002072	0,2PCA[AnyN-term];10,Carbamidomethyl[C];	tr|H7BYH4|H7BYH4_HUMAN/sp|P00441|SODC_HUMAN/	118,K,-/137,K,-/
PCA_based_Cterminomics_R2F04_20211013.31267.31267.4.0.dta	31267	3447.48	SGNFGGSRNMGGPYGGGNYGPGGSGGSGGYGGRSRY	3447.47	0.010892	0,2PCA[AnyN-term];	sp|P22626|ROA2_HUMAN/sp|P22626-2|ROA2_HUMAN/	317,K,-/305,K,-/
PCA_based_Cterminomics_R3F04_20211013.50988.50988.2.0.dta	50988	1733.88	TGNAGSRLACGVIGIAQ	1733.88	0.002426	0,2PCA[AnyN-term];10,Carbamidomethyl[C];	tr|H7BYH4|H7BYH4_HUMAN/sp|P00441|SODC_HUMAN/	118,K,-/137,K,-/
PCA_based_Cterminomics_R2F07_20211013.45371.45371.5.0.dta	45371	3906.96	LGRHVRALVLELCCNDESGEDVEVPYVRYTIR	3906.94	0.021882	0,2PCA[AnyN-term];13,Carbamidomethyl[C];14,Carbamidomethyl[C];	tr|Q5JRR6|Q5JRR6_HUMAN/sp|P22314|UBA1_HUMAN/sp|P22314-2|UBA1_HUMAN/	474,K,-/1026,K,-/986,K,-/
PCA_based_Cterminomics_R3F07_20211013.45828.45828.4.0.dta	45828	3022.57	RLLVLEAFQVSHPCRQPDTPTELRA	3022.57	0.002682	0,2PCA[AnyN-term];14,Carbamidomethyl[C];	tr|G3V4T6|G3V4T6_HUMAN/tr|G3V5T0|G3V5T0_HUMAN/tr|A0A0C4DFM0|A0A0C4DFM0_HUMAN/tr|G3V3B9|G3V3B9_HUMAN/tr|A0A0A0MR33|A0A0A0MR33_HUMAN/tr|G3V267|G3V267_HUMAN/sp|O43708|MAAI_HUMAN/sp|O43708-2|MAAI_HUMAN/sp|O43708-3|MAAI_HUMAN/	192,K,-/177,K,-/191,K,-/94,K,-/149,K,-/164,K,-/191,K,-/136,K,-/149,K,-/
PCA_based_Cterminomics_R2F07_20211013.57496.57496.4.0.dta	57496	2759.46	VVIEACDELGIILAHTNLRLFHH	2759.44	0.010383	0,2PCA[AnyN-term];6,Carbamidomethyl[C];	sp|P31939|PUR9_HUMAN/sp|P31939-2|PUR9_HUMAN/	569,K,-/568,K,-/
PCA_based_Cterminomics_R2F07_20211013.41944.41944.3.0.dta	41944	2214.29	MFLRGDSVIVVLRNPLIAGK	2214.28	0.01227	1,Oxidation[M];	tr|K7EJB5|K7EJB5_HUMAN/sp|P62316|SMD2_HUMAN/sp|P62316-2|SMD2_HUMAN/	34,K,-/98,K,-/88,K,-/
PCA_based_Cterminomics_R3F06_20211013.50400.50400.3.0.dta	50400	2155.21	VQQRRQELEQVLGIRLT	2155.21	0.004212	0,2PCA[AnyN-term];	tr|J3KMX2|J3KMX2_HUMAN/tr|B9EGA3|B9EGA3_HUMAN/tr|J3QWB6|J3QWB6_HUMAN/sp|Q92925|SMRD2_HUMAN/sp|Q92925-2|SMRD2_HUMAN/sp|Q92925-3|SMRD2_HUMAN/	439,K,-/477,K,-/214,K,-/514,K,-/493,K,-/466,K,-/
PCA_based_Cterminomics_R1F05_20211013.47955.47955.2.0.dta	47955	1733.88	TGNAGSRLACGVIGIAQ	1733.88	0.003822	0,2PCA[AnyN-term];10,Carbamidomethyl[C];	tr|H7BYH4|H7BYH4_HUMAN/sp|P00441|SODC_HUMAN/	118,K,-/137,K,-/
PCA_based_Cterminomics_R1F06_20211013.59066.59066.4.0.dta	59066	4224.89	LGLGIDEDEVAAEEPNAAVPDEIPPLEGDEDASRMEEVD	4224.89	-0.00114	0,2PCA[AnyN-term];	sp|P08238|HS90B_HUMAN/	685,K,-/
PCA_based_Cterminomics_R3F07_20211013.59443.59443.3.0.dta	59443	2168.17	VMLALPSVRQIDATFVRF	2168.17	0.002313	0,2PCA[AnyN-term];2,Oxidation[M];	tr|H7C003|H7C003_HUMAN/sp|Q15435|PP1R7_HUMAN/sp|Q15435-2|PP1R7_HUMAN/	317,K,-/342,K,-/299,K,-/
PCA_based_Cterminomics_R1F07_20211013.41730.41730.5.0.dta	41730	3906.95	LGRHVRALVLELCCNDESGEDVEVPYVRYTIR	3906.94	0.010257	0,2PCA[AnyN-term];13,Carbamidomethyl[C];14,Carbamidomethyl[C];	tr|Q5JRR6|Q5JRR6_HUMAN/sp|P22314|UBA1_HUMAN/sp|P22314-2|UBA1_HUMAN/	474,K,-/1026,K,-/986,K,-/
PCA_based_Cterminomics_R3F05_20211013.48044.48044.2.0.dta	48044	1733.88	TGNAGSRLACGVIGIAQ	1733.88	0.003609	0,2PCA[AnyN-term];10,Carbamidomethyl[C];	tr|H7BYH4|H7BYH4_HUMAN/sp|P00441|SODC_HUMAN/	118,K,-/137,K,-/
PCA_based_Cterminomics_R1F02_20211013.20448.20448.2.0.dta	20448	1668.76	RIITYNEAMDSPDQ	1668.75	0.003252	9,Oxidation[M];	sp|Q7Z417|NUFP2_HUMAN/sp|Q7Z417-2|NUFP2_HUMAN/	681,K,-/106,K,-/
PCA_based_Cterminomics_R2F03_20211013.32841.32841.4.0.dta	32841	3447.48	SGNFGGSRNMGGPYGGGNYGPGGSGGSGGYGGRSRY	3447.47	0.007273	0,2PCA[AnyN-term];	sp|P22626|ROA2_HUMAN/sp|P22626-2|ROA2_HUMAN/	317,K,-/305,K,-/
PCA_based_Cterminomics_R1F03_20211013.28479.28479.4.1.dta	28479	3463.47	SGNFGGSRNMGGPYGGGNYGPGGSGGSGGYGGRSRY	3463.46	0.00914	0,2PCA[AnyN-term];10,Oxidation[M];	sp|P22626|ROA2_HUMAN/sp|P22626-2|ROA2_HUMAN/	317,K,-/305,K,-/
PCA_based_Cterminomics_R2F02_20211013.20073.20073.4.0.dta	20073	2341.04	PRNQGGYGGSSSSSSYGSGRRF	2341.03	0.007595	0,2PCA[AnyN-term];3,Deamidated[N];	tr|A0A2R8Y4L2|A0A2R8Y4L2_HUMAN/tr|F8W6I7|F8W6I7_HUMAN/tr|H0YH80|H0YH80_HUMAN/sp|P09651|ROA1_HUMAN/sp|P09651-2|ROA1_HUMAN/sp|P09651-3|ROA1_HUMAN/	253,K,-/285,K,-/169,K,-/350,K,-/298,K,-/245,K,-/
PCA_based_Cterminomics_R1F05_20211013.43107.43107.2.0.dta	43107	1733.88	TGNAGSRLACGVIGIAQ	1733.88	0.004799	0,2PCA[AnyN-term];10,Carbamidomethyl[C];	tr|H7BYH4|H7BYH4_HUMAN/sp|P00441|SODC_HUMAN/	118,K,-/137,K,-/
PCA_based_Cterminomics_R1F06_20211013.40284.40284.2.0.dta	40284	1733.88	TGNAGSRLACGVIGIAQ	1733.88	0.006648	0,2PCA[AnyN-term];10,Carbamidomethyl[C];	tr|H7BYH4|H7BYH4_HUMAN/sp|P00441|SODC_HUMAN/	118,K,-/137,K,-/
PCA_based_Cterminomics_R3F02_20211013.49664.49664.2.0.dta	49664	1745.86	LEGTEDLSDVLVRQGD	1745.86	0.004658		tr|E9PHA2|E9PHA2_HUMAN/tr|H7C415|H7C415_HUMAN/sp|Q15003|CND2_HUMAN/sp|Q15003-2|CND2_HUMAN/	714,K,-/166,K,-/725,K,-/589,K,-/
PCA_based_Cterminomics_R2F05_20211013.35780.35780.3.0.dta	35780	2128.14	VQQRRQELEQALGIRNT	2128.14	0.004532	0,2PCA[AnyN-term];	tr|H0YHV1|H0YHV1_HUMAN/tr|F8VRQ4|F8VRQ4_HUMAN/sp|Q96GM5|SMRD1_HUMAN/sp|Q96GM5-2|SMRD1_HUMAN/	98,K,-/296,K,-/498,K,-/457,K,-/
PCA_based_Cterminomics_R3F04_20211013.59370.59370.4.0.dta	59370	2858.5	HVPRAVFVDLEPTVIDEVRTGTYR	2858.49	0.003759	0,2PCA[AnyN-term];	tr|F8VX09|F8VX09_HUMAN/tr|A0A1W2PQM2|A0A1W2PQM2_HUMAN/tr|F8VWV9|F8VWV9_HUMAN/tr|F8VVB9|F8VVB9_HUMAN/tr|F8VRK0|F8VRK0_HUMAN/tr|F5H5D3|F5H5D3_HUMAN/tr|F8VS66|F8VS66_HUMAN/tr|F8VQQ4|F8VQQ4_HUMAN/tr|F8VRZ4|F8VRZ4_HUMAN/sp|Q71U36|TBA1A_HUMAN/sp|Q71U36-2|TBA1A_HUMAN/sp|P68363|TBA1B_HUMAN/sp|P68363-2|TBA1B_HUMAN/sp|Q9BQE3|TBA1C_HUMAN/CON_IPI00700865.3/	25,K,Q/60,K,Q/25,K,Q/60,K,Q/25,K,-/130,K,Q/60,K,Q/25,K,Q/25,K,Q/60,K,Q/25,K,Q/60,K,Q/60,K,Q/60,K,Q/60,K,Q/
PCA_based_Cterminomics_R1F05_20211013.43765.43765.2.0.dta	43765	1733.88	TGNAGSRLACGVIGIAQ	1733.88	0.002826	0,2PCA[AnyN-term];10,Carbamidomethyl[C];	tr|H7BYH4|H7BYH4_HUMAN/sp|P00441|SODC_HUMAN/	118,K,-/137,K,-/
PCA_based_Cterminomics_R3F03_20211013.41637.41637.3.0.dta	41637	2819.44	RSRVEEPSGAVTTPAGVIAAAGPQGPGTGE	2819.43	0.009143		sp|P85037|FOXK1_HUMAN/sp|P85037-2|FOXK1_HUMAN/	703,K,-/540,K,-/
PCA_based_Cterminomics_R3F03_20211013.31982.31982.4.0.dta	31982	3463.47	SGNFGGSRNMGGPYGGGNYGPGGSGGSGGYGGRSRY	3463.46	0.00768	0,2PCA[AnyN-term];10,Oxidation[M];	sp|P22626|ROA2_HUMAN/sp|P22626-2|ROA2_HUMAN/	317,K,-/305,K,-/
PCA_based_Cterminomics_R2F04_20211013.25286.25286.4.0.dta	25286	3358.46	SGNFGGSRNMGGPYGGGNYGPGGSGGSGGYGGRSRY	3358.44	0.013011		sp|P22626|ROA2_HUMAN/sp|P22626-2|ROA2_HUMAN/	317,K,-/305,K,-/
PCA_based_Cterminomics_R3F04_20211013.50448.50448.2.0.dta	50448	1733.88	TGNAGSRLACGVIGIAQ	1733.88	0.00431	0,2PCA[AnyN-term];10,Carbamidomethyl[C];	tr|H7BYH4|H7BYH4_HUMAN/sp|P00441|SODC_HUMAN/	118,K,-/137,K,-/
PCA_based_Cterminomics_R3F04_20211013.49737.49737.2.0.dta	49737	1733.87	TGNAGSRLACGVIGIAQ	1733.88	-0.000937	0,2PCA[AnyN-term];10,Carbamidomethyl[C];	tr|H7BYH4|H7BYH4_HUMAN/sp|P00441|SODC_HUMAN/	118,K,-/137,K,-/
PCA_based_Cterminomics_R3F06_20211013.44182.44182.4.0.dta	44182	2933.54	RLLVLEAFQVSHPCRQPDTPTELRA	2933.54	0.003157	14,Carbamidomethyl[C];	tr|G3V4T6|G3V4T6_HUMAN/tr|G3V5T0|G3V5T0_HUMAN/tr|A0A0C4DFM0|A0A0C4DFM0_HUMAN/tr|G3V3B9|G3V3B9_HUMAN/tr|A0A0A0MR33|A0A0A0MR33_HUMAN/tr|G3V267|G3V267_HUMAN/sp|O43708|MAAI_HUMAN/sp|O43708-2|MAAI_HUMAN/sp|O43708-3|MAAI_HUMAN/	192,K,-/177,K,-/191,K,-/94,K,-/149,K,-/164,K,-/191,K,-/136,K,-/149,K,-/
PCA_based_Cterminomics_R2F05_20211013.42224.42224.2.0.dta	42224	1733.88	TGNAGSRLACGVIGIAQ	1733.88	0.00742	0,2PCA[AnyN-term];10,Carbamidomethyl[C];	tr|H7BYH4|H7BYH4_HUMAN/sp|P00441|SODC_HUMAN/	118,K,-/137,K,-/
PCA_based_Cterminomics_R1F03_20211013.27192.27192.4.0.dta	27192	3463.47	SGNFGGSRNMGGPYGGGNYGPGGSGGSGGYGGRSRY	3463.46	0.010119	0,2PCA[AnyN-term];10,Oxidation[M];	sp|P22626|ROA2_HUMAN/sp|P22626-2|ROA2_HUMAN/	317,K,-/305,K,-/
PCA_based_Cterminomics_R3F06_20211013.64670.64670.4.0.dta	64670	2580.34	ASPESQEPLIQLVQAFVRHMQR	2580.33	0.001407	20,Oxidation[M];	sp|Q5SRE5|NU188_HUMAN/sp|Q5SRE5-2|NU188_HUMAN/	1727,K,-/1616,K,-/
PCA_based_Cterminomics_R2F06_20211013.59597.59597.2.0.dta	59597	1642.93	EANLLNAVIVQRLT	1642.93	0.005662	0,2PCA[AnyN-term];	sp|Q9UNZ2|NSF1C_HUMAN/sp|Q9UNZ2-4|NSF1C_HUMAN/sp|Q9UNZ2-5|NSF1C_HUMAN/sp|Q9UNZ2-6|NSF1C_HUMAN/	356,K,-/325,K,-/358,K,-/245,K,-/
PCA_based_Cterminomics_R3F04_20211013.49160.49160.3.0.dta	49160	1596.84	VVTGVANALAHRYH	1596.84	0.004847	0,2PCA[AnyN-term];	CON_IPI00713928.4/	187,K,-/
PCA_based_Cterminomics_R1F05_20211013.51927.51927.2.0.dta	51927	1733.88	TGNAGSRLACGVIGIAQ	1733.88	0.004673	0,2PCA[AnyN-term];10,Carbamidomethyl[C];	tr|H7BYH4|H7BYH4_HUMAN/sp|P00441|SODC_HUMAN/	118,K,-/137,K,-/
PCA_based_Cterminomics_R2F06_20211013.45911.45911.3.0.dta	45911	2155.22	VQQRRQELEQVLGIRLT	2155.21	0.005899	0,2PCA[AnyN-term];	tr|J3KMX2|J3KMX2_HUMAN/tr|B9EGA3|B9EGA3_HUMAN/tr|J3QWB6|J3QWB6_HUMAN/sp|Q92925|SMRD2_HUMAN/sp|Q92925-2|SMRD2_HUMAN/sp|Q92925-3|SMRD2_HUMAN/	439,K,-/477,K,-/214,K,-/514,K,-/493,K,-/466,K,-/
PCA_based_Cterminomics_R1F05_20211013.50168.50168.2.0.dta	50168	1733.88	TGNAGSRLACGVIGIAQ	1733.88	0.004559	0,2PCA[AnyN-term];10,Carbamidomethyl[C];	tr|H7BYH4|H7BYH4_HUMAN/sp|P00441|SODC_HUMAN/	118,K,-/137,K,-/
PCA_based_Cterminomics_R1F07_20211013.54098.54098.3.0.dta	54098	2253.23	RLETFLSLLVQNLAPAETHT	2253.22	0.006298		sp|P49441|INPP_HUMAN/	379,K,-/
PCA_based_Cterminomics_R2F06_20211013.41620.41620.2.0.dta	41620	1733.88	TGNAGSRLACGVIGIAQ	1733.88	0.007159	0,2PCA[AnyN-term];10,Carbamidomethyl[C];	tr|H7BYH4|H7BYH4_HUMAN/sp|P00441|SODC_HUMAN/	118,K,-/137,K,-/
PCA_based_Cterminomics_R2F06_20211013.52840.52840.4.2.dta	52840	3535.82	MITAAYVPLPTYHNLFPDSMTATQLLVPSRR	3535.81	0.012226	1,Oxidation[M];20,Oxidation[M];	sp|Q14498|RBM39_HUMAN/sp|Q14498-2|RBM39_HUMAN/sp|Q14498-3|RBM39_HUMAN/	499,K,-/493,K,-/477,K,-/
PCA_based_Cterminomics_R2F07_20211013.28097.28097.3.0.dta	28097	1978.06	LVEHGLNETIHIRGGVFS	1978.05	0.009489		sp|Q7Z3B4|NUP54_HUMAN/sp|Q7Z3B4-2|NUP54_HUMAN/sp|Q7Z3B4-3|NUP54_HUMAN/	489,K,-/273,K,-/441,K,-/
PCA_based_Cterminomics_R2F03_20211013.29017.29017.4.0.dta	29017	3463.47	SGNFGGSRNMGGPYGGGNYGPGGSGGSGGYGGRSRY	3463.46	0.010074	0,2PCA[AnyN-term];10,Oxidation[M];	sp|P22626|ROA2_HUMAN/sp|P22626-2|ROA2_HUMAN/	317,K,-/305,K,-/
PCA_based_Cterminomics_R3F05_20211013.46470.46470.2.0.dta	46470	1733.88	TGNAGSRLACGVIGIAQ	1733.88	0.001921	0,2PCA[AnyN-term];10,Carbamidomethyl[C];	tr|H7BYH4|H7BYH4_HUMAN/sp|P00441|SODC_HUMAN/	118,K,-/137,K,-/
PCA_based_Cterminomics_R3F05_20211013.52742.52742.4.0.dta	52742	2225.22	IIRPSETAGRYITYRLVQ	2225.22	0.003547	0,2PCA[AnyN-term];	tr|A0A087WWX0|A0A087WWX0_HUMAN/sp|P19388|RPAB1_HUMAN/	116,K,-/192,K,-/
PCA_based_Cterminomics_R3F05_20211013.49430.49430.3.0.dta	49430	2921.46	NVIGLQMGTNRGASQAGMTGYGMPRQIL	2921.45	0.004597		sp|P37802|TAGL2_HUMAN/sp|P37802-2|TAGL2_HUMAN/	171,K,-/192,K,-/
PCA_based_Cterminomics_R3F07_20211013.57283.57283.2.0.dta	57283	1642.93	EANLLNAVIVQRLT	1642.93	0.001987	0,2PCA[AnyN-term];	sp|Q9UNZ2|NSF1C_HUMAN/sp|Q9UNZ2-4|NSF1C_HUMAN/sp|Q9UNZ2-5|NSF1C_HUMAN/sp|Q9UNZ2-6|NSF1C_HUMAN/	356,K,-/325,K,-/358,K,-/245,K,-/
PCA_based_Cterminomics_R3F03_20211013.33003.33003.4.0.dta	33003	3463.47	SGNFGGSRNMGGPYGGGNYGPGGSGGSGGYGGRSRY	3463.46	0.004063	0,2PCA[AnyN-term];10,Oxidation[M];	sp|P22626|ROA2_HUMAN/sp|P22626-2|ROA2_HUMAN/	317,K,-/305,K,-/
PCA_based_Cterminomics_R3F01_20211013.21002.21002.2.0.dta	21002	1484.63	RAGGEESQFEMDI	1484.63	0.001737	11,Oxidation[M];	sp|Q13541|4EBP1_HUMAN/	105,K,-/
PCA_based_Cterminomics_R3F07_20211013.45528.45528.3.0.dta	45528	2282.22	FRILTEAEIDAHLVALAERD	2282.21	0.0023		tr|G3V5Z7|G3V5Z7_HUMAN/tr|H0YJC4|H0YJC4_HUMAN/sp|P60900|PSA6_HUMAN/sp|P60900-2|PSA6_HUMAN/sp|P60900-3|PSA6_HUMAN/	232,K,-/65,K,-/226,K,-/207,K,-/147,K,-/
PCA_based_Cterminomics_R3F06_20211013.65228.65228.3.0.dta	65228	2291.2	VRGALTWPSLAAAIHAQVPED	2291.19	0.002649	0,2PCA[AnyN-term];	tr|H0YEF3|H0YEF3_HUMAN/tr|H0YCP5|H0YCP5_HUMAN/sp|Q8TDP1|RNH2C_HUMAN/	137,K,-/108,K,-/143,K,-/
PCA_based_Cterminomics_R3F05_20211013.53057.53057.3.0.dta	53057	2225.22	IIRPSETAGRYITYRLVQ	2225.22	0.002912	0,2PCA[AnyN-term];	tr|A0A087WWX0|A0A087WWX0_HUMAN/sp|P19388|RPAB1_HUMAN/	116,K,-/192,K,-/
PCA_based_Cterminomics_R1F07_20211013.63339.63339.2.0.dta	63339	1881.94	FLALLREEGASPLDFD	1881.94	0.004931	0,2PCA[AnyN-term];	tr|I3L0N3|I3L0N3_HUMAN/sp|P46459|NSF_HUMAN/	723,K,-/728,K,-/
PCA_based_Cterminomics_R1F05_20211013.43220.43220.2.0.dta	43220	1733.87	TGNAGSRLACGVIGIAQ	1733.88	-0.000612	0,2PCA[AnyN-term];10,Carbamidomethyl[C];	tr|H7BYH4|H7BYH4_HUMAN/sp|P00441|SODC_HUMAN/	118,K,-/137,K,-/
PCA_based_Cterminomics_R2F06_20211013.63116.63116.2.0.dta	63116	1609.85	LVDPQEMLRLLGH	1609.85	0.002271	0,2PCA[AnyN-term];	tr|A0A0C4DFN8|A0A0C4DFN8_HUMAN/tr|A0A0A0MT64|A0A0A0MT64_HUMAN/tr|A0A0A0MSZ4|A0A0A0MSZ4_HUMAN/tr|A0A0A0MTN9|A0A0A0MTN9_HUMAN/tr|A0A0C4DGN7|A0A0C4DGN7_HUMAN/tr|J3QQX3|J3QQX3_HUMAN/tr|A0A0A0MTR6|A0A0A0MTR6_HUMAN/sp|P22570|ADRO_HUMAN/sp|P22570-2|ADRO_HUMAN/sp|P22570-3|ADRO_HUMAN/sp|P22570-4|ADRO_HUMAN/sp|P22570-5|ADRO_HUMAN/sp|P22570-6|ADRO_HUMAN/sp|P22570-7|ADRO_HUMAN/	478,K,-/521,K,-/509,K,-/426,K,-/484,K,-/450,K,-/470,K,-/478,K,-/484,K,-/521,K,-/426,K,-/470,K,-/438,K,-/509,K,-/
PCA_based_Cterminomics_R3F03_20211013.21072.21072.4.0.dta	21072	2340.05	PRNQGGYGGSSSSSSYGSGRRF	2340.05	0.002117	0,2PCA[AnyN-term];	tr|A0A2R8Y4L2|A0A2R8Y4L2_HUMAN/tr|F8W6I7|F8W6I7_HUMAN/tr|H0YH80|H0YH80_HUMAN/sp|P09651|ROA1_HUMAN/sp|P09651-2|ROA1_HUMAN/sp|P09651-3|ROA1_HUMAN/	253,K,-/285,K,-/169,K,-/350,K,-/298,K,-/245,K,-/
PCA_based_Cterminomics_R2F05_20211013.41787.41787.2.0.dta	41787	1733.88	TGNAGSRLACGVIGIAQ	1733.88	0.007348	0,2PCA[AnyN-term];10,Carbamidomethyl[C];	tr|H7BYH4|H7BYH4_HUMAN/sp|P00441|SODC_HUMAN/	118,K,-/137,K,-/
PCA_based_Cterminomics_R3F07_20211013.40892.40892.2.0.dta	40892	1631.9	DVGFRAIAFLQQPR	1631.9	0.001419	2,Val->Xle[V];	sp|P22102|PUR2_HUMAN/sp|P22102-2|PUR2_HUMAN/	419,K,S/419,K,-/
PCA_based_Cterminomics_R1F05_20211013.52588.52588.2.0.dta	52588	1733.88	TGNAGSRLACGVIGIAQ	1733.88	0.005871	0,2PCA[AnyN-term];10,Carbamidomethyl[C];	tr|H7BYH4|H7BYH4_HUMAN/sp|P00441|SODC_HUMAN/	118,K,-/137,K,-/
PCA_based_Cterminomics_R1F05_20211013.57262.57262.2.0.dta	57262	1733.88	TGNAGSRLACGVIGIAQ	1733.88	0.005143	0,2PCA[AnyN-term];10,Carbamidomethyl[C];	tr|H7BYH4|H7BYH4_HUMAN/sp|P00441|SODC_HUMAN/	118,K,-/137,K,-/
PCA_based_Cterminomics_R2F05_20211013.46472.46472.3.0.dta	46472	1964.01	RLLALTSSDLGCQPSRT	1964	0.007404	0,2PCA[AnyN-term];12,Carbamidomethyl[C];	sp|Q8IY95|TM192_HUMAN/sp|Q8IY95-2|TM192_HUMAN/	254,K,-/250,K,-/
PCA_based_Cterminomics_R1F05_20211013.47074.47074.2.0.dta	47074	1733.88	TGNAGSRLACGVIGIAQ	1733.88	0.005406	0,2PCA[AnyN-term];10,Carbamidomethyl[C];	tr|H7BYH4|H7BYH4_HUMAN/sp|P00441|SODC_HUMAN/	118,K,-/137,K,-/
PCA_based_Cterminomics_R2F06_20211013.34232.34232.5.0.dta	34232	3727.89	LIRILRMSDPERGQTTLPFRPVTQEEDDDQR	3727.88	0.009323	7,Oxidation[M];	sp|Q96SB8|SMC6_HUMAN/sp|Q96SB8-2|SMC6_HUMAN/	1060,K,-/1086,K,-/
PCA_based_Cterminomics_R1F05_20211013.56559.56559.2.0.dta	56559	1733.88	TGNAGSRLACGVIGIAQ	1733.88	0.005671	0,2PCA[AnyN-term];10,Carbamidomethyl[C];	tr|H7BYH4|H7BYH4_HUMAN/sp|P00441|SODC_HUMAN/	118,K,-/137,K,-/
PCA_based_Cterminomics_R1F06_20211013.58049.58049.4.1.dta	58049	4240.89	LGLGIDEDEVAAEEPNAAVPDEIPPLEGDEDASRMEEVD	4240.89	0.001331	0,2PCA[AnyN-term];35,Oxidation[M];	sp|P08238|HS90B_HUMAN/	685,K,-/
PCA_based_Cterminomics_R1F06_20211013.55650.55650.4.0.dta	55650	3406.68	AQQEFAAGVFSNPAVRTAAANAAAGAAENAFRAP	3406.67	0.017064	0,2PCA[AnyN-term];	sp|O14828|SCAM3_HUMAN/sp|O14828-2|SCAM3_HUMAN/	313,K,-/287,K,-/
PCA_based_Cterminomics_R3F06_20211013.70332.70332.2.0.dta	70332	1413.75	FGSLLPIHPVTSG	1413.75	0.001113	0,2PCA[AnyN-term];	tr|B7ZBQ0|B7ZBQ0_HUMAN/tr|A6PVN5|A6PVN5_HUMAN/tr|Q68CR8|Q68CR8_HUMAN/tr|F6WIT2|F6WIT2_HUMAN/sp|Q15257|PTPA_HUMAN/sp|Q15257-2|PTPA_HUMAN/sp|Q15257-3|PTPA_HUMAN/sp|Q15257-4|PTPA_HUMAN/	48,K,-/316,K,-/91,K,-/275,K,-/345,K,-/310,K,-/281,K,-/268,K,-/
PCA_based_Cterminomics_R1F06_20211013.55289.55289.4.0.dta	55289	4255.79	LGLGIDEDDPTADDTSAAVTEEMPPLEGDDDTSRMEEVD	4255.78	0.01132	0,2PCA[AnyN-term];35,Oxidation[M];	sp|P07900|HS90A_HUMAN/sp|P07900-2|HS90A_HUMAN/	693,K,-/815,K,-/
PCA_based_Cterminomics_R2F05_20211013.29696.29696.3.0.dta	29696	1874.98	RLLALTSSDLGCQPSRT	1874.98	0.005199	12,Carbamidomethyl[C];	sp|Q8IY95|TM192_HUMAN/sp|Q8IY95-2|TM192_HUMAN/	254,K,-/250,K,-/
PCA_based_Cterminomics_R1F05_20211013.48612.48612.2.0.dta	48612	1733.88	TGNAGSRLACGVIGIAQ	1733.88	0.002265	0,2PCA[AnyN-term];10,Carbamidomethyl[C];	tr|H7BYH4|H7BYH4_HUMAN/sp|P00441|SODC_HUMAN/	118,K,-/137,K,-/
PCA_based_Cterminomics_R1F05_20211013.42237.42237.2.0.dta	42237	1733.88	TGNAGSRLACGVIGIAQ	1733.88	0.00745	0,2PCA[AnyN-term];10,Carbamidomethyl[C];	tr|H7BYH4|H7BYH4_HUMAN/sp|P00441|SODC_HUMAN/	118,K,-/137,K,-/
PCA_based_Cterminomics_R2F06_20211013.46522.46522.4.0.dta	46522	2225.23	IIRPSETAGRYITYRLVQ	2225.22	0.011048	0,2PCA[AnyN-term];	tr|A0A087WWX0|A0A087WWX0_HUMAN/sp|P19388|RPAB1_HUMAN/	116,K,-/192,K,-/
PCA_based_Cterminomics_R2F05_20211013.40906.40906.2.0.dta	40906	1733.88	TGNAGSRLACGVIGIAQ	1733.88	0.004785	0,2PCA[AnyN-term];10,Carbamidomethyl[C];	tr|H7BYH4|H7BYH4_HUMAN/sp|P00441|SODC_HUMAN/	118,K,-/137,K,-/
PCA_based_Cterminomics_R3F07_20211013.40907.40907.2.0.dta	40907	1631.9	DVGFRAIAFLQQPR	1631.9	0.001327	2,Val->Xle[V];	sp|P22102|PUR2_HUMAN/sp|P22102-2|PUR2_HUMAN/	419,K,S/419,K,-/
PCA_based_Cterminomics_R1F05_20211013.49716.49716.2.0.dta	49716	1733.88	TGNAGSRLACGVIGIAQ	1733.88	0.003696	0,2PCA[AnyN-term];10,Carbamidomethyl[C];	tr|H7BYH4|H7BYH4_HUMAN/sp|P00441|SODC_HUMAN/	118,K,-/137,K,-/
PCA_based_Cterminomics_R3F07_20211013.58330.58330.3.0.dta	58330	2669.36	ASPESQEPLIQLVQAFVRHMQR	2669.36	0.003382	0,2PCA[AnyN-term];20,Oxidation[M];	sp|Q5SRE5|NU188_HUMAN/sp|Q5SRE5-2|NU188_HUMAN/	1727,K,-/1616,K,-/
PCA_based_Cterminomics_R1F06_20211013.57389.57389.4.0.dta	57389	4240.9	LGLGIDEDEVAAEEPNAAVPDEIPPLEGDEDASRMEEVD	4240.89	0.013118	0,2PCA[AnyN-term];35,Oxidation[M];	sp|P08238|HS90B_HUMAN/	685,K,-/
PCA_based_Cterminomics_R1F06_20211013.58502.58502.5.0.dta	58502	4224.9	LGLGIDEDEVAAEEPNAAVPDEIPPLEGDEDASRMEEVD	4224.89	0.00916	0,2PCA[AnyN-term];	sp|P08238|HS90B_HUMAN/	685,K,-/
PCA_based_Cterminomics_R1F06_20211013.58720.58720.4.1.dta	58720	4224.91	LGLGIDEDEVAAEEPNAAVPDEIPPLEGDEDASRMEEVD	4224.89	0.01573	0,2PCA[AnyN-term];	sp|P08238|HS90B_HUMAN/	685,K,-/
PCA_based_Cterminomics_R3F02_20211013.60360.60360.3.0.dta	60360	2574.15	QQLSAEELDAQLDAYNARMDTS	2574.14	0.006416	0,2PCA[AnyN-term];19,Oxidation[M];	tr|E9PB61|E9PB61_HUMAN/sp|Q86V81|THOC4_HUMAN/	242,K,-/235,K,-/
PCA_based_Cterminomics_R1F06_20211013.55601.55601.4.0.dta	55601	4255.8	LGLGIDEDDPTADDTSAAVTEEMPPLEGDDDTSRMEEVD	4255.78	0.017812	0,2PCA[AnyN-term];35,Oxidation[M];	sp|P07900|HS90A_HUMAN/sp|P07900-2|HS90A_HUMAN/	693,K,-/815,K,-/
PCA_based_Cterminomics_R3F03_20211013.33207.33207.4.0.dta	33207	3463.47	SGNFGGSRNMGGPYGGGNYGPGGSGGSGGYGGRSRY	3463.46	0.006491	0,2PCA[AnyN-term];10,Oxidation[M];	sp|P22626|ROA2_HUMAN/sp|P22626-2|ROA2_HUMAN/	317,K,-/305,K,-/
PCA_based_Cterminomics_R3F03_20211013.33483.33483.4.0.dta	33483	3463.47	SGNFGGSRNMGGPYGGGNYGPGGSGGSGGYGGRSRY	3463.46	0.005585	0,2PCA[AnyN-term];10,Oxidation[M];	sp|P22626|ROA2_HUMAN/sp|P22626-2|ROA2_HUMAN/	317,K,-/305,K,-/
PCA_based_Cterminomics_R1F05_20211013.57955.57955.2.0.dta	57955	1733.88	TGNAGSRLACGVIGIAQ	1733.88	0.002391	0,2PCA[AnyN-term];10,Carbamidomethyl[C];	tr|H7BYH4|H7BYH4_HUMAN/sp|P00441|SODC_HUMAN/	118,K,-/137,K,-/
PCA_based_Cterminomics_R1F07_20211013.41508.41508.3.0.dta	41508	2524.16	NINDAWVCTNDMFRLALHNFG	2524.15	0.00812	8,Carbamidomethyl[C];12,Oxidation[M];	sp|P61970|NTF2_HUMAN/	106,K,-/
PCA_based_Cterminomics_R3F04_20211013.63110.63110.4.0.dta	63110	3246.61	FNHPEIVQLVSELEAERSTNIAAAASEPHS	3246.6	0.005572		sp|Q7Z4H3|HDDC2_HUMAN/sp|Q7Z4H3-2|HDDC2_HUMAN/	174,K,-/140,K,-/
PCA_based_Cterminomics_R1F05_20211013.45524.45524.2.0.dta	45524	1733.88	TGNAGSRLACGVIGIAQ	1733.88	0.00357	0,2PCA[AnyN-term];10,Carbamidomethyl[C];	tr|H7BYH4|H7BYH4_HUMAN/sp|P00441|SODC_HUMAN/	118,K,-/137,K,-/
PCA_based_Cterminomics_R2F07_20211013.45592.45592.4.0.dta	45592	3317.65	AQQEFAAGVFSNPAVRTAAANAAAGAAENAFRAP	3317.64	0.012757		sp|O14828|SCAM3_HUMAN/sp|O14828-2|SCAM3_HUMAN/	313,K,-/287,K,-/
PCA_based_Cterminomics_R2F06_20211013.50377.50377.2.0.dta	50377	1501.78	NMAQFSVLLPRH	1501.77	0.00491	0,2PCA[AnyN-term];	tr|B4DUC8|B4DUC8_HUMAN/sp|Q13126|MTAP_HUMAN/	288,K,-/271,K,-/
PCA_based_Cterminomics_R1F07_20211013.54764.54764.3.0.dta	54764	2371.25	FRILTEAEIDAHLVALAERD	2371.24	0.00783	0,2PCA[AnyN-term];	tr|G3V5Z7|G3V5Z7_HUMAN/tr|H0YJC4|H0YJC4_HUMAN/sp|P60900|PSA6_HUMAN/sp|P60900-2|PSA6_HUMAN/sp|P60900-3|PSA6_HUMAN/	232,K,-/65,K,-/226,K,-/207,K,-/147,K,-/
PCA_based_Cterminomics_R3F05_20211013.43740.43740.3.0.dta	43740	2937.46	NVIGLQMGTNRGASQAGMTGYGMPRQIL	2937.45	0.007081	23,Oxidation[M];	sp|P37802|TAGL2_HUMAN/sp|P37802-2|TAGL2_HUMAN/	171,K,-/192,K,-/
PCA_based_Cterminomics_R2F03_20211013.19075.19075.4.0.dta	19075	2340.06	PRNQGGYGGSSSSSSYGSGRRF	2340.05	0.00633	0,2PCA[AnyN-term];	tr|A0A2R8Y4L2|A0A2R8Y4L2_HUMAN/tr|F8W6I7|F8W6I7_HUMAN/tr|H0YH80|H0YH80_HUMAN/sp|P09651|ROA1_HUMAN/sp|P09651-2|ROA1_HUMAN/sp|P09651-3|ROA1_HUMAN/	253,K,-/285,K,-/169,K,-/350,K,-/298,K,-/245,K,-/
PCA_based_Cterminomics_R3F07_20211013.35801.35801.2.0.dta	35801	1733.88	TGNAGSRLACGVIGIAQ	1733.88	0.001813	0,2PCA[AnyN-term];10,Carbamidomethyl[C];	tr|H7BYH4|H7BYH4_HUMAN/sp|P00441|SODC_HUMAN/	118,K,-/137,K,-/
PCA_based_Cterminomics_R3F05_20211013.37446.37446.3.0.dta	37446	2128.14	VQQRRQELEQALGIRNT	2128.14	0.004229	0,2PCA[AnyN-term];	tr|H0YHV1|H0YHV1_HUMAN/tr|F8VRQ4|F8VRQ4_HUMAN/sp|Q96GM5|SMRD1_HUMAN/sp|Q96GM5-2|SMRD1_HUMAN/	98,K,-/296,K,-/498,K,-/457,K,-/
PCA_based_Cterminomics_R3F03_20211013.60162.60162.2.0.dta	60162	1947.82	LLQTCFSSPADDSMDR	1947.82	0.001047	0,2PCA[AnyN-term];5,Carbamidomethyl[C];14,Oxidation[M];	sp|Q9NZL4|HPBP1_HUMAN/sp|Q9NZL4-2|HPBP1_HUMAN/sp|Q9NZL4-3|HPBP1_HUMAN/	343,K,-/240,K,-/386,K,-/
PCA_based_Cterminomics_R1F05_20211013.55007.55007.2.0.dta	55007	1733.88	TGNAGSRLACGVIGIAQ	1733.88	0.006227	0,2PCA[AnyN-term];10,Carbamidomethyl[C];	tr|H7BYH4|H7BYH4_HUMAN/sp|P00441|SODC_HUMAN/	118,K,-/137,K,-/
PCA_based_Cterminomics_R1F05_20211013.54348.54348.2.0.dta	54348	1733.88	TGNAGSRLACGVIGIAQ	1733.88	0.002792	0,2PCA[AnyN-term];10,Carbamidomethyl[C];	tr|H7BYH4|H7BYH4_HUMAN/sp|P00441|SODC_HUMAN/	118,K,-/137,K,-/
PCA_based_Cterminomics_R1F07_20211013.49737.49737.3.0.dta	49737	2291.2	VRGALTWPSLAAAIHAQVPED	2291.19	0.005848	0,2PCA[AnyN-term];	tr|H0YEF3|H0YEF3_HUMAN/tr|H0YCP5|H0YCP5_HUMAN/sp|Q8TDP1|RNH2C_HUMAN/	137,K,-/108,K,-/143,K,-/
PCA_based_Cterminomics_R2F07_20211013.57548.57548.3.0.dta	57548	2759.46	VVIEACDELGIILAHTNLRLFHH	2759.44	0.010599	0,2PCA[AnyN-term];6,Carbamidomethyl[C];	sp|P31939|PUR9_HUMAN/sp|P31939-2|PUR9_HUMAN/	569,K,-/568,K,-/
PCA_based_Cterminomics_R1F05_20211013.60533.60533.2.0.dta	60533	1733.88	TGNAGSRLACGVIGIAQ	1733.88	0.004502	0,2PCA[AnyN-term];10,Carbamidomethyl[C];	tr|H7BYH4|H7BYH4_HUMAN/sp|P00441|SODC_HUMAN/	118,K,-/137,K,-/
PCA_based_Cterminomics_R3F06_20211013.66460.66460.4.0.dta	66460	3131.59	FQIGDYLDIAITPPNRAPPPSGRMRPY	3131.59	0.002213	0,2PCA[AnyN-term];	tr|X6RAL5|X6RAL5_HUMAN/sp|O00422|SAP18_HUMAN/	145,K,-/126,K,-/
PCA_based_Cterminomics_R3F03_20211013.21708.21708.4.0.dta	21708	2340.05	PRNQGGYGGSSSSSSYGSGRRF	2340.05	0.00481	0,2PCA[AnyN-term];	tr|A0A2R8Y4L2|A0A2R8Y4L2_HUMAN/tr|F8W6I7|F8W6I7_HUMAN/tr|H0YH80|H0YH80_HUMAN/sp|P09651|ROA1_HUMAN/sp|P09651-2|ROA1_HUMAN/sp|P09651-3|ROA1_HUMAN/	253,K,-/285,K,-/169,K,-/350,K,-/298,K,-/245,K,-/
PCA_based_Cterminomics_R1F07_20211013.28357.28357.3.0.dta	28357	1536.82	LVDPQEMLRLLGH	1536.82	0.004073	7,Oxidation[M];	tr|A0A0C4DFN8|A0A0C4DFN8_HUMAN/tr|A0A0A0MT64|A0A0A0MT64_HUMAN/tr|A0A0A0MSZ4|A0A0A0MSZ4_HUMAN/tr|A0A0A0MTN9|A0A0A0MTN9_HUMAN/tr|A0A0C4DGN7|A0A0C4DGN7_HUMAN/tr|J3QQX3|J3QQX3_HUMAN/tr|A0A0A0MTR6|A0A0A0MTR6_HUMAN/sp|P22570|ADRO_HUMAN/sp|P22570-2|ADRO_HUMAN/sp|P22570-3|ADRO_HUMAN/sp|P22570-4|ADRO_HUMAN/sp|P22570-5|ADRO_HUMAN/sp|P22570-6|ADRO_HUMAN/sp|P22570-7|ADRO_HUMAN/	478,K,-/521,K,-/509,K,-/426,K,-/484,K,-/450,K,-/470,K,-/478,K,-/484,K,-/521,K,-/426,K,-/470,K,-/438,K,-/509,K,-/
PCA_based_Cterminomics_R3F06_20211013.46526.46526.4.0.dta	46526	2448.34	EARNSVCIIPLRRVPVPPAAGS	2448.33	0.010196	0,2PCA[AnyN-term];7,Carbamidomethyl[C];	sp|O43818|U3IP2_HUMAN/	453,K,-/
PCA_based_Cterminomics_R1F04_20211013.23684.23684.3.0.dta	23684	2025.07	AVQRGSADNVTVMVVRIGH	2025.07	0.006606	13,Oxidation[M];	tr|F8SNU7|F8SNU7_HUMAN/sp|Q9H0C8|ILKAP_HUMAN/	255,K,-/373,K,-/
PCA_based_Cterminomics_R3F07_20211013.41980.41980.4.0.dta	41980	3058.56	FQIGDYLDIAITPPNRAPPPSGRMRPY	3058.56	0.003193	24,Oxidation[M];	tr|X6RAL5|X6RAL5_HUMAN/sp|O00422|SAP18_HUMAN/	145,K,-/126,K,-/
PCA_based_Cterminomics_R3F04_20211013.32365.32365.4.0.dta	32365	3447.47	SGNFGGSRNMGGPYGGGNYGPGGSGGSGGYGGRSRY	3447.47	0.005191	0,2PCA[AnyN-term];	sp|P22626|ROA2_HUMAN/sp|P22626-2|ROA2_HUMAN/	317,K,-/305,K,-/
[truncated: 43,865 more rows]
