# Supplementary material for: PBC, an easy and efficient strategy for high-throughput protein C-terminome profiling
Source: Front Cell Dev Biol. 2022 Aug 31;10:995590. doi: 10.3389/fcell.2022.995590 (PMC9471192; doi:10.3389/fcell.2022.995590)
Supplement: Supplementary file 3 [file Table1.XLSX]

## Sheet: Supplementary Table 1A
TableS1. List of identified LysC-digested peptides from 293T cell
TableS1A. List of identified LysC-digested peptides in the repeat 1
Number	Annotated Sequence	Modifications	Qvality PEP	# PSMs	Protein Accessions	Theo. MH+ [Da]
1	[K].AAAAAAALQAK.[S]		6.5445e-06	1	P36578	956.552
2	[K].NCFRMTDQEAIQDLWQWRK.[S]	1xCarbamidomethyl [C2]; 1xOxidation [M5]	5.45729e-08	2	P06748	2541.18
3	[K].NCFRMTDQEAIQDLWQWRK.[S]	1xCarbamidomethyl [C2]	3.51121e-08	1	P06748	2525.18
4	[K].NAWADNANACAK.[Q]	1xCarbamidomethyl [C10]	2.71397e-05	1	Q9NTJ5	1305.56
5	[K].NAVTQFVSSMSASADVLALAK.[I]		1.19954e-08	1	P47985	2110.08
6	[K].NAVITVPAYFNDSQRQATK.[D]		8.37844e-07	2	P38646	2123.09
7	[K].NAVEEYVYEMRDK.[L]		7.7479e-07	2	P34932	1645.75
8	[K].NAVEEYVYEFRDK.[L]		5.6365e-06	1	Q92598-4	1661.78
9	[K].NATNVEQSFMTMAAEIK.[K]		1.11142e-07	1	P62820	1884.88
10	[K].NATNVEQAFMTMAAEIK.[K]		1.84162e-07	2	Q9H0U4	1868.89
11	[K].NASMNTQHGTATEVAVETTTPK.[Q]		9.70931e-08	1	Q9UIG0	2288.08
12	[K].NASCGTRSAGRTTSAGTGGMWRFYTEDSPGLK.[V]	1xCarbamidomethyl [C4]	0.000765771	1	P60468	3379.55
13	[K].NAQAIEDMVGYAQETQHEK.[I]		9.77862e-08	1	A0A087WW66	2161.98
14	[K].NAPAIIFIDELDAIAPK.[R]		1.69311e-10	1	P55072	1810.99
15	[K].NCLALADDK.[K]	1xCarbamidomethyl [C2]	0.000765771	1	O75367	1019.48
16	[K].NANAVMEYEK.[I]		0.000269203	1	Q99615	1168.53
17	[K].NAINTEMYHEIMRALK.[A]		0.000573739	1	O75521	1933.96
18	[K].NAIHTFVQSGSHLAAREK.[A]		7.915e-07	2	P04040	1966.03
19	[K].NALFNLMFLDLDK.[H]		4.18766e-05	1	O75691	1553.8
20	[K].NAIANASTLAEVERLK.[G]		6.51933e-08	2	P09661	1699.93
21	[K].NAGVEGSLIVEK.[I]		2.78743e-06	1	P10809	1215.66
22	[K].NAFYIGSYQQCINEAQRVK.[L]	1xCarbamidomethyl [C11]	1.28382e-06	1	M0QXB4	2289.11
23	[K].NAEPLINLDVNNPDFK.[A]		6.23538e-05	1	Q9Y224	1812.91
24	[K].NADPILISLK.[H]		0.000693954	1	Q9ULV4-3	1083.64
25	[K].NADMSEEMQQDSVECATQALEK.[Y]	1xCarbamidomethyl [C15]; 1xOxidation [M8]	0.000216086	1	P63167	2530.04
26	[K].NADMSEEMQQDSVECATQALEK.[Y]	1xCarbamidomethyl [C15]	1.68767e-08	2	P63167	2514.04
27	[K].NADLNAQTVVK.[V]		0.00022548	1	Q9Y520-7	1172.63
28	[K].MYVPALIFGQLLTSSNYDDDEK.[K]		0.000154805	1	P11388-4	2519.2
29	[K].MYSDAFLNDSYLK.[Y]		5.14648e-05	1	Q8WVM7; Q8N3U4-2	1566.71
30	[K].NAIVRSLPSVETLGCTSVICSDK.[T]	2xCarbamidomethyl [C15; C20]	6.62113e-11	2	P16615	2506.26
31	[K].MYITCAEYTHFYGGK.[K]	1xCarbamidomethyl [C5]	0.000111665	1	Q13356-2	1840.8
32	[K].NCLALADDKK.[L]	1xCarbamidomethyl [C2]	0.00034494	1	O75367	1147.58
33	[K].NCPHIVVGTPGRILALARNK.[S]	1xCarbamidomethyl [C2]	2.63325e-06	3	Q13838-2	2186.23
34	[K].NETDEDGWTTVRR.[-]		0.00019705	1	Q14152	1578.71
35	[K].NERVQRQLLTLSSELSQARDENK.[R]		0.000101094	1	E7EQR4	2714.42
36	[K].NERTVFVGNLPVTCNK.[K]	1xCarbamidomethyl [C14]	5.80755e-05	1	P42696	1847.94
37	[K].NENVDRHVDLLEVAQETDGFSGSDLK.[E]		9.33365e-10	3	Q8NBU5	2887.37
38	[K].NENTEGSPQEDGVELEGLK.[Q]		4.29044e-11	1	P11388-4	2044.93
39	[K].NENEEILERPAQLANARETPHSPGVEDAPIAK.[V]		6.93689e-05	1	Q9UHB6-4	3495.75
40	[K].NELMYQLEQDHDLQAILQERELLPVK.[K]		1.4108e-05	2	Q08211	3165.62
41	[K].NEIDNYEEDYQK.[M]		8.10107e-06	1	Q01082; Q01082-3	1559.65
42	[K].NEGQDATMYCK.[S]	1xCarbamidomethyl [C10]	0.000602766	1	Q9Y639	1316.52
43	[K].NEFISEYCGEIISQDEADRRGK.[V]	1xCarbamidomethyl [C8]	1.10777e-05	1	Q15910-2	2616.2
44	[K].NEEVLAVLGHELGHWK.[L]		8.97861e-08	1	O75844	1830.95
45	[K].NEEPSEEEIDAPKPK.[K]		2.45561e-09	1	Q9NR30	1711.8
46	[K].NEEEVFAWNNEVK.[Q]		5.55689e-06	1	A0A1B0GW77	1607.73
47	[K].NCLTNFHGMDLTRDK.[M]	1xCarbamidomethyl [C2]	0.000220733	3	P61247	1821.84
48	[K].NEEENENSISQYK.[E]		8.89579e-05	1	P82673	1583.68
49	[K].NEDVCSCSTDTSEVPRWPENK.[E]	2xCarbamidomethyl [C5; C7]	2.61285e-10	1	P49790	2510.06
50	[K].NEDIPNVAVYPHNGMIDLK.[Y]		2.79227e-05	1	P54709	2139.05
51	[K].NEDFAAHPGEDAVPTGPDCQAK.[S]	1xCarbamidomethyl [C19]	0.000172196	1	Q02952	2326
52	[K].NEAPEGNLGDFAEFQRRHSMQTPVRMEWSGICTTQQVK.[H]	1xCarbamidomethyl [C32]	0.00044497	1	Q9UKN8	4435.08
53	[K].NDWHGGAIVSALSQTGSLFK.[P]		1.69096e-07	1	P51398	2088.05
54	[K].NDVNWSQPGEK.[K]		1.92914e-05	1	Q13492	1273.58
55	[K].NDQDTWDYTNPNLSGQGDPGSNPNK.[R]		1.27225e-07	1	P14866	2734.16
56	[K].NDPVGAIHNAESLRR.[-]		0.000187503	1	Q9Y276	1648.85
57	[K].NDPPMEAAGFTAQVIILNHPGQISAGYAPVLDCHTAHIACK.[F]	2xCarbamidomethyl [C33; C40]	1.42741e-10	1	P68104	4385.13
58	[K].NDPEITINVPQSSK.[G]		0.000219173	2	Q13416	1541.78
59	[K].NDFTEEEEAQVRK.[E]		3.1457e-06	2	E5RJR5	1594.73
60	[K].NDDGLVEIK.[V]		0.000242049	1	A8MXP9	1002.51
61	[K].NCVVELNFGQK.[E]	1xCarbamidomethyl [C2]	7.18783e-05	2	Q1KMD3	1307.64
62	[K].NEEDEGHSNSSPRHSEAATAQREEWK.[M]		0.000615647	2	Q14103	2981.3
63	[K].NETGGGEGIEVLK.[N]		5.50695e-07	1	P48739-3	1302.65
64	[K].MWEVLESTTQTK.[A]		0.000100378	1	Q01082; Q01082-3	1452.7
65	[K].MWDLSSNQAIQIAQHDAPVK.[T]		1.46103e-09	1	P78406	2252.11
66	[K].MRRDGWPAMGIHGDK.[S]		2.95572e-05	1	J3KTA4	1726.83
67	[K].MRRALEYTIYNQELNETRAK.[L]		5.52564e-05	1	Q9UQE7	2499.28
68	[-].MRPLTEEETRVMFEK.[I]		3.32346e-07	3	Q9Y221	1895.94
69	[K].MRGVLSQAMVMCASSPEK.[I]	1xCarbamidomethyl [C12]	0.000586005	1	Q12904-2	1981.93
70	[K].MRGFGFVQFK.[N]		0.000128709	2	Q9NW13	1216.63
71	[K].MRFVDHVFDEQVIDSLTVK.[I]		1.94434e-12	2	P04843	2278.15
72	[-].MREIVHIQAGQCGNQIGAK.[FL]	1xCarbamidomethyl [C12]; 1xOxidation [M1]	3.38327e-05	1	Q13885; P07437	2126.06
73	[-].MREIVHIQAGQCGNQIGAK.[FL]	1xCarbamidomethyl [C12]	7.56446e-12	6	Q13885; P07437	2110.06
74	[K].MREHLELFWSRVNIPK.[V]		2.10099e-05	2	A0A087WVQ6	2055.1
75	[K].MREESGARINISEGNCPERIITLAGPTNAIFK.[A]	1xCarbamidomethyl [C16]	5.80674e-09	1	Q15366-3	3544.8
76	[K].MREDDRVAIHEAMEQQTISIAK.[A]		1.59211e-05	1	P33992	2571.27
77	[K].MREANFTVSSMHGDMPQK.[E]	1xOxidation [M]	1.05397e-05	2	P38919	2081.92
78	[K].MREANFTVSSMHGDMPQK.[E]		1.36072e-09	2	P38919	2065.93
79	[K].MRYLEVSEPQDIECCGALEYYDK.[A]	2xCarbamidomethyl [C14; C15]	0.000132417	1	O15371	2868.25
80	[K].MQVDQEEPHVEEQQQQTPAENK.[A]		1.78073e-06	2	P34932	2622.17
81	[K].MQQNIQELEEQLEEEESARQK.[L]		4.76421e-12	1	P35579	2589.21
82	[K].MQQENMKPQEQLTLEPYERDHAVVVGVYRPPPK.[V]		3.1457e-06	1	P22087	3906.96
83	[K].MQQALVQLQAACEK.[R]	1xCarbamidomethyl [C12]	1.08796e-07	1	Q4VCS5	1617.81
84	[K].MQPDQQVVINCAIVRGVK.[Y]	1xCarbamidomethyl [C11]	1.4723e-05	1	P50552	2055.08
85	[-].MQNDAGEFVDLYVPRK.[C]	1xAcetyl [N-Term]	4.59776e-12	1	P63220	1923.93
86	[K].MQLPSAAGLHPTGHQSK.[E]		1.02978e-06	4	Q15050	1759.89
87	[K].MQLLEIITTEK.[T]		9.1901e-07	1	H0YFD6	1318.73
88	[K].MQEVVANLQYDDGSGMK.[R]		1.0331e-08	1	Q16531	1884.85
89	[K].MQEQQADLQRRLK.[E]		0.000199866	1	Q14203	1643.86
90	[K-].MQEQLERNRQCQQNLDAASK.[R]	1xCarbamidomethyl [C11]	0.00072899	2	Q9Y6D9	2447.15
91	[K].MQAHIQDLEEQLDEEEGARQK.[L]		3.70235e-10	1	P35580-2	2497.16
92	[K-].MPRYYPTEDVPRK.[L]		0.000129626	2	Q02878	1651.83
93	[K].MPQMIVNWQQQQRENWEK.[A]		1.55262e-07	1	Q8TAE8	2373.12
94	[K].MQRTIVIRRDYLHYIRK.[Y]		0.000598532	1	P62280	2261.28
95	[K].MWDPHNDPNAQGDAFK.[T]		6.65993e-08	1	P08621	1842.79
96	[-].MRYVASYLLAALGGNSSPSAK.[D]		2.53956e-10	2	P05387	2156.12
97	[K].MSAYAFFVQTCREEHK.[K]	1xCarbamidomethyl [C11]	8.58529e-05	2	O15347	2003.91
98	[K].MVVESAYEVIK.[L]		9.82616e-05	1	P07195	1267.66
99	[K].MVRESVEQQADSFK.[AE]		2.67098e-06	2	O60313-10	1653.79
100	[K].MVNDAEPDTK.[K]		1.59211e-05	1	Q9NVP1	1119.5
101	[K].MVHFLTHYADK.[I]		0.000280896	1	Q96A33	1361.67
102	[K].MVFINNIALAQIK.[N]		5.11002e-05	1	P42704	1474.85
103	[K].MVEHILNTEENWNSWK.[N]		1.22375e-05	1	A0A087WWS1	2029.94
104	[K].MVEGFFDRGASIVEDK.[L]		1.94945e-07	2	P00367	1799.86
105	[K].MVEEHMEQQK.[E]		0.000273046	1	Q96SB8	1288.57
106	[K].MVDPEKPQLGMIDRWYHPGCFVK.[N]	1xCarbamidomethyl [C20]	6.10383e-05	2	P09874	2803.35
107	[K].MTSGDVLSNRK.[M]		0.000286931	2	Q9NX62	1207.61
108	[K].MTQRISMRFQEYHIQQNEALAAK.[A]		0.000553857	1	Q9Y5J7	2793.39
109	[K].MTQLVLPGMVERSK.[G]		7.5449e-06	1	Q53GQ0	1588.85
110	[K].MTPSYEIRAVGNK.[N]		6.96384e-07	2	Q08211	1465.75
111	[K].MSASDPNSSIFLTDTAK.[Q]		1.19103e-08	1	P23381	1784.84
112	[K].MTNYDVEHTIK.[K]		7.43834e-06	2	P08133	1350.64
113	[K].MTLSNPSELDELMSEEAYEK.[Y]		5.64475e-05	1	P23434	2316.03
114	[K].MTGTLETQFTCPFCNHEK.[S]	2xCarbamidomethyl [C11; C14]	5.78807e-07	2	K7EMV4	2200.95
115	[-].MTENSTSAPAAK.[P]	1xAcetyl [N-Term]	9.96678e-05	1	P07305	1249.57
116	[-].MSTGTFVVSQPLNYRGGARVEPADASGTEK.[A]		1.28621e-05	1	P49189	3125.53
117	[K].MSSYAFFVQTCREEHK.[K]	1xCarbamidomethyl [C11]; 1xOxidation [M1]	0.000119885	1	P26583; P09429	2035.9
118	[K].MSQSIIVSGESGAGK.[T]		4.18766e-05	1	E7EW20	1450.72
119	[K].MSPLSIVTALVDK.[I]		0.000118194	1	Q9Y305-4	1373.77
120	[K].MSNALAIQVDSEGK.[I]		6.12698e-07	1	Q13573	1462.72
121	[K].MSLDPADLTHDTTGLTAK.[E]		1.04995e-07	1	Q9UMX5	1886.92
122	[K].MSGSGRELGEYGLQAYTEVK.[T]		3.48633e-08	2	P05091	2175.04
123	[-K].MSGGWELELNGTEAK.[L]		1.71185e-08	1	Q07021	1621.75
124	[K].MSESLDTADPAVTGAK.[Q]		9.1901e-07	2	P20336	1592.75
125	[K].MSDMDRTAIHEVMEQGRVTIAK.[A]		0.00019705	2	P25205-2	2518.22
126	[K].MTNGFSGADLTEICQRACK.[L]	2xCarbamidomethyl [C14; C18]	3.01228e-10	1	P55072	2158.97
127	[K].NETLGGTCLNVGCIPSK.[A]	2xCarbamidomethyl [C8; C13]	4.23808e-10	1	P09622	1819.87
128	[K].NEVDMQVLHLLGPK.[L]		1.78073e-06	1	P47897	1592.85
129	[K].NEVLMVNIGSLSTGGRVSAVK.[A]		0.00011009	1	P41091	2131.15
130	[K].NPRESTGNMVTGQTVCK.[N]	1xCarbamidomethyl [C16]	1.83545e-05	1	Q15021	1878.88
131	[K].NPNTSEPQHLLVMK.[G]		4.19168e-12	2	P05023	1607.82
132	[K].NPNGPYPYTLK.[L]		5.56506e-05	1	P14866	1263.64
133	[K].NPGYPQSEGLLGECMIRHGK.[E]	1xCarbamidomethyl [C14]	1.96718e-06	1	Q99961	2243.07
134	[K].NPFLAAVTTNRK.[L]		3.95612e-05	1	P16435	1331.74
135	[K].NPFGNAGLLLGEAGK.[Q]		0.000105496	1	P49748-3	1457.77
136	[K].NPEYVWVHEK.[A]		0.000114883	1	Q13206	1300.63
137	[K].NPEVPVNFAEFSK.[K]		3.40169e-06	1	O15347	1477.73
138	[K].NPESTVPIAPELPPSTSTEQPVTPEPTSRATRGRK.[N]		2.85248e-05	1	Q14676	3727.92
139	[K].NPDQVYLVDYGLAYRYCPEGVHK.[E]	1xCarbamidomethyl [C17]	0.000295178	1	Q99986	2756.31
140	[K].NNWEVSALSRAAQK.[G]		8.95922e-05	2	P78527	1573.81
141	[K].NNVRRQATTIIADNIIFLSDQTK.[E]		7.23923e-09	1	Q04837	2631.42
142	[K].NNTVTPGGKPNK.[T]		2.27194e-05	1	P18077	1226.65
143	[K].NPRIVLLDSSLEYK.[K]		1.24781e-06	1	P49368	1646.91
144	[K].NNTVGLIQLNRPK.[A]		3.39514e-07	2	P30084	1466.84
145	[K].NNPATPSTAMGSSVPYSTAK.[T]		0.00026354	1	P35658-3	1980.93
146	[K].NNPAIVIIGNNGQIHYDHQNDGASQALASCQRDFRNK.[P]	1xCarbamidomethyl [C30]	6.36977e-05	1	P49257	4135.99
147	[K].NNNRDLSMVRMK.[S]		0.000223886	1	J9JIE6	1477.74
148	[K].NNIDVCPECGHLK.[Q]	2xCarbamidomethyl [C6; C9]	0.000236955	2	Q9BYC8	1555.7
149	[K].NNGAGYFLEHLAFK.[G]		0.000321363	1	P31930	1580.79
150	[K].NNFTCVACHPTEDCIASGHMDGK.[I]	3xCarbamidomethyl [C5; C8; C14]	4.65167e-06	1	Q8IWA0	2621.06
151	[K].NNDGYIDYAEFAK.[S]		2.11219e-06	1	Q8NI22	1519.67
152	[K].NNDFYVTGESYAGK.[Y]		8.43825e-07	1	Q9H3G5	1564.69
153	[K].NNASTDYDLSDK.[S]		1.15606e-05	1	P39023	1342.58
154	[K].NMVPQQALVIRNGEK.[M]		1.13974e-05	2	P05023	1696.92
155	[K].NMSVHLSPCFRDVQIGDIVTVGECRPLSK.[T]	2xCarbamidomethyl [C9; C24]	1.73637e-08	2	P62280	3314.64
156	[K].NMSGSLYEMVSRVMK.[A]		8.8328e-05	1	Q08945	1731.82
157	[K].NMQNVEHVPLSLDRAMRLVK.[D]		0.000167377	1	P20618	2350.25
158	[K].NNTQVLINCRNNK.[K]	1xCarbamidomethyl [C9]	5.8907e-05	2	P62316	1587.8
159	[K].NMQDMVEDYRNK.[Y]		8.10107e-06	2	P04264	1542.67
160	[K].NPSDSAVHSPFTK.[R]		6.64729e-05	1	Q14157-5	1386.66
161	[K].NQALNTDNYGHDLASVQALQRK.[H]		1.65204e-08	1	A0A0D9SGF6	2456.23
162	[K].NRQTFLLQTTK.[L]		3.40741e-05	1	O94776	1349.75
163	[K].NRQILLYSATFPLSVQK.[F]		6.87858e-06	1	P26196	1978.11
164	[K].NRQAEQLVFPLEK.[E]		4.78591e-06	2	Q9BVJ6	1571.85
165	[K].NRPTSISWDGLDSGK.[L]		2.12727e-06	1	P30086	1632.8
166	[K].NRPNRLIVDEAINEDNSVVSLSQPK.[M]		9.91872e-08	1	P55072	2807.46
167	[K].NRPGLSYHYAHSHLAEEEGEDK.[E]		3.06269e-05	1	J3KMZ8	2539.16
168	[K].NRPEDYQGGRTGEAIVDAALSALRQLVK.[D]		2.37906e-07	2	Q15084-2	3027.6
169	[K].NRMSRMLEDRDLFVMRLK.[A]		0.000303662	1	Q14152	2310.2
170	[K].NRMQLSGEGAK.[T]		5.96652e-06	2	Q02978	1190.59
171	[K].NRLSEEFLTAHPRYQFLCLK.[Y]	1xCarbamidomethyl [C18]	5.40905e-05	2	Q15813-2	2522.3
172	[K].NRLPRSVTTVQWENSFVSVYSK.[D]		3.91415e-07	1	Q6P2Q9	2597.35
173	[K].NRLDYHISVQNMMRRK.[E]		1.92914e-05	1	P24539	2061.06
174	[K].NRIAIYELLFK.[E]		0.000508883	1	A0A1W2PQS6	1379.8
175	[K].NPVSDHFPVGCMK.[V]	1xCarbamidomethyl [C11]	0.000139166	1	Q92979	1487.68
176	[K].NRGFCFLEYEDHK.[ST]	1xCarbamidomethyl [C5]	7.55446e-05	3	O43390; O60506	1714.76
177	[K].NRAEQWNVNYVETSAK.[T]		4.64274e-07	2	P11233	1908.92
178	[K].NRAAAMANNLQK.[G]		3.37107e-07	2	Q14498	1301.67
179	[K].NQVAMNPTNTVFDAK.[R]	1xOxidation [M5]	3.21899e-05	1	P11142	1665.79
180	[K].NQVAMNPTNTVFDAK.[R]		0.000230328	1	P11142	1649.8
181	[K].NQSQGYNQWQQGQFWGQK.[P]		5.64475e-05	1	Q00839-2; Q00839	2212
182	[K].NQQITHANNTVSNFK.[R]		5.65486e-08	2	Q92598-4	1715.85
183	[K].NQLTSNPENTVFDAK.[R]		3.38853e-08	2	P11021	1677.81
184	[K].NQLELLRVMNSK.[K]		6.40634e-06	1	Q15050	1444.79
185	[K].NQIALWDQLLEGRIK.[L]		8.05341e-05	1	Q9NY61	1797
186	[K].NQEILDDTAK.[N]		0.000207083	1	Q5JRA6	1146.56
187	[K].NQDSVVNGTEAEVK.[E]		0.000115702	1	O43815	1489.71
188	[K].NQCLFTNTQCK.[V]	2xCarbamidomethyl [C3; C10]	0.000158137	1	Q9UL40-2	1413.62
189	[K].NQAIRQPEVQAAPK.[E]		0.000220733	1	I3L0U5	1549.84
190	[K].NREELGFRPEYSASQLK.[G]		2.10099e-05	2	P09874	2024.02
191	[K].NMITGTSQADCAVLIVAAGVGEFEAGISK.[N]	1xCarbamidomethyl [C11]	1.9915e-07	1	P68104; A0A2U3TZH3	2909.44
192	[K].NMIREQDLQLEELRQQVSTLK.[C]		7.93976e-05	1	O60763-2	2571.36
193	[K].NMLFSGTNIAAGK.[A]		8.76031e-06	1	P16615	1323.67
194	[K].NLDDTIDDEK.[L]		9.28323e-05	1	Q13310-3	1177.52
195	[K].NLDAVHDITVAYPHNIPQSEK.[H]		0.000295178	1	Q6UWP7	2361.18
196	[K].NKPGPYSSVPPPSAPPPK.[K]		2.27194e-05	1	Q14978-2; Q14978-3	1816.96
197	[K].NHVAAHGQSLLK.[C]		4.52831e-05	1	Q96JM3	1274.7
198	[K].NHTLQEQVTQLTEK.[L]		0.000586005	1	Q15075	1668.86
199	[K].NHMWIFVNALIENPTFDSQTK.[E]		0.000104008	1	P11388-4	2505.22
200	[K].NHMHFGAITCAMGIRFK.[S]	1xCarbamidomethyl [C10]	3.23434e-10	2	Q9Y5B9	1990.96
201	[K].NHGLSDEHVFEVICPSIPGYGFSEASSK.[K]	1xCarbamidomethyl [C14]	9.1901e-07	2	P07099	3063.42
202	[K].NGVQAMVEFDSVQSAQRAK.[A]		1.64561e-10	1	P14866	2065.01
203	[K].NGRVEIIANDQGNRITPSYVAFTPEGERLIGDAAK.[N]		1.0331e-08	1	P11021	3771.94
204	[K].NGRLVYLVENPGGYVAYSK.[A]		0.000367627	1	P02786	2099.09
205	[K].NGQTREHALLAYTLGVK.[Q]		3.08325e-09	2	P68104; A0A2U3TZH3	1871.01
206	[K].NGPLEVAGAAVSAGHGLPAK.[F]		6.52761e-11	2	O75367	1815.97
207	[K].NIDQCSEIVK.[C]	1xCarbamidomethyl [C5]	0.00012074	1	Q92878-2	1205.58
208	[K].NGLSRDFNPTATVK.[M]		2.95572e-05	1	P19367-3	1519.79
209	[K].NFYNEHEEITNLTPQQLIDLRHK.[L]		6.6256e-07	1	Q86XP3	2852.43
210	[K].NFTEVHPDYGSHIQALLDK.[Y]		6.59121e-06	2	P04040	2184.07
211	[K].NFRVSDGDWICPDK.[K]	1xCarbamidomethyl [C11]	4.82751e-05	2	O95218	1708.77
212	[K].NFQNIFPPSATLHLSNIPPSVSEEDLK.[V]		1.64353e-07	1	A0A0U1RRM4	2994.52
213	[K].NFLRTHVDSHGHNVFK.[E]		2.60061e-05	1	P49736	1907.96
214	[K].NFGGGNTAWEEK.[T]		0.000174658	2	Q6UXH1-5	1309.58
215	[K].NFGEEVDDESLK.[E]		1.03713e-06	1	Q13310-3	1381.61
216	[K].NFGEDMDDERLK.[D]		1.00994e-05	2	P11940	1468.64
217	[K].NFEESRDGRVDSWRNFQANTK.[G]		0.000274988	2	O75937	2556.2
218	[K].NFEDVAFDEK.[K]		0.000240339	1	P07237	1213.54
219	[K].NFDMVIVYK.[D]		0.000611323	1	Q9Y5B9	1128.58
220	[K].NFDDEDSVDGNRPSSASSTSSK.[A]		5.76641e-05	1	Q7Z460	2301.97
221	[K].NEVNGTSEDIK.[S]		5.93272e-05	1	J3KPP4	1205.56
222	[K].NGGLGHMNIALLSDLTK.[Q]		1.97354e-08	1	P30048	1753.93
223	[K].NIEDVIAQGIGK.[L]		4.94966e-07	1	P05387	1256.68
224	[K].NLEPEWAAAASEVK.[E]		4.51251e-07	1	Q15084-2	1514.75
225	[K].NLGESEIRDAMMAK.[A]		2.78743e-06	2	Q15008-4	1564.75
226	[K].NMGLYGERVGAFTMVCK.[D]	1xCarbamidomethyl [C16]	0.000180967	2	P00505	1932.91
227	[K].NMDPLNDNIATLLHQSSDK.[F]		1.57792e-06	1	P35579	2126.02
228	[K].NIYSEELRETK.[R]		0.000288971	3	P02545-2	1381.7
229	[K].NLYSDDIPHALREK.[R]		0.000698855	1	P60228	1670.85
230	[K].NIWVSGLSSNTK.[A]		0.00034494	1	Q9NWH9	1305.68
231	[K].NLVEQHIQDIVVHYTFNK.[V]		6.2348e-09	1	P04843	2197.14
232	[K].NIVAVGAGFCDGLRCGDNTK.[A]	2xCarbamidomethyl [C10; C15]	0.000441836	1	Q8N335	2124
233	[K].NITRPFEDQTSLEFFSK.[K]		1.50128e-06	2	Q9H7B2	2059.01
234	[K].NLSRIHPVSTMVK.[G]		8.57537e-06	3	P07195	1481.83
235	[K].NLSREINDCIGGTVLNISK.[S]	1xCarbamidomethyl [C9]	2.92209e-11	2	O76021	2103.09
236	[K].NLSPVVSNELLEQAFSQFGPVEK.[A]		0.000349858	1	Q8WXF1	2532.3
237	[K].NLSNPEMTSGSDK.[I]		7.5449e-06	1	O15226-2	1379.61
238	[K].NISFTVWDVGGQDK.[I]		2.27194e-05	1	P61204	1565.76
239	[K].NLSELQDTSLQQLVSQRHSTPQNK.[N]		2.91838e-08	2	Q5QJE6	2751.4
240	[K].NIRTVVTGIEMFHK.[S]		2.9127e-09	2	P49411	1644.89
241	[K].NLRNISELFYYAQK.[A]		2.75284e-05	1	Q8IXI1	1758.92
242	[K].NIQVSHQEFSK.[M]		0.000602766	1	Q8WUM4-2	1316.66
243	[K].NLQEGNEVDSQSSIRTEAK.[E]		5.56506e-05	1	O75152	2105.01
244	[K].NLQEAEEWYK.[S]		0.000211537	1	P08670	1309.61
245	[K].NLPLADQGSSHHITVK.[I]		3.77005e-08	1	P15924	1716.9
246	[K].NLNHVSYGRLTFK.[Y]		9.08745e-05	2	P00367	1548.83
247	[K].NLLTVTSSDEMMK.[S]		5.43958e-06	1	P78527	1468.7
248	[K].NLLSCVYSCPSYIAK.[D]	2xCarbamidomethyl [C5; C9]	7.50096e-05	1	Q9H583	1774.85
249	[K].NLLRCSWSPDGSK.[I]	1xCarbamidomethyl [C5]	0.000155907	2	Q96DI7	1519.73
250	[K].NLLPRVAAK.[L]		0.000498217	1	P13804	981.62
251	[K].NLIPFDQMTIEDLNEAFPETK.[L]		1.22375e-05	1	O75947	2465.19
252	[K].NLLHVTDTGVGMTREELVK.[N]		2.82737e-06	3	P14625	2112.11
253	[K].NILFVITKPDVYK.[S]		1.63805e-05	2	E9PAV3	1549.9
254	[K].NIGWGTDQGIGGFGEEPGIK.[S]		0.000615647	1	Q9Y5U9	2031.98
255	[K].MPPYDEQTQAFIDAAQEARNK.[F]	1xOxidation [M1]	8.3459e-09	2	K7ELL7	2439.12
256	[K].MPPYDEQTQAFIDAAQEARNK.[F]		1.49064e-06	1	K7ELL7	2423.13
257	[K].MPPVLEERVPINDVLAEDK.[I]		2.69474e-05	1	P82650	2164.13
258	[K].MPNGMYDGSALIRASGK.[L]		5.46792e-07	1	Q14839-2	1767.85
259	[K].IYQRAFGGQSLK.[F]		2.62816e-07	2	P31040	1367.74
260	[K].LYQPEYQEVSTEEQREEISGK.[L]		3.9908e-08	1	Q9Y4L1	2542.19
261	[K].IYQIYEGTSQIQRLIVAREHIDK.[Y]		9.48322e-05	1	Q5T4U5	2773.5
262	[K].IYQEEEMPESGAGSEFNRK.[L]		1.3955e-07	1	P35269	2200.98
263	[K].LYPNMTAVLLHNTQLDQRK.[I]		2.00826e-10	1	Q8TCS8	2255.2
264	[K].IYNSIYIGSQDALIAHYPRIYNDDK.[N]		9.1901e-07	2	O75533	2942.47
265	[K].LYNNHEIRSGK.[H]		7.71724e-05	1	O60506	1330.69
266	[K].IYIVMNYVEHDLK.[S]		9.20748e-06	1	P21127	1636.84
267	[K].LYHNEVEIEK.[L]		4.29334e-07	1	Q14683	1273.64
268	[K].LYHDPNVNGGTELEPVEGNPYRRIWK.[I]		2.74806e-06	1	P57740	3053.52
269	[K].LYGSGDQEAWQK.[G]		1.14572e-06	1	P28838	1381.64
270	[K].LYGSAGPPPTGEEDTAEK.[D]		5.74317e-11	2	P11021	1818.84
271	[K].LYGLLDPSVFHVK.[Y]		0.000282893	1	Q9BVI4	1487.83
272	[K].LYRAALETDENLLLCAPTGAGK.[T]	1xCarbamidomethyl [C15]	5.68415e-09	1	O75643	2376.22
273	[K].LYGAQFHPEVGLTENGK.[V]		0.000135269	1	P49915	1859.93
274	[K].IYEDGDDDMK.[R]		0.00072388	1	Q9HB71	1200.47
275	[K].IYAMHWGTDSRLLVSASQDGK.[L]		6.08355e-07	1	P62873	2335.15
276	[K].IYADTFGDINYQEFAK.[R]		6.65993e-08	1	Q15029	1894.89
277	[K].LWTLVSEQTRVNAAK.[N]		2.4876e-06	2	P46776	1715.94
278	[K].IWTHPGWSPLK.[T]		0.000188838	1	O43172	1321.71
279	[K].IWRRSYDVPPPPMEPDHPFYSNISK.[D]		8.5259e-09	3	P18669	3028.48
280	[K].LWRDGRGALQNIIPASTGAAK.[A]		0.000386292	3	P04406	2195.2
281	[K].IWNVIYEENCFKPQTIK.[R]	1xCarbamidomethyl [C10]	1.22146e-06	1	Q96HE7	2182.1
282	[K].IWHHTFYNELRVAPEEHPVLLTEAPLNPK.[A]		3.43708e-08	2	P60709; P63261	3450.8
283	[K].IWHHTFYNELRVAPEEHPTLLTEAPLNPK.[A]		0.000505303	1	P68032	3452.77
284	[K].IWGLDFGDCHK.[S]	1xCarbamidomethyl [C9]	0.000474185	1	Q9UNX4	1347.62
285	[K].IWEQIQPDLHTNDECVATYK.[G]	1xCarbamidomethyl [C15]	1.54658e-09	1	Q12904-2	2460.15
286	[K].IWDPTPSHTPAGAATPGRGDTPGHATPGHGGATSSARK.[N]		6.87858e-06	3	O75533	3674.78
287	[K].LYEQHHVVQDMLVPMK.[C]		1.37123e-05	2	Q15392	1966.99
288	[K].IWDLQGSEEPVFRAK.[N]		1.70633e-06	1	Q6RFH5	1774.91
289	[K].IYSTLAGTRK.[D]		0.00025983	2	O75746; Q9UJS0-2	1109.63
290	[K].IYTCCIQLVESGDLQK.[E]	2xCarbamidomethyl [C4; C5]	0.000168569	1	Q9NVI1	1926.93
291	[-].MDDEEETYRLWK.[I]	1xAcetyl [N-Term]	2.55939e-06	1	P19388	1656.72
292	[K].MDCQETPEGYK.[V]	1xCarbamidomethyl [C3]	2.52768e-05	1	O75369-8	1357.54
293	[K].MDATANDVPSPYEVRGFPTIYFSPANK.[K]		0.000633247	1	P30101	2987.42
294	[K].MDATANDVPSDRYK.[V]		1.1014e-08	3	P13667	1582.72
295	[K].MCYYRFGQVYTEAK.[R]	1xCarbamidomethyl [C2]	0.00030582	1	P46977	1815.82
296	[K].MCLFAGFQRK.[A]	1xCarbamidomethyl [C2]	0.000101815	2	Q00839-2; Q00839	1257.62
297	[K].MAVTFIGNSTAIQELFK.[R]		6.50705e-05	1	P07437	1869.98
298	[-K].MAVESRVTQEEIK.[K]		8.70817e-05	1	O00422	1519.78
299	[K].MATLTSGGEK.[P]		0.000561726	1	Q5T3I0-3	994.487
300	[K].MASVRQHLEETTQK.[A]		5.16547e-07	1	P12270	1657.83
301	[K].MASATSSSQRDWGK.[G]		1.53366e-06	2	A0A087WTW0	1511.69
302	[K].MASASRVVQVVK.[P]		0.000429519	2	P82909	1274.72
303	[K].MARTAICNLILGNPPSK.[V]	1xCarbamidomethyl [C7]	0.000154805	1	Q9NRX1	1855.99
304	[K].LYSTIRPYLESK.[A]		0.000383569	3	Q5JTH9	1469.8
305	[K].MAQELYMEQK.[N]		0.000139166	1	P55884-2	1270.58
306	[K].MAQALEELRSQHDEQVRLYK.[L]		3.57535e-06	3	Q03252	2444.24
307	[K].MAPVPLDDSNRPASLTK.[D]		4.10597e-08	2	E9PK91; Q9NYF8	1811.93
308	[K].MALNHPYFNDLDNQIK.[K]		1.77133e-05	1	A0A024QZP7	1932.93
309	[K].MALDIEIATYRK.[L]		8.48197e-08	1	P08670	1423.76
310	[K].MAGNEYVGFSNATFQSERESGDRNFAIGYYLK.[E]		4.06368e-06	1	O94925-3; O94925	3621.67
311	[K].MAEADRTAIHEVMEQQTISIAK.[A]		5.55332e-10	1	P33993	2472.22
312	[K].MADEAVCVGPAPTSK.[S]	1xCarbamidomethyl [C7]	6.06059e-05	1	P05165	1532.71
313	[K].MAAAGGGGGGGRYYGGGSEGGRAPK.[R]		1.35108e-09	2	P14866	2198.02
314	[K].IYWGTATTGK.[P]		0.000220733	1	P54577	1097.56
315	[K].LYVWDLEVEDPHK.[A]		8.69822e-06	2	O75530-2	1642.81
316	[K].LYTSAPNTSQGK.[D]		1.34228e-05	1	Q5QJE6	1266.63
317	[K].LYTLVTYVPVTTFK.[INS-]		0.000577799	1	P62899	1644.92
318	[K].LYTLVLTDPDAPSRK.[D]		2.19258e-05	2	P30086	1688.92
319	[K].MAQALEELRSQHDEQVRLYK.[L]	1xOxidation [M1]	2.17704e-05	1	Q03252	2460.23
320	[K].IWCFGPDGTGPNILTDITK.[G]	1xCarbamidomethyl [C3]	0.0001216	1	P13639	2105.04
321	[K].LWALQDFSCLK.[T]	1xCarbamidomethyl [C9]	0.000142162	1	Q12788	1380.7
322	[K].IVYGHLDDPASQEIERGK.[S]		1.28296e-10	2	A2A274	2027.02
323	[K].LVIPSELGYGERGAPPK.[I]		0.000674686	1	P26885	1782.97
324	[K].LVINTEEVFRPYAK.[H]		8.15889e-06	2	P78527	1678.92
325	[K].IVLNSIEQYQAHVSGFK.[H]		5.62572e-07	1	Q9UL40-2	1933.02
326	[K].LVINGNPITIFQERDPSK.[I]		4.05586e-07	2	P04406	2041.11
327	[K].LVINDLTYHVRPPK.[R]		2.3879e-05	2	Q8NE86	1664.95
328	[K].LVLIRHGESAWNLENRFSGWYDADLSPAGHEEAK.[R]		1.53069e-07	1	P18669	3867.88
329	[K].LVLLGESAVGK.[S]		0.000172196	1	P20339; P51148-2	1085.66
330	[K].LVILANNCPALRK.[S]	1xCarbamidomethyl [C8]	1.84855e-05	2	P62888	1481.86
331	[K].IVHSSMTRAIETTDIISRHLPGVCK.[V]	1xCarbamidomethyl [C24]	2.15775e-06	3	Q96HS1	2821.48
332	[K].IVHDYRQGIVPPGLTENELWRAK.[Y]		4.6157e-10	2	Q9H9B4	2691.44
333	[K].IVHAFDMEDLGDK.[A]		3.25329e-07	1	Q9NZ45	1489.7
334	[K].LVGYSTFSHRALQGTIAK.[N]		1.28621e-05	1	Q99797	1949.06
335	[K].LVGSVNLFSDENVPRLVNVLK.[M]		2.50977e-05	1	Q9BQG0-2	2312.3
336	[K].IVLRGVTNDQVDPSVDVLK.[A]		3.95612e-05	2	Q9Y2P8	2067.14
337	[K].IVGGVTHANSYYK.[N]		0.000651344	1	Q9NVV0	1408.72
338	[K].LVFLGEQSVGK.[T]		4.65893e-05	3	P20340	1176.66
339	[K].LVEQLDIEETEQSK.[L]		1.41824e-06	1	Q92552-2	1660.83
340	[K].LVENGGMFVCK.[T]	1xCarbamidomethyl [C10]	2.30448e-05	1	O00267	1253.6
341	[K].IVEIPFNSTNK.[Y]		0.000111665	1	P05023	1261.68
342	[K].LVEALCAEHQINLIK.[V]	1xCarbamidomethyl [C6]	1.27884e-08	2	P25398	1750.95
343	[K].IVDRIDNDGDGFVTTEELK.[T]		3.28708e-09	1	Q15293	2136.05
344	[K].LVDQSGPPHEPK.[F]		9.59079e-07	2	P55265-4	1303.66
345	[K].IVDQIRPDRQTLMWSATWPK.[E]		3.12873e-05	2	A0A1W2PQ51; J3KTA4	2441.28
346	[K].LVDPQEMLRLLGH.[-]		0.000144195	1	A0A0A0MT64	1520.83
347	[K].LVDEEPQLTK.[R]		0.000354846	1	Q9UG63-2	1171.62
348	[K].LVAIVDVIDQNRALVDGPCTQVRRQAMPFK.[C]	1xCarbamidomethyl [C19]	6.93689e-05	1	P50914	3409.82
349	[K].LVAIVDPHIK.[V]		0.00022548	1	Q14697-2	1104.68
350	[K].IVAERPGTNSTGPAPMAPPRAPGPLSK.[Q]		3.32768e-10	1	Q13263	2669.42
351	[K].LVFLGLDNAGK.[T]		0.000359904	1	Q9NR31	1146.65
352	[K].IVLRLECVEPNCRSK.[R]	2xCarbamidomethyl [C7; C12]	4.80147e-08	2	J3KQN4	1872.98
353	[K].LVIVGDGACGK.[T]	1xCarbamidomethyl [C9]	1.91547e-05	1	P08134; P61586	1088.58
354	[K].LVLVGDGGTGK.[T]		9.7566e-05	1	B5MDF5	1015.58
355	[K].LVWIPSERHGFEAASIK.[E]		3.94969e-06	2	P35580-2	1940.04
356	[K].IVVNLTGRLNK.[-VC]		2.22398e-05	2	P62244	1226.76
357	[K].LVVLGSGGVGK.[S]		3.55592e-05	1	P61224; P62834	985.604
358	[K].LVTLPVSFAQLK.[N]		9.14223e-06	1	Q96AG4	1315.8
359	[K].LVTEMGTYATQSALSSSRPTK.[K]		1.60347e-05	2	P53618	2228.12
360	[K].IVSSSDVGHDEYSTQSLVK.[K]		4.86079e-09	3	Q01082; Q01082-3	2050.99
361	[K].LVSIGAEEIVDGNAK.[M]		5.80674e-09	1	O43707	1514.81
362	[K].IVSLFAEHNDLQYAAPGGLIGVGTK.[I]		0.000323647	1	P41091	2570.36
363	[K].LVSLASEVQDLHLAQRK.[E]		0.000124219	1	Q96N66	1907.07
364	[K].LVSESSDVLPK.[-]		3.95612e-05	1	P05787	1173.64
365	[K].LVSDGQALPEMEIHLQTNAEK.[G]		3.21354e-06	1	Q12931	2323.16
366	[K].LVSDEMVVELIEK.[N]		6.78142e-06	1	P54819	1503.8
367	[K].LVRSVTVVEDDEDEDGDDLLHHHHVSGSRR.[-]		6.0913e-10	2	P02545-2	3423.63
368	[K].LVRQYNEEGRK.[A]		0.000274988	1	Q9BUJ2	1391.74
369	[K].IVRPWAEGTEEGARWLTDEDTRNLK.[E]		3.9281e-05	1	Q13438	2942.48
370	[K].LVRPPVQVYGIEGRYATALYSAASK.[Q]		7.55446e-05	2	P48047	2709.47
371	[K].IVRGDQPAASGDSDDDEPPPLPRLK.[R]		7.45761e-12	4	O00264	2645.32
372	[K].LVRGDAHECFVSPVAK.[A]	1xCarbamidomethyl [C9]	5.41861e-08	1	B7ZM99	1784.91
373	[K].IVRASNGDAWVEAHGK.[L]		1.56674e-06	2	P38646	1709.87
374	[K].IVQMTEAEVRGLCIK.[S]	1xCarbamidomethyl [C13]	5.66588e-07	1	P62140	1746.92
375	[K].IVQLLAGVADQTK.[D]		9.40605e-06	1	O75746	1355.79
376	[K].LVQDVANNTNEEAGDGTTTATVLARSIAK.[E]		2.14793e-12	3	P10809	2959.5
377	[K].LVQAPLDADGDNVLQEK.[E]		1.04995e-07	1	Q02241	1824.93
378	[K].IVQAEGEAEAAK.[M]		2.9717e-06	1	Q99623	1215.62
379	[K].IVPNVLLEQGK.[A]		0.000112461	1	O75390	1209.72
380	[K].LVNTLNTIPSLGQSPGPVVVSNNSSAHGSQRTSGPESSMK.[VG]		1.41824e-06	1	Q7Z3K3	4035.02
381	[K].IVNSAQTGSFK.[Q]		1.5585e-05	1	O75964	1151.61
382	[K].LVNANGEAVYCK.[F]	1xCarbamidomethyl [C11]	7.76263e-06	1	P04040	1337.65
383	[K].IVMEAIQQASVAK.[K]		1.80624e-06	1	Q8TCS8	1387.76
384	[K].MDDPTVNWSNERYEECK.[E]	1xCarbamidomethyl [C16]	0.000620001	1	P15170-3	2172.9
385	[K].NRSADFNPDFVFTEK.[E]		5.8907e-05	2	Q96GQ7	1786.84
386	[K-].MDELQLFRGDTVLLK.[G]		0.000274988	2	P55072	1777.95
387	[K].MDETDASSAVK.[V]		0.000274988	1	Q13148	1153.5
388	[K].MLRHAEASAIVEYAYNDK.[A]		1.69971e-08	1	Q15397	2081.01
389	[K].MLRGNDSSVPRNK.[N]		0.000367627	1	Q8WVM8	1473.76
390	[K].MIREYRQMVETELK.[L]		8.16869e-05	2	P62258	1825.93
391	[K].MLRDQSAVVVQGLPEGVAFK.[H]		4.13528e-08	1	P78347	2144.15
392	[K].MLQGLANGPQCAHYCFSLLK.[V]	2xCarbamidomethyl [C11; C15]	2.0276e-05	1	Q92621	2308.1
393	[K].MLQGESAEAFVAK.[H]		3.05746e-06	1	Q9NYH9	1380.68
394	[K].MLPTYVCATPDGTEK.[G]	1xCarbamidomethyl [C7]	0.000122467	1	P52789	1682.78
395	[-].MLPSTSVNSLVQGNGVLNSRDAARHTAGAK.[R]	1xAcetyl [N-Term]	0.000577799	1	Q53HI1	3093.59
396	[K].MIPCDFLIPVQTQHPIRK.[G]	1xCarbamidomethyl [C4]	9.20748e-06	1	A0A2U3TZU2	2193.17
397	[K].MLNTNYHLPPSPK.[P]		8.2601e-07	1	P03928	1511.77
398	[K].MININILSVCK.[M]	1xCarbamidomethyl [C10]	2.92973e-06	1	Q53GQ0	1304.71
399	[K].MLNGLEDSIGLSK.[M]		8.68177e-07	1	P42704	1376.71
400	[-].MIIYRDLISHDEMFSDIYK.[I]		3.85136e-08	2	A0A0B4J2C3	2389.16
401	[K].MLRLQQEGSENERIEELQEQLEQK.[H]		4.55347e-06	1	Q9UJC3	2957.46
402	[-].MIIPVRCFTCGK.[I]	2xCarbamidomethyl [C7; C10]	0.000498217	1	P62875	1481.74
403	[K].MLLDSEQHPCQLK.[D]	1xCarbamidomethyl [C10]	8.82283e-06	2	Q96C36	1598.77
404	[M].MLGTEGGEGFVVK.[V]	1xAcetyl [N-Term]	7.30512e-08	1	G8JLB6	1365.67
405	[M].MLGTEGGEGFVVK.[V]		0.000380865	1	G8JLB6	1323.66
406	[K].MLGNPSRLPAK.[C]		0.000557778	1	Q14318-2	1183.66
407	[K].MLGNGRLEAMCFDGVK.[R]	1xCarbamidomethyl [C11]	5.8907e-05	1	P47813	1797.84
408	[-].MIEVVCNDRLGK.[K]	1xCarbamidomethyl [C6]	5.8907e-05	1	Q9BZL1	1433.72
409	[K].MLDLLEDFLEHEGYK.[Y]		3.55001e-06	1	Q14839-2	1851.88
410	[-K].MLDDNNHLIQCIMDSQNK.[G]	1xCarbamidomethyl [C11]	0.000684253	1	Q15532	2188.98
411	[K].MLDAEDIVNTARPDEK.[A]		1.51688e-08	2	O43707	1816.87
412	[K].MLDAEDIVGTARPDEK.[A]		3.15105e-05	1	P12814-4	1759.85
413	[K].MICQQVEAIK.[K]	1xCarbamidomethyl [C3]	0.000165017	1	P49792	1219.62
414	[K].MIASDSHRPEVK.[L]		6.60021e-05	1	E9PK91; Q9NYF8	1369.69
415	[K].MLASASEDHFIDIAEVETGDK.[L]		0.000157018	1	Q96J01	2278.05
416	[K].MILIQDGSQNTNVDK.[P]		0.000297277	1	A0A087WTP3	1675.83
417	[K].MLANFESGK.[H]		0.000417543	1	Q9BUQ8	996.482
418	[K].MLRIVEPYVTWGFPNLK.[S]		5.8907e-05	1	Q6DKI1	2063.11
419	[-].MISAAQLLDELMGRDRNLAPDEK.[R]	1xAcetyl [N-Term]	2.71802e-08	1	J3KPP4	2628.31
420	[K].MPACNIMLLGAQRK.[T]	1xCarbamidomethyl [C4]	1.32772e-07	1	Q8WWY3	1602.83
421	[K].MNVEEDVQEEQSK.[E]		1.09212e-05	1	P78316	1564.68
422	[-].MNVDHEVNLLVEEIHRLGSK.[NS]	1xAcetyl [N-Term]	1.80624e-06	1	Q9P1F3	2374.22
423	[K].MNPQSAFFQGK.[L]		4.37017e-05	1	P22307	1254.59
424	[-].MNPQIRNPMK.[A]	1xAcetyl [N-Term]	0.000184861	1	Q9NRW3	1270.64
425	[-].MNNSGADEIGK.[L]	1xAcetyl [N-Term]	1.99536e-06	1	Q96EP5	1177.52
426	[K].MNLSEEVDLEDYVARPDK.[I]		1.1872e-06	2	P43686	2123
427	[K].MNLGVGAYRDDNGK.[P]		3.91913e-10	2	P00505	1509.71
428	[-].MNGTLDHPDQPDLDAIK.[M]	1xAcetyl [N-Term]	1.34412e-08	1	Q92879	1921.9
429	[K].MNGMLLNDRK.[V]		0.000389034	1	Q13310-3; P11940	1191.6
430	[K].MNEAAEEDRQLNNQK.[K]		0.00011407	1	Q96ST2	1789.81
431	[K].MNDQDRTSIHEAMEQQSISISK.[A]		2.40069e-06	1	P49736	2548.18
432	[K].MMRNSTEDIMSLSTQGDYINLQTK.[S]		1.21507e-05	2	O14966	2776.3
433	[K].MLRTAVDSLVAYSVK.[I]		3.55001e-06	1	Q07065	1652.9
434	[K].MMNGGHYTYSENRVEK.[D]		2.89206e-09	3	Q99497	1915.84
435	[K].MMLDDIVSRGRGGPPGQFHDNANGGQNGTVQEIMIPAGK.[A]		1.18942e-05	2	A0A087WTP3	4064.95
436	[-].MMGHRPVLVLSQNTK.[R]	1xAcetyl [N-Term]	2.35302e-09	1	P49368	1752.92
437	[K].MMEIMTREVQTNDLK.[E]		1.49736e-11	1	P61247	1838.88
438	[-].MMCGAPSATQPATAETQHIADQVRSQLEEK.[E]	1xAcetyl [N-Term]; 1xCarbamidomethyl [C3]	1.51984e-07	1	P04080	3327.54
439	[K].MLVSGAGDIK.[L]		0.000557778	1	P40227	990.529
440	[K].MLVLDEADEMLNK.[G]		5.45729e-08	1	P38919	1520.73
441	[K].MLTEAIMHDCVVK.[L]	1xCarbamidomethyl [C10]	8.95922e-05	1	Q04637-9	1546.74
442	[K].MLTAQDMSYDEARNLHSK.[W]		6.27986e-05	1	Q01082; Q01082-3	2109.97
443	[K].MLSSGVCTSTVQLPGK.[V]	1xCarbamidomethyl [C7]	2.29148e-08	1	Q8TC12	1664.83
444	[K-].MLSSAYISDHMK.[V]		0.000602766	1	P56270-2	1382.64
445	[K].MISDAIPELK.[A]		1.82245e-05	1	P40926	1116.6
446	[K].MLSCAGADRLQTGMRGAFGK.[P]	1xCarbamidomethyl [C4]	5.97504e-05	1	P27635	2127.03
447	[K].MLSALLTGVNRAYPYSQTGDDK.[V]		4.09001e-10	1	Q03701	2400.19
448	[K].MMLTHLVVRPGLGSK.[TAS]		0.000242049	2	Q14839-2	1638.92
449	[K].MLAEREEALEEADELDRLVTAK.[T]		3.04099e-05	1	Q9UGY1	2531.27
450	[K].MLADDAEAGAEDEK.[E]		1.77728e-07	1	Q9UPT8	1464.62
451	[K].MKLPEHPEGGEPEDDEAPAK.[G]		0.000105496	1	Q9NX58	2175.99
452	[-].MELVQVLK.[R]	1xAcetyl [N-Term]	3.30628e-06	1	Q9UI09	1001.57
453	[-].MELSAEYLREK.[L]	1xAcetyl [N-Term]	3.58129e-05	1	Q9H3K6	1410.69
454	[K].MEGNAEESTLFCFAVRGQAGGK.[L]	1xCarbamidomethyl [C12]	2.74275e-07	1	A0A087WVQ6	2359.08
455	[K].MEGGTENDLRILEQEEEEEQAGKPGEPSK.[K]		0.000172196	4	Q9BXP5	3229.48
456	[-].MEGGFGSDFGGSGSGK.[L]	1xAcetyl [N-Term]	5.48555e-09	1	Q9Y5L4	1518.62
457	[K].MEEQTEILQNGFNPEEDK.[C]		0.000679453	2	Q9H8H0	2150.95
458	[K].MEEETEVRESEK.[Q]		0.000523456	1	Q9H307	1495.66
459	[K].MEEESGAPGVPSGNGAPGPK.[G]		4.0401e-09	1	P52272-2	1867.85
460	[K].MEEEQRQRQEEPPPGPQRPDQSAAAAGPGDPK.[R]		2.37098e-05	2	Q9BQ61	3483.63
461	[K].MEEANLASRAK.[A]		0.000477547	1	Q9H7N4	1219.61
462	[K].MEDTLEHTDK.[E]		0.000195657	1	Q02952	1218.53
463	[K].MEDSVGCLETAEEVK.[R]	1xCarbamidomethyl [C7]	1.44883e-06	1	P35579	1696.74
464	[-].MEDSASASLSSAAATGTSTSTPAAPTARK.[Q]	1xAcetyl [N-Term]	1.81914e-06	2	O76021	2767.31
465	[K].MEQEVENFSCSR.[-]	1xCarbamidomethyl [C10]	0.000191537	1	Q6PL18	1515.62
466	[K].MEDEDEQGWCK.[G]	1xCarbamidomethyl [C10]	0.000192901	1	Q9UNF0	1426.52
467	[K].MEADPDGQQPEK.[A]		2.89333e-05	1	Q92922	1344.57
468	[K].MEADARSIYVGNVDYGATAEELEAHFHGCGSVNRVTILCDK.[F]	2xCarbamidomethyl [C29; C39]	3.7774e-07	1	Q92843-2	4555.11
469	[K].MDSTEPPYSQK.[R]		0.000328263	1	P68104	1282.56
470	[K].MDSTEPAYSEK.[R]		6.55347e-05	1	A0A2U3TZH3	1257.53
471	[K].MDSTANEVEAVK.[V]		3.54317e-07	1	P07237	1293.6
472	[K].MDQAIIFCRTK.[I]	1xCarbamidomethyl [C8]	0.00012074	1	Q92499	1382.69
473	[K].MDMTSPEQSRNVLQFTEEK.[E]		7.28131e-06	1	Q96JM3	2270.04
474	[K].MDMSLDDIIK.[L]		0.000400198	1	E9PB61	1180.56
475	[K].MDLVTYFGK.[R]		0.000233618	1	P09543	1073.53
476	[-].MDIRPNHTIYINNMNDK.[I]	1xAcetyl [N-Term]	2.97681e-05	1	P08579	2131.01
477	[-].MDLAAAAEPGAGSQHLEVRDEVAEK.[C]	1xAcetyl [N-Term]	5.78416e-11	1	Q14566	2636.26
478	[-].MDGSGEQPRGGGPTSSEQIMK.[T]	1xAcetyl [N-Term]	0.000160398	2	Q07812-2	2190.98
479	[-].MDFQHRPGGK.[T]	1xAcetyl [N-Term]	1.89845e-06	1	Q15428	1214.57
480	[-].MEAREPGRPTPTYHLVPNTSQSQVEEDVSSPPQRSSETMQLK.[K]	1xAcetyl [N-Term]	4.72565e-05	1	Q92536	4766.28
481	[K].MERQVFLATWK.[D]		0.000734135	1	P63010-2	1408.74
482	[-].MESEMETQSARAEEGFTQVTRK.[G]	1xAcetyl [N-Term]	1.95324e-06	1	Q9NRX1	2587.18
483	[-].MESGAYGAAK.[A]	1xAcetyl [N-Term]	0.000660583	1	O43760-2	1026.46
484	[K].MHSPQTSAMLFTVDNEAGK.[I]		4.21754e-05	1	P49588-2	2063.95
485	[-].MHGGGPPSGDSACPLRTIK.[R]	1xAcetyl [N-Term]; 1xCarbamidomethyl [C13]	7.86891e-10	1	P24928	1979.94
486	[K].MHDYDGNNLLDGLELSTAITHVHK.[E]		1.30642e-08	2	Q8NI22	2693.3
487	[K].MHARDFTVSAMHGDMDQK.[E]		7.7479e-07	1	P60842	2076.9
488	[K].MGWSGSGGLGAK.[E]		1.20646e-05	1	J3QK89	1107.53
489	[K].MGVNLTRSNK.[E]		1.48281e-05	2	Q96C36	1119.59
490	[K].MGNLDNRIANPDQLLTQDVEK.[F]		1.07815e-08	1	P28288	2384.19
491	[K].MGGSFLICSK.[L]	1xCarbamidomethyl [C8]	0.000765771	1	Q8NI60	1099.53
492	[K].MGGDIANRVLRSLVEASSSGVSVLSLCEK.[G]	1xCarbamidomethyl [C27]	1.37123e-05	2	Q9UQ80	3034.57
493	[K].MGESSLRNFTMDTESSVYNFEGEDYREK.[Q]		6.46096e-05	2	O60264	3321.43
494	[-K].MGELASESQGSK.[E]		2.41315e-07	1	I3L4C2	1223.56
495	[K-].MFVLDEADEMLSRGFK.[D]		3.15105e-05	2	P60842; Q14240-2	1887.9
496	[K-].MFVGQVPRTWSEK.[D]		0.00072899	2	Q92879	1564.79
497	[K].MFVGGLSWDTSK.[K]		2.27194e-05	1	Q99729-2	1327.64
498	[K].MFVEEVSTGQECGVVLDK.[T]	1xCarbamidomethyl [C12]	1.70946e-05	1	P49588-2	2026.95
499	[K-].MFIGGLSWDTTK.[K]		5.11002e-05	1	Q14103	1355.67
500	[-].MFGSSRGGVRGGQDQFNWEDVK.[T]	1xAcetyl [N-Term]	3.40741e-05	1	Q9BU76	2499.15
501	[K].MFDRHSSLAGCQIINYRTDAK.[Q]	1xCarbamidomethyl [C11]	1.84396e-10	2	A0A087WVQ6	2483.19
502	[-].MEVTGDAGVPESGEIRTLK.[P]	1xAcetyl [N-Term]	3.21899e-05	1	O00273	2031.01
503	[-].MEVSPLQPVNENMQVNK.[I]	1xAcetyl [N-Term]	0.000280896	1	P11388-4	1998.96
504	[-].MEVEAAEARSPAPGYK.[R]	1xAcetyl [N-Term]	0.000383569	1	Q96K58	1747.83
505	[K].MEVDYSATVDQRLPECAK.[L]	1xCarbamidomethyl [C16]	3.30628e-06	1	O00232	2111.97
506	[-].METPSQRRATRSGAQASSTPLSPTRITRLQEK.[E]	1xAcetyl [N-Term]	0.000174658	1	P02545-2	3583.87
507	[-].METLYRVPFLVLECPNLK.[L]	1xAcetyl [N-Term]; 1xCarbamidomethyl [C14]	1.48008e-06	2	Q9NRP0-2	2264.18
508	[-].METEQPEETFPNTETNGEFGK.[R]	1xAcetyl [N-Term]	6.93689e-05	1	P61978-3	2457.04
509	[-].METDAPQPGLASPDSPHDPCK.[M]	1xAcetyl [N-Term]; 1xCarbamidomethyl [C20]	2.65668e-05	1	O43347	2291.99
510	[-].MESRDPAQPMSPGEATQSGARPADRYGLLK.[H]	1xAcetyl [N-Term]	1.09008e-06	1	Q9BQG0-2	3258.56
511	[K].MESQLQNDSK.[K]		9.15224e-05	1	Q9NTJ3	1179.53
512	[-].MESQEPTESSQNGK.[Q]	1xAcetyl [N-Term]	0.000247252	1	A6NFX8	1593.67
513	[-].MDEMATTQISK.[D]	1xAcetyl [N-Term]	1.62031e-07	1	P13797	1296.58
514	[K].NRSSAVDPEPQVK.[L]		3.8452e-05	2	Q5SSJ5	1426.73
515	[K].NRTFSVWYVPEVTGTHK.[V]		1.03172e-05	1	P21333	2021.02
516	[K].NRVQNMALYADVGGK.[Q]		3.9548e-09	2	P51571	1635.83
517	[K].QEPENDQGVVSQAGK.[D]		9.07744e-06	1	Q9BTC0	1585.75
518	[K].QENESGYERRPLEMEQQQAYRPEMK.[T]		0.000590152	1	Q9BUJ2	3126.44
519	[K].QEMVDIIETVYRGARK.[G]		8.63658e-06	1	P83876	1908
520	[K].QEIQHLFREPEK.[R]		1.42836e-06	3	P04844	1553.81
521	[K].QEILAALEK.[G]		8.8328e-05	1	C9JIZ6	1014.58
522	[K].QELGRVIHLSNLPHSGYSDSAVLK.[L]		3.2011e-08	2	A8MXP9	2620.38
523	[K].QEFERNLARFREDHPDLIQNAK.[K]		2.10099e-05	1	P17480	2726.38
524	[K].QEESVDPDYWEK.[L]		2.11219e-06	1	Q14839-2	1524.65
525	[K].QEEQMETEHINPVTEK.[R]		0.000620001	1	V9GYT7	1941.89
526	[K].QEELVQQVRK.[R]		1.97074e-05	2	O95983	1256.7
527	[K].QEATRQDHAQQLATAAEEREASLRERDAALK.[Q]		0.000216086	1	Q14980	3492.75
528	[K].QEAADAALRVLIGENEK.[A]		1.1435e-07	1	P55265-4	1826.96
529	[K].QDWVDGEPTEAEK.[D]		1.512e-06	1	P78527	1503.66
530	[K].QEQAHDDAIWSVAWGTNK.[K]		1.35186e-05	1	Q9GZS3	2055.95
531	[K].QDTFALASQQK.[A]		3.44378e-07	1	P09110	1236.62
532	[K].QDRTLTIVDTGIGMTK.[A]	1xOxidation [M14]	3.16815e-06	1	P07900-2	1764.92
533	[K].QDRTLTIVDTGIGMTK.[A]		9.32177e-07	2	P07900-2	1748.92
534	[K].QDRITRYQGVNLYVK.[N]		0.000480932	3	P11940	1853
535	[K].QDRIFPPETSASVAATPPPSTASAPAAVNSSASADK.[P]		4.15132e-06	5	P09874	3496.72
536	[K].QDMPNAMPVSELTDK.[L]		1.62346e-06	1	P84085	1675.77
537	[K].QDLPNAMNAAEITDK.[L]	1xOxidation [M7]	0.00029939	1	P61204	1646.77
538	[K].QDLPNAMNAAEITDK.[L]		4.12723e-09	1	P61204	1630.77
539	[K].QDLPNAMAISEMTDK.[L]		3.91415e-07	1	P18085	1663.77
540	[K].QDLAYERQYEQQTYQVIPEVIK.[N]		6.75535e-08	1	B0QY89	2741.38
541	[K].QDGGTAPVASASPK.[L]		1.74314e-06	1	Q96T37	1285.64
542	[K].QDEQVGLPGK.[G]		0.00044497	1	P11388-4	1070.55
543	[K].QDEEQRLK.[E]		0.000454504	1	P27797	1045.53
544	[K].QDAQSLHGDIPQK.[Q]		2.2431e-08	2	Q9NR30	1436.71
545	[K].QDSLVINLNRSNPK.[L]		9.88016e-10	2	Q9Y5B9	1597.87
546	[K].QCVNRIITEK.[A]	1xCarbamidomethyl [C2]	0.000359904	1	P55809	1260.67
547	[K].QEQIINTMTQDLRGANEK.[L]		1.21672e-08	1	P12270	2089.03
548	[K].QESTEYRRQVQSLTCEVDALK.[G]	1xCarbamidomethyl [C15]	1.45151e-05	2	P08670	2540.24
549	[K].QGFGNLPICMAK.[T]	1xCarbamidomethyl [C9]	4.18766e-05	1	P11586	1335.65
550	[K].QGESEVSRISEVLQK.[L]		3.97023e-07	2	Q07065	1688.88
551	[K].QGEMREMQQLSGGQK.[S]		8.77195e-09	2	Q9UQE7	1706.79
552	[K].QGEEEDAEIIVK.[I]		8.72676e-08	1	Q9UHX1	1359.66
553	[K].QGDTILVSGMK.[T]		8.15889e-06	1	Q8TEM1	1148.6
554	[K].QFYDQALQQAVVDDDANNAK.[A]		9.01311e-06	2	A6NMH8	2253.04
555	[K].QFVVFEGNHYFYSPYPTK.[T]		1.01326e-07	1	P04843	2223.05
556	[K].QFVPAVEK.[VG]		0.000674686	1	Q96RP9-2	917.509
557	[K].QFTPCQLLADHANSPNK.[K]	1xCarbamidomethyl [C5]	6.76393e-11	2	H0YFD6	1940.93
558	[K].QFSSADEAALK.[E]		1.46187e-05	1	Q9HCC0	1166.57
559	[K].QFPVTRGQDVGRYQVSWSLDHK.[S]		0.000310183	1	P51571	2603.31
560	[K].QFNYTHICAGASAFGK.[N]	1xCarbamidomethyl [C8]	1.1014e-08	2	P13804	1771.82
561	[K].QFGAQANVIGPWIQTK.[M]		0.000508883	1	P12814-4	1757.93
562	[K].QESDQLVLNQHPASDK.[I]		0.000542257	1	P15924	1808.88
563	[K].QFFVAVEREEWK.[F]		0.000337692	1	P38919	1567.79
564	[K].QFAPIHAEAPEFMEMSVEQEILVTGIK.[V]		6.55347e-05	1	P06576	3044.51
565	[K].QFAEMYVAK.[F]		0.000230328	1	P13639	1086.53
566	[K].QEYVDYSESAK.[K]		5.46792e-07	1	O60832	1318.58
567	[K].QEYLNEYEAEK.[IS]		4.06368e-06	1	Q969G3	1415.63
568	[K].QEYDESGPSIVHRK.[C]		4.71831e-06	3	P60709; P63261	1644.8
569	[K].QEVRQEVEEWVASGNK.[R]		0.000397377	1	P13995	1887.92
570	[K].QEVREAVELPLTHFELYK.[Q]		0.000394577	4	P43686	2201.16
571	[K].QEVQAWDGEVRQVSK.[H]		6.64729e-05	1	P45974	1758.88
572	[K].QEVPSWLENMAYEHHYK.[G]		1.73078e-06	2	A0A0D9SF53	2160.98
573	[K].QEVMISDLEERLK.[K]		4.75199e-06	1	P35580-2	1589.82
574	[K].QEVIRGWEEGVAQMSVGQRAK.[L]		1.56674e-06	1	P62942	2358.2
575	[K].QETVADFTPK.[K]		4.72565e-05	1	O75400-3	1135.56
576	[K].QESTVATERQK.[R]		5.33269e-05	1	Q9H307	1276.65
577	[K].QFCLQNAQHDPLLTGVSSSTNPFRPQK.[V]	1xCarbamidomethyl [C3]	3.1234e-06	2	P63218	3070.52
578	[K].QCVENADLPEGEK.[K]	1xCarbamidomethyl [C2]	1.30464e-05	1	A0A087WW66	1488.66
579	[K].QCPNAVVLFDEVDK.[A]	1xCarbamidomethyl [C2]	1.25014e-05	1	Q9H078	1633.79
580	[K].QCMMFSATLSK.[D]	1xCarbamidomethyl [C2]	3.8452e-05	1	O00148	1303.58
581	[K].PYDDDAEYMK.[H]		0.000438725	1	Q13045	1246.49
582	[M].PYANQPTVRITELTDENVK.[F]		2.586e-08	1	P19387	2188.12
583	[K].PWDDETDMAK.[L]		5.75806e-06	1	P24534	1207.49
584	[K].PWALTFSYGRALQASALK.[A]		3.62657e-06	1	J3KPS3	1980.07
585	[K].PVYPGQTLQTEMWK.[E]		1.58918e-06	2	P51659-2	1677.83
586	[K].PVWYAGRDPAAAPATGNK.[K]		3.10656e-05	1	E9PCR7	1841.93
587	[K].PVVTISDEPDILYK.[R]		9.2557e-07	1	P82664	1588.85
588	[K].PVVSFIAGLTAPPGRRMGHAGAIIAGGK.[G]		0.000615647	2	P53597	2701.51
589	[K].PVVQEPNQK.[V]		0.000749789	1	P49406	1038.56
590	[K].PVVGIIYPPPEVRNIVDK.[T]		1.42087e-05	1	Q15459	2005.15
591	[K].PVTTPEEIAQVATISANGDK.[E]		5.69137e-12	1	P10809	2041.04
592	[K].PVTALEYTFSRSDPTSYAGYIEDLK.[K]		1.2081e-08	1	P54709	2823.37
593	[K].PVSPLLLASGMARDWPDARGIWHNDNK.[ST]		0.000278913	2	P12277	3016.52
594	[K].PYECVQCGK.[GS]	2xCarbamidomethyl [C4; C7]	0.000242049	1	P17028	1140.48
595	[K].PVSGQDTSGNTEGSPAAEK.[A]		3.05746e-06	1	Q96S66	1831.83
596	[K].PVPAAPVPSPVAPAPVPSRRNPPGGK.[S]		2.54451e-09	1	Q9UK76	2512.41
597	[K].PVIGSQYPLEK.[V]		0.000143175	1	Q08257	1230.67
598	[K].PVGSLAGIGEVLGK.[K]		6.73336e-06	2	O75531	1296.75
599	[K].PVFWSPSSRTALAEAELEYNPEHVSRSIYVK.[F]		6.48572e-07	1	Q9NSE4	3562.8
600	[K].PVFTDPPVK.[T]		2.95572e-05	1	Q9Y237-2	999.551
601	[K].PVFHVGFLVK.[T]		0.000698855	1	P24928	1142.67
602	[K].PVFATVDGQEK.[F]		3.75063e-07	1	Q10713	1190.61
603	[K].PVEELTEEEK.[Y]		0.000498217	1	J3QLS3	1202.58
604	[K].PVEAPAANSDQTVTVK.[E]		0.000274988	1	P80723	1626.83
605	[K].PVDVEALGLHDYCDIIK.[H]	1xCarbamidomethyl [C13]	0.000116527	2	O60885	1956.97
606	[K].PVDENHQQDGDEDSLVSHFYTNPIAK.[P]		4.55347e-06	1	P52948	2955.34
607	[K].PVDASALGLHDYHDIIK.[H]		3.63833e-08	2	A0A0G2JK44	1863.96
608	[K].PVDAEALELHDYHDIIK.[H]		6.1387e-06	2	Q15059	1977.99
609	[K].PVSAVKPTVAPPLAEPGAGK.[G]		2.40377e-09	1	P36957	1886.07
610	[K].PYFPIPEEYTFIQNVPLEDRVRGPK.[G]		3.0614e-09	2	Q00839-2; Q00839	3004.56
611	[K].PYLISGADDRLVK.[I]		2.78205e-07	1	P35606	1446.8
612	[K].PYLPQICGTVLWRLNNK.[S]	1xCarbamidomethyl [C7]	1.27884e-08	1	O75533	2072.11
613	[K].QCFYEDIAQGTK.[C]	1xCarbamidomethyl [C2]	0.000107769	1	Q86XR7-2	1459.65
614	[K].QCCGTDGVEANYIK.[T]	2xCarbamidomethyl [C2; C3]	1.12515e-08	1	O75533	1614.69
615	[K].QATEGPCNMPK.[P]	1xCarbamidomethyl [C7]	3.58129e-05	1	O75521	1232.54
616	[K].QATDNSEISSATK.[L]		7.34295e-09	1	P46100	1351.63
617	[K].QASAAEDRIRELEEAMAGERDK.[F]		0.000111665	1	Q03252	2475.19
618	[K].QAQILASEAEK.[A]		6.27109e-06	1	Q9UJZ1	1187.63
619	[K].QAQLAQTLQQQEQASQGLRHQVEQLSSSLK.[Q]		6.65993e-08	1	Q14980	3362.74
620	[K].QAPDNEITIK.[K]		0.000146257	1	Q9NX58	1128.59
621	[K].QANGVVGNEAAVK.[E]		3.69765e-07	1	Q9UGP8	1256.66
622	[K].QALVGSDSAEDEK.[R]		4.33231e-06	1	O43159	1348.62
623	[K].QALEGLGDLK.[L]		0.000454504	1	A0A2R8Y5P7; P12081	1043.57
624	[K].QAGVAIGRLCEK.[C]	1xCarbamidomethyl [C10]	1.86801e-07	1	Q7RTV0	1301.7
625	[K].QAGPASVPLRTEEEFK.[K]		0.000316844	2	P30101	1758.9
626	[K].QAFEQALEFHK.[S]		0.000581888	1	Q4LE39	1347.67
627	[K].QAEVANQETK.[E]		7.08638e-05	1	A6NEL0	1117.55
628	[K].QAEETYENIPGQSK.[I]		3.46162e-08	2	O00410-3	1593.74
629	[K].QADVNLVNAK.[L]		5.24953e-06	1	O43175	1071.58
630	[K].QADSVEQAVYYCK.[K]	1xCarbamidomethyl [C12]	3.2884e-05	1	Q9H2P0	1560.7
631	[K].QADRRQSMAFSILNTPK.[K]		0.000380865	1	Q14980	1963.02
632	[K].QADLYISEGLHPRIITEGFEAAK.[E]		8.18562e-08	2	P40227	2558.32
633	[K].QAASGLVGQENAREACGVIVELIK.[S]	1xCarbamidomethyl [C16]	1.19336e-07	1	Q9Y265	2512.32
634	[K].QAAGVISLPVGGNK.[D]		0.000460973	1	Q96T37	1310.74
635	[K].QAAASATQTIAAAQHAASTPK.[A]		7.15089e-08	1	Q9Y490	1995.03
636	[K].PYVLNDLEAEASLPEK.[K]		3.22805e-11	2	Q9Y3C1	1787.91
637	[K].PYTCPDCGRSFTQSK.[S]	2xCarbamidomethyl [C4; C7]	0.000342507	1	Q6DD87	1803.78
638	[K].PYSSGGPRVWYVSNIDGTHIAK.[T-]		2.8977e-08	1	A0A2U3TZU2	2404.2
639	[M].PYQYPALTPEQK.[K]		4.95917e-06	1	J3KPS3	1434.73
640	[K].PYQCPVCQQRFK.[R]	2xCarbamidomethyl [C4; C7]	7.16481e-07	2	P56270-2	1610.76
641	[K].PYIQVDIGGGQTK.[T]		0.000179687	1	P11021	1375.72
642	[K].QGFNVVVESGAGEASK.[F]		1.61716e-08	1	Q13423	1578.78
643	[M].PVAVGPYGQSQPSCFDRVK.[M]	1xCarbamidomethyl [C14]	1.10926e-08	2	P60602	2092.03
644	[K].QGGLGPMNIPLVSDPK.[R]		7.71724e-05	1	Q06830	1622.86
645	[K].QGPGPGGPK.[G]		0.000238641	1	P23246	794.416
646	[K].QQEMMAALTDAIQDK.[K]		0.000586005	1	Q92616	1692.79
647	[K].QQDSTYPIK.[N]		0.000470847	1	P46977	1079.54
648	[K].QQCLMALDTFK.[E]	1xCarbamidomethyl [C3]	7.93976e-05	1	Q03701	1354.65
649	[K].QQASASTDGVDK.[L]		1.49339e-05	1	P46100	1206.56
650	[K].QQAIELTQEEPYSDIIATPGPRFHII.[-]		0.000432566	1	O60216	2966.53
651	[K].QPVTDPLLTPVEK.[A]		1.15606e-05	1	Q9BVJ6	1436.8
652	[K].QPTSEANCSAMFGK.[L]	1xCarbamidomethyl [C8]	1.70303e-07	1	Q29RF7	1527.66
653	[K].QPTPPSEAAASK.[K]		0.000628801	1	Q86UP2	1183.6
654	[K].QPPVSPGTALVGSQK.[E]		2.0384e-06	2	P17096-3	1465.8
655	[K].QPPERELSRLRRLYQGHLQEESGPPPESMPK.[M]		0.00026354	1	Q9Y676	3641.86
656	[K].QPMNAASGAAMSLAGAEK.[N]		1.74197e-10	2	P08195-2	1704.8
657	[K].QPMFYHLGHFSK.[F]		0.000553857	2	A0A0G2JLB3	1491.72
658	[K].QPIPAAYNRYDQERFK.[G]		5.07382e-05	1	Q6P1J9	1996
659	[K].QQEVVVAGSSLPTSSK.[V]		2.99093e-10	1	Q9H3P7	1616.85
660	[K].QPGNETADTVLK.[K]		0.000205619	1	P61758	1272.64
661	[K].QPCPSQYSAIK.[E]	1xCarbamidomethyl [C3]	7.82771e-05	1	O95861-2	1278.61
662	[K].QPCPSESDIITEEDK.[S]	1xCarbamidomethyl [C3]	7.99722e-09	2	O75475	1747.77
663	[K].QPAPTTIGGLNK.[K]		2.11599e-05	1	P27816	1196.66
664	[K].QPAIMPGQSYGLEDGSCSYK.[D]	1xCarbamidomethyl [C17]	2.56389e-05	2	P14866	2187.97
665	[K].QNRPRSSTVMYICHPESK.[H]	1xCarbamidomethyl [C13]	0.000143175	1	Q96DZ1	2190.05
666	[K].QNLIEELRK.[C]		0.000213043	2	Q9UKD2	1142.65
667	[K].QNLEGDHSDAPMETETSFK.[N]		1.24781e-06	1	O95757	2135.92
668	[K].QNAHIVEWSPRGEQYVVIIQNK.[I]		4.46438e-05	2	Q9NWT1	2608.36
669	[K].QNADISAMQDTINK.[L]		2.79102e-09	1	P07196	1548.73
670	[K].QMVIDVLHPGK.[A]		3.87263e-05	2	P62847-4	1236.68
671	[K].QMRQGAFLVNAARGGLVDEK.[A]		4.43275e-05	2	P56545-2	2160.13
672	[K].QMRILHVNGFNGEGGEEDPQAARSNSDGEK.[A]		3.21354e-06	1	Q5JWF2	3242.49
673	[K].QMQSSFTSSEQELERLRSENK.[D]		2.22398e-05	1	Q86UP2	2514.19
674	[K].QPEDDLFDRLNTGILNK.[H]		3.43172e-05	1	P11387	1988.01
675	[K].QMNMSPPPGNAGPVIMSIEEK.[M]		4.68487e-06	2	Q92843-2	2227.06
676	[K].QQGHFNSMVALAYSPDGQYIVTGGDDGK.[V]		6.98637e-05	1	A0A0B4J2E5	2955.36
677	[K].QQLDSCVTK.[C]	1xCarbamidomethyl [C6]	1.68531e-05	1	Q96C01	1078.52
678	[K].QRFQQLVHQMTELCWEK.[C]	1xCarbamidomethyl [C14]	4.32398e-07	1	O60220	2261.1
679	[K].QRFPLGGDDEVMSSTLQQFSK.[V]		7.69299e-07	1	Q9UKG1	2370.14
680	[K].QRFDQPLEASTWLK.[N]		3.03579e-06	2	P51398	1718.89
681	[K].QREFESRLADALQELRAQHEDQVEQYK.[K]		5.04659e-08	1	P02545-2	3316.63
682	[K].QRDFNQNFILTAQASPSNTVWK.[I]		2.07132e-05	1	Q9UKK6	2565.28
683	[K].QRCPPGVVPACHNSK.[D]	2xCarbamidomethyl [C3; C11]	4.60984e-07	1	P49327	1706.82
684	[K].QQYLQSIEEREK.[L]		3.91415e-07	2	P21912	1550.78
685	[K].QQVTILATPLPEESMK.[Q]		0.000210042	1	Q12846	1784.95
686	[K].QQVQVVGLQEREVK.[C]		1.62031e-07	1	O00139-4	1639.91
687	[K].QQVEQSSASQTGIK.[Q]		3.55001e-06	1	Q9H4A3-7	1490.74
688	[K].QQTNNQTEVVK.[I]		2.9717e-06	1	Q5BKZ1	1288.65
689	[K].QQTLEAEEAK.[R]		0.000256173	1	Q16643-3	1146.56
690	[K].QQSNEHLRRQFASQANVVGPWIQTK.[M]		8.22694e-05	3	O43707	2922.51
691	[K].QQHQEQQALQQSTTAK.[L]		1.33979e-06	1	Q15075	1853.91
692	[K].QQSEEDLLLQDFSRNLSAK.[S]		3.47506e-06	1	Q9UNL2	2221.11
693	[K].QQQQQQQQQQQQQQQQQQHVTSWPGK.[Q]		3.2884e-05	1	Q14119	3216.53
694	[K].QQQQQQNDVVK.[L]		1.09212e-05	1	Q15286	1342.67
695	[K].QQQQQHIECVVCGDK.[S]	2xCarbamidomethyl [C9; C12]	0.000561726	1	P24468	1856.84
696	[K].QQQLLNEENLRK.[Q]		1.80953e-05	1	Q5T9A4; Q9NVI7	1512.81
697	[K].QQQEPTGEPSPK.[R]		1.30464e-05	1	F5H6H0	1325.63
698	[K].QQQDQVDRNIK.[E]		4.53589e-08	2	Q15233	1371.7
699	[K].QQPTQFINPETPGYVGFANLPNQVHRK.[S]		6.2348e-09	1	Q15019-2	3080.57
700	[K].QQNQELQEQLRSLEQLQK.[E]		1.32333e-05	1	Q14980	2240.16
701	[K].QQMLENQMEVRKK.[E]		0.000665252	1	Q01082; Q01082-3	1661.85
702	[K].QQISLATQMVRMILK.[I]		5.60476e-05	1	P48643	1759.99
703	[K].QQLSAEELDAQLDAYNARMDTS.[-]		1.00608e-07	1	E9PB61	2469.12
704	[K].QQIQSIQQSIERLLV.[-]		0.000138181	2	P55769	1783.01
705	[K].QQLPEQPFEK.[A]		1.25014e-05	1	P46087-4	1243.63
706	[K].QQREAEFTK.[S]		0.000561726	2	E9PI68	1136.57
707	[K].QMIAVADENQNHHLEPEEVLK.[Y]		8.22801e-09	2	Q9BRK5	2444.19
708	[K].QMGNLEDAETK.[D]		0.000153709	1	Q8WYP5-2	1235.56
709	[K].QMFGNADMNTFPTFK.[F]		5.37074e-05	1	P18859-2	1748.78
710	[K].QLLIDPEDDVRDNILK.[Y]		2.3879e-05	1	P55283	1896.01
711	[K].QILDSAASLTGSK.[R]		1.78398e-05	1	P46013	1290.69
712	[K].QLLCGAAIGTHEDDK.[Y]	1xCarbamidomethyl [C4]	1.0331e-08	2	P12268	1627.77
713	[K].QLLCDLVGISPSSEHDVLK.[E]	1xCarbamidomethyl [C4]	7.10021e-08	1	Q9UDR5	2110.08
714	[K].QLLAEESLPTTPFYFILGK.[H]		0.000628801	1	Q8IWA0	2167.17
715	[K].QLFSSLFSGILK.[E]		0.000739317	1	P78527	1339.76
716	[K].QLFDQVVK.[T]		0.000538444	1	P35241-5; P26038; E7EQR4	976.546
717	[K].QLEPVYNSLAK.[K]		3.76405e-05	1	P13667	1261.68
718	[K].QLENSLNEFGEK.[W]		1.50405e-05	1	P26639-2	1407.68
719	[K].QLEDGRTLSDYNIQK.[-EV]		6.18252e-06	7	P62979	1779.89
720	[K].QLEAIDQLHLEYAK.[R]		7.0362e-05	1	O43707	1670.87
721	[K].QICVVMLESPPK.[G]	1xCarbamidomethyl [C3]	0.000105496	1	Q15366-3	1400.73
722	[K].QICPEVENAQPGALK.[S]	1xCarbamidomethyl [C3]	8.11084e-05	1	Q96CM8-2	1653.83
723	[K].QLLLSTSMDRDVK.[C]		8.99608e-07	1	Q8TEQ6	1505.8
724	[K].QIATLHAQVADMK.[K]		7.81804e-06	2	P35579	1425.75
725	[K].QLAAENRLTEMETLQSQLMAEK.[L]		1.08373e-09	1	P35579	2534.26
726	[K].QHNEDILEYK.[R]		6.55347e-05	1	O43677	1288.62
727	[K].QHLSNMEVQVASQSSQRTGK.[G]		8.49275e-11	1	P12270	2215.09
728	[K].QGTQYTFSSIEREEYGK.[L]		1.51393e-09	2	Q08945	2022.94
729	[K].QGTPMCVPSK.[N]	1xCarbamidomethyl [C6]	0.000100378	1	A0A087WUT6	1104.52
730	[K].QGTFHSQQALEYGTK.[L]		2.79227e-05	1	P53597	1694.81
731	[K].QGTEIDGRSISLYYTGEK.[G]		6.90105e-08	3	P19338	2016.99
732	[K].QGTAVEVEAESLDPTVKPVDVGGDEPEEK.[V]		1.95677e-05	1	P49321	3024.45
733	[K].QGSQPRGQQSAEEENFK.[K]		5.71725e-06	1	Q15014	1919.88
734	[K].QGSGSSQPMEVQEGYGFGSGDDPYSSAEPHVSGVK.[R]		1.27472e-06	1	Q13263	3557.54
735	[K].QGSDAYDAQTYDVASK.[E]		7.43834e-06	1	Q9NU22	1718.75
736	[K].QGQYSPMAIEEQVAVIYAGVRGYLDK.[L]		0.000128709	1	P25705	2885.45
737	[K].QGQIITCPAVCNFQTGEYVVVHDNK.[V]	2xCarbamidomethyl [C7; C11]	0.000448126	1	Q9H8H0	2877.37
738	[K].QIAQLQDFVRAK.[G]		8.3447e-05	1	Q13190	1416.8
739	[K].QLLPCEMACNEK.[LV]	2xCarbamidomethyl [C5; C9]	1.5256e-05	2	Q9NR45	1492.66
740	[K].QLLSLAANGIQRNTLNIDK.[L]		0.000342507	1	Q9BVL2	2082.17
741	[K].QLIVANAGDSRCVVSEAGK.[A]	1xCarbamidomethyl [C12]	2.22398e-05	2	O15355	1974.01
742	[K].QMAAEEAMK.[A]		9.68752e-05	1	P55265-4	1008.45
743	[K].QLYESLMAAHASRDRVIK.[N]		0.000204166	1	Q4VC31	2088.1
744	[K].QLWGLLIEETEK.[R]		0.000112461	1	Q01082; Q01082-3	1458.78
745	[K].QIVWNGPVGVFEWEAFARGTK.[A]		6.87858e-06	1	P00558	2391.22
746	[K].QLVTNACLIK.[E-]	1xCarbamidomethyl [C7]	1.83545e-05	1	Q99873-3	1159.65
747	[K].QLVRQVREMEAELEDERK.[Q]		4.85448e-06	1	P35579	2258.16
748	[K].QLVKPEQLPIYTAPPLQSK.[Y]		1.17879e-06	1	A0A087WYF7	2150.22
749	[K].QLVARPDVVEMHDVTAQDPK.[L]		3.35797e-09	2	Q13435	2248.14
750	[K].QITSYGETCPGLEQYAIK.[K]	1xCarbamidomethyl [C9]	1.66383e-08	1	P50990	2057.98
751	[K].QLTLSCPLCVNPVCRETK.[S]	3xCarbamidomethyl [C6; C9; C14]	2.83652e-08	1	P22830-2	2175.07
752	[K].QLSVVVPSYNEEK.[R]		0.000118194	1	Q9Y673	1491.77
753	[K].QISQMADDTVAELDRHLAVK.[T]		0.000147299	1	Q96E11	2240.13
754	[K].QLSPTEAFPVLVGDMDNSGSLNAQVIHQLGPGLRSK.[M]		3.17354e-05	1	O96008	3775.94
755	[K].QLSDAISIIGREDFPQK.[W]		5.93272e-05	1	P55060	1917.01
756	[K].QLRTFYQMYDK.[G]		0.000523456	1	Q9NSE4	1492.73
757	[K].QLRSLAGMK.[Y]		4.09929e-05	1	Q96ME7	1003.57
758	[K].QIRHESGASIK.[I]		1.18259e-08	2	P61978-3	1225.66
759	[K].QLRFEDVVNQSSPK.[N]		0.000140157	2	Q01085-2	1646.85
760	[K].QLRADMEDLMSSK.[D]		7.93976e-05	1	P35580-2	1523.72
761	[K].QLQSEQPQTAAARS.[-]		1.99897e-05	1	Q9UI12	1514.76
762	[K].QIQRRNPEMLK.[Q]		0.000703791	1	J3KQ48	1412.78
763	[K].QLQQAVTGISNAAQATASDDASQHQGGGGGELAYALNNFDK.[Q]		0.000293094	1	P35221-2	4103.93
764	[K].QLQQAQAAGAEQEVEK.[F]		4.65167e-06	2	P39748	1727.86
765	[K].QLQATSVPHPVSRPLNNTQK.[S]		0.000420505	1	O14965	2215.19
766	[K].QLQAETEPIVK.[M]		9.89622e-05	1	P60228	1255.69
767	[K].QIPFPSGTPLHANSMVSENVIQSTAVTTVSSGTK.[E]		3.62657e-06	1	Q12904-2	3485.76
768	[K].QLMGQVLAK.[V]		0.000242049	1	Q9BQG0-2	987.566
769	[K].QIMENAEINNIIK.[I]	1xOxidation [M3]	2.28815e-05	1	Q02880; P11388-4	1545.79
770	[K].QIMENAEINNIIK.[I]		1.88134e-07	1	Q02880; P11388-4	1529.8
771	[K].QGIETPEDQNDLRK.[M]		8.51459e-06	2	Q15637-5	1642.8
772	[K].LTYTAEVSVPK.[E]		0.000340091	1	P09960	1207.66
773	[K].PVAIQTYPILGEK.[I]		5.03788e-05	1	Q8TED0	1428.81
774	[K].PTVASQNQNLPVAK.[L]		1.48775e-07	1	Q13492	1466.8
775	[K].PAQQSLGSQVK.[T]		2.62816e-07	1	Q99626	1142.62
776	[K].PAQPALSREELEALFLPYDLK.[R]		3.21899e-05	1	Q9H0A0	2400.28
777	[K].PAQIRFSNISAAK.[A]		1.84855e-05	1	P50991	1402.78
778	[K].PAPYWEGTAVIDGEFK.[E]		2.76233e-07	1	Q13162	1779.86
779	[K].PAPPQTEQVESK.[R]		1.01523e-06	1	Q15061	1310.66
780	[K].PAPPPTIEEK.[V]		0.000110875	1	P18583-5	1078.58
781	[K].PAPFFVLDEIDAALDNTNIGK.[V]		0.000233618	1	Q14683	2260.15
782	[K].PAPDETSFSEALLK.[R]		1.37311e-08	1	Q12905	1504.75
783	[K].PALVSTVEGGQDPK.[N]		0.000367627	1	Q14690	1397.73
784	[K].PALPAGTEDTAK.[E]		7.82771e-05	1	P06396	1170.6
785	[K].PALLHSTFFPALQGAQTK.[M]		1.19336e-07	1	P23381	1927.04
786	[K].PALELLHYLK.[N]		0.000689087	1	P51398	1196.7
787	[K].PAHSQNQSNFSSYSSK.[G]		5.97504e-05	1	G3V1L9	1768.79
788	[K].PARIYGLGSLALYEK.[A]		3.97023e-07	1	P36542	1650.92
789	[M].PAGPVQAVPPPPPVPTEPK.[Q]		3.78468e-06	1	Q15459	1875.04
790	[K].PAEEQLDVGQSK.[D]		2.54125e-06	1	Q03188	1300.64
791	[K].PAEATAGSGGVNGGEEQGLGK.[R]		3.36452e-08	2	Q1KMD3	1885.89
792	[K].PADTEPPPLLVYK.[W]		4.18095e-06	1	Q6P2Q9	1439.78
793	[K].PAAVVLQTK.[G]		0.000182256	1	Q14697-2	926.567
794	[K].PAAVAAENEEIGSHIK.[H]		1.10355e-07	3	Q9Y490	1635.83
795	[K].PAASLAVHTDK.[V]		4.96676e-05	1	Q13610	1109.59
796	[K].PAASIASGGSNSSNK.[G]		8.11179e-09	1	O60264	1347.65
797	[K].PAASGPLSHPTPLSAPPSSVPLK.[S]		9.08745e-05	1	P35658-3	2208.2
798	[K].PAAATVTK.[K]		0.00019705	2	P16403	758.441
799	[K].PAAAATGPPPGNTSSTQK.[W]		2.55444e-07	1	Q9H2P0	1652.82
800	[K].NYTEEEDRFLICMLHK.[LM]	1xCarbamidomethyl [C12]	0.000423489	1	O60264; B7ZLQ5	2097.97
801	[K].NYTDEAIETDDLTIK.[L]		1.80274e-07	2	O14818	1740.82
802	[K].NYSPYYNTIDDLK.[D]		0.000175902	1	P35527	1605.74
803	[K].PAESSAVAATEK.[K]		1.99792e-09	1	O95182	1160.58
804	[K].NYRSVIRACMEEMHQVAIAAK.[D]	1xCarbamidomethyl [C9]	3.65851e-05	1	Q9BW27	2477.22
805	[K].PASGCEAETQTEELK.[N]	1xCarbamidomethyl [C5]	7.69299e-07	2	P11717	1649.73
806	[K].PATALCGVVSADGK.[I]	1xCarbamidomethyl [C6]	6.3488e-07	1	Q29RF7	1345.68
807	[K].PGHGIADCPAALENQDMGTGICYRCGSTEHEITK.[C]	3xCarbamidomethyl [C8; C22; C25]	1.87503e-05	1	Q8N567	3745.65
808	[K].PGGSLDNSEQK.[C]		0.000116527	1	Q9Y5L4	1131.53
809	[K].PGGRLILPVGPAGGNQMLEQYDK.[L]		3.16606e-10	1	H7BY58	2410.25
810	[K].PGEHGSTYGGNPLGCRVAIAALEVLEEENLAENADK.[L]	1xCarbamidomethyl [C15]	1.25428e-07	1	P04181	3780.81
811	[K].PGAIVIDCGINYVPDDK.[K]	1xCarbamidomethyl [C8]	2.08236e-06	1	P11586	1845.91
812	[K].PFTCLDGSATIPFDQVNDDYCDCK.[D]	3xCarbamidomethyl [C4; C21; C23]	1.46187e-05	1	K7ELL7	2838.17
813	[M].PFSNSHNALK.[L]		3.8117e-06	1	P12277	1114.56
814	[K].PFSLQETYEAK.[R]		0.000124219	1	Q9NVA2-2; Q14141	1312.64
815	[K].PFMTGAAEQIK.[H]		5.72557e-05	1	A0A0B4J2C3	1192.6
816	[K].PFLNGLTGKPVMVK.[L]		3.56846e-07	2	F8W0W6	1500.86
817	[K].PFLLPVEAVYSVPGRGTVVTGTLERGILK.[K]		4.44012e-08	1	P49411	3068.75
818	[M].PFLELDTNLPANRVPAGLEK.[R]		1.23248e-05	1	B5MC82	2194.19
819	[K].PFGSEEQLLPVEK.[L]		2.71397e-05	1	O75643	1472.76
820	[K].PASPTPVIVASHTANK.[E]		0.000501747	1	P35606	1589.86
821	[K].PFFAAISDEK.[V]		4.99457e-06	1	Q9H583	1124.56
822	[M].PERDSEPFSNPLAPDGHDVDDPHSFHQSK.[L]		2.02654e-09	2	Q13123	3257.45
823	[K].PEQETRLAATEK.[L]		3.95612e-05	1	Q9BQG0-2	1372.71
824	[M].PENVAPRSGATAGAAGGRGK.[G]		2.84205e-07	2	P50991	1823.95
825	[M].PEIVDTCSLASPASVCRTK.[H]	2xCarbamidomethyl [C7; C16]	2.26639e-10	1	P09960	2091.02
826	[M].PCSEETPAISPSK.[R]	1xCarbamidomethyl [C2]	9.81613e-06	1	P33316-2	1402.65
827	[K].PCGLCNQFGHEVK.[D]	2xCarbamidomethyl [C2; C5]	7.4772e-07	2	Q9H0D6	1545.69
828	[M].PAYFQRPENALK.[R]		0.000179687	1	Q14152	1433.75
829	[K].PAVVAPAPVVEAVSTPSAAFPSDATAEQGPILTK.[H]		3.27652e-07	1	Q12906	3288.74
830	[K].PAVVAPAPVVEAVSTPSAAFPSDATAENVK.[Q]		5.0022e-05	1	Q12906-7	2892.5
831	[K].PAVNQIECHPYLTQEK.[L]	1xCarbamidomethyl [C8]	1.71851e-06	1	P15121	1926.94
832	[K].PAVAPPAPPSSSQLCRYFPACK.[K]	2xCarbamidomethyl [C15; C21]	0.000323647	1	Q6PJT7	2401.18
833	[K].PAVAALGDLTDLPTYEHIQTALSSK.[D]		1.48281e-05	1	Q10713	2611.36
834	[K].PATSYVRTTINK.[N]		6.4152e-05	2	H0YKD8	1350.74
835	[K].PFECDICDMRFIQK.[Y]	2xCarbamidomethyl [C4; C7]	1.67031e-06	1	Q8NDX6	1858.83
836	[K].NYRHLCAVYYNK.[N]	1xCarbamidomethyl [C6]	5.71725e-06	1	Q9NSD9	1600.77
837	[K].NYMSNPSYNYEIVNRASLACGPMVK.[W]	1xCarbamidomethyl [C20]	0.00012334	1	Q14204	2878.33
838	[K].NYISAWELQRK.[DV]		5.22017e-05	2	Q9BV38	1407.74
839	[K].NTPSFLIACNK.[Q]	1xCarbamidomethyl [C9]	4.43275e-05	1	Q9Y5M8	1264.64
840	[K].NTNTINNGTQQQAQSMTTTIK.[P]		0.000113263	2	P26196	2294.1
841	[K].NTNDANSCQIIIPQNQVNRK.[S]	1xCarbamidomethyl [C8]	6.6947e-05	1	P31150; P50395	2327.15
842	[K].NTNAAEESLPEIQK.[E]		1.52279e-06	1	Q9NTJ3	1543.76
843	[K].NTHCSSLPHYQK.[L]	1xCarbamidomethyl [C4]	2.17315e-06	4	A8MXP9	1471.67
844	[K].NTHATTHNAYDLEVIDIFK.[I]		2.65883e-12	2	P09874	2202.08
845	[K].NTGVILANDANAERLK.[S]		6.91448e-07	2	P46087-4	1698.91
846	[K].NTAASLQQWK.[V]		0.000380865	1	E7EQZ4	1146.59
847	[K].NSWGEEWGMGGYVK.[M]		0.000669952	1	P07711	1599.69
848	[K].NSVVEASEAAYK.[E]		1.3883e-06	1	Q04917	1267.62
849	[K].NSVTPDMMEEMYK.[K]		1.53649e-05	1	P46777	1574.65
850	[K].NSVSQISVLSGGK.[A]		8.55914e-07	1	O15143	1275.69
851	[K].NSVPVTVAMVERWK.[Q]		9.93801e-07	1	Q9Y3T9	1615.86
852	[K].NTPVYVSSPTWENHNAVFSAAGFK.[D]		2.77664e-08	1	P17174	2623.26
853	[K].NSSTIIQNPVETPK.[K]		6.12698e-07	1	P38432	1527.8
854	[K].NSRAVTIFIRGGNK.[M]		0.000139166	2	P48643	1532.87
855	[K].NSQGEEVAQRSTVFK.[T]		1.00804e-06	2	P20700	1679.83
856	[K].NSLESYAFNMK.[A]	1xOxidation [M10]	1.15606e-05	1	P11142	1319.59
857	[K].NSLESYAFNMK.[A]		8.77026e-05	1	P11142	1303.6
858	[K].NSHLINVLMWELEK.[K]		0.000102541	1	B3KS98	1725.9
859	[K].NSHCAQTVSSVFK.[G]	1xCarbamidomethyl [C4]	6.06059e-05	1	Q9H583	1464.69
860	[K].NSGQNLEEDMGQSEQK.[A]		5.52471e-09	1	Q9HAV7	1793.76
861	[K].NSFREQLEEEEEAK.[H]		1.71518e-07	2	P35579	1737.79
862	[K].NSDEADLVPAK.[E]		9.40605e-06	1	P83916	1158.56
863	[K].NSARPRDEVQEVVYFSAADHEPESK.[V]		0.000195657	1	Q12765-2	2860.35
864	[K].NSAQGNVYVK.[C]		4.46438e-05	1	Q14498	1079.55
865	[K].NSAEEEVLSSEK.[Q]		2.71397e-05	1	A0A0U1RRH6	1321.61
866	[K].NRYVLEDGPEEDRK.[E]		1.63188e-07	1	Q15813-2	1719.83
867	[K].NSRPEANEALERGLLK.[T]		6.22665e-06	2	Q9Y696	1796.96
868	[K].NTRETAQAIK.[G]		1.62644e-05	2	P18621-3	1131.61
869	[K].NTRLEIYVVTAEGLRPVK.[E]		0.000288971	1	Q16531	2058.17
870	[K].NTSEQDQPMGGWEMIRK.[I]		2.07429e-08	2	P20700	2006.91
871	[K].NWQNVRALYIK.[S]		1.40819e-06	2	P62906	1404.77
872	[K].NVTDVVNTCHDAGISK.[K]	1xCarbamidomethyl [C9]	7.38097e-10	1	Q9Y3I0	1729.82
873	[K].NVSEELDRTPPEVSK.[K]		0.000192901	1	Q15393	1699.85
874	[K].NVRTATESFASDPILYRPVAVALDTK.[G]		2.18998e-13	2	P14618	2834.5
875	[K].NVQLTENEIRGLCLK.[S]	1xCarbamidomethyl [C13]	1.35186e-05	1	P62136	1786.95
876	[K].NVQLQENEIRGLCLK.[S]	1xCarbamidomethyl [C13]	6.4152e-05	2	P36873-2	1813.96
877	[K].NVQGIIEILK.[G]		0.000523456	1	P42704	1126.68
878	[K].NVPQVVNVQELK.[N]		0.000202722	1	P35658-3	1366.77
879	[K].NVPNWHRDLVRVCENIPIVLCGNK.[V]	2xCarbamidomethyl [C13; C21]	0.000217624	3	B5MDF5	2902.49
880	[K].NVNVQNFHISWK.[D]		0.00016385	1	O43707	1485.76
881	[K].NVNRVLSAEALK.[P]		1.74632e-05	2	Q14690	1313.75
882	[K].NVNQEVVDFEK.[L]		0.000119037	1	Q9BUP3-3	1320.64
883	[K].NVNIQNFHISWK.[D]		0.00072388	1	P12814-4	1499.78
884	[K].NVMVEPHRHEGVFICRGK.[E]	1xCarbamidomethyl [C15]	0.000749789	2	P22087	2165.09
885	[K].NVLSETPAICPPQNTENQRPK.[T]	1xCarbamidomethyl [C10]	0.000577799	1	O75717	2393.19
886	[K].NVIIWGNHSSTQYPDVNHAK.[V]		7.2297e-06	2	P40925-3	2280.12
887	[K].NVIGLQMGTNRGASQAGMTGYGMPRQIL.[-]		0.000386292	1	P37802-2	2921.45
888	[K].NVIDGDLCEQFNSMEPNK.[Q]	1xCarbamidomethyl [C8]	1.47721e-07	1	Q15393	2109.92
889	[K].NVLCSACSGQGGK.[S]	2xCarbamidomethyl [C4; C7]	0.00013148	1	O60884	1337.59
890	[K].NVIAALNSRTGEILWRHVDK.[G]		0.000240339	1	Q8N766-2; Q8N766	2292.26
891	[K].NVGTGLVGAPACGDVMK.[L]	1xCarbamidomethyl [C12]	1.50128e-06	1	Q9H1K1	1645.8
892	[K].NVGQFSGFPFEK.[G]		3.73123e-06	1	P35659	1356.66
893	[K].NVESTRTFLQTVSSEK.[V]		5.46792e-07	1	Q96EL3	1825.93
894	[K].NVDLLSDMVQEHDEPILK.[H]		2.04897e-07	1	P55209	2095.04
895	[K].NVCEQGTSTVDQNFGK.[Q]	1xCarbamidomethyl [C3]	6.85214e-08	1	Q12888-2	1783.79
896	[K].NTVVRAYSDQAIVNLLK.[M]		0.000651344	1	Q92616	1904.06
897	[K].NTVCPEQSEALAGGSAGDGAQAAGVTK.[E]	1xCarbamidomethyl [C4]	0.000158137	1	Q8N1G0	2546.18
898	[K].NTSQTAAITTK.[G]		0.000357366	2	Q6IN85	1135.6
899	[K].NTSLPPLWSPEAERSHSLSQHTATSSK.[K]		3.40169e-06	1	P49790	2948.45
900	[M].PGHLQEGFGCVVTNRFDQLFDDESDPFEVLK.[A]	1xCarbamidomethyl [C10]	4.08481e-07	1	Q8NC51-3	3595.68
901	[K].PTVFGGVQDDMRIAK.[E]		9.70931e-08	1	P30837	1633.84
902	[K].PGHPLQPDFFLDEYPEAVSK.[K]		2.18018e-08	1	Q6YN16	2286.11
903	[K].PGLNVVLEGPK.[K]		3.7774e-07	1	H7C2Q8	1122.65
904	[K].PRPFAGGGYRLGAAPEEESAYVAGEK.[R]		7.89963e-08	1	Q9UNZ2-5	2679.32
905	[K].PRNVVFVDMGHSAYQVSVCAFNRGK.[L]	1xCarbamidomethyl [C19]	2.23003e-11	3	P34932	2838.39
906	[K].PRNQGGYGGSSSSSSYGSGRRF.[-]		9.43696e-08	1	P09651	2251.02
907	[K].PRINSQLVAQQVAQQYATPPPPK.[K]		3.41041e-12	1	Q8N488	2531.37
908	[K].PRIIRFHDIISDAEIEIVK.[D]		5.50695e-07	1	P13674-2	2264.28
909	[K].PRLATFWYYAK.[V]		6.19122e-05	1	O75964	1415.75
910	[K].PRHQEGEIFDTEK.[E]		1.61716e-08	3	Q02878	1585.76
911	[K].PRGYAFIEYEHERDMHSAYK.[H]		1.86175e-05	4	P08621	2499.15
912	[K].PRGFARGLDPERIIGATDSSGELMFLMK.[W]		1.36151e-05	2	Q13185	3064.57
913	[K].PREIMDAAEDYAK.[E]		3.19619e-05	1	P14868	1508.7
914	[K].PREFQITCGPDSFATDPSK.[Q]	1xCarbamidomethyl [C8]	3.63587e-12	2	Q5JRX3-2	2153
915	[K].PRDVSSVELLMNNHQGIK.[A]		2.60446e-08	2	Q01082; Q01082-3	2037.05
916	[K].PRAPGDEEAQVENLITANATEPQK.[A]		1.31063e-10	1	Q9H0Q3	2578.27
917	[K].PRQIDNPDYK.[G]		4.21079e-06	2	P27797	1245.62
918	[K].PRAEDSGEYHCVYHFVSAPK.[A]	1xCarbamidomethyl [C11]	4.64274e-07	1	Q9Y639	2349.07
919	[K].PQQIQALMDEVTK.[Q]		1.80953e-05	1	P56192	1500.77
920	[K].PQQAAGMLSPK.[T]		0.000179687	1	Q13428-4; E7ETY2	1127.59
921	[M].PQNEYIELHRK.[R]		2.27967e-07	1	O95478	1426.74
922	[K].PQLLQGVYAMGFNRPSK.[I]		5.04659e-08	2	H3BQK0	1906
923	[K].PQLGMIDRWYHPGCFVK.[N]	1xCarbamidomethyl [C14]	3.53073e-05	1	P09874	2104.03
924	[K].PQIAEIIRSFK.[G]		7.18783e-05	1	Q15397	1301.76
925	[K].PQGTVARVHIGQVIMSIRTK.[L]		0.000397377	1	P27635	2191.25
926	[K].PQEQLTLEPYERDHAVVVGVYRPPPK.[V]		1.51098e-10	2	P22087	3017.58
927	[K].PPLLNNADSVQAK.[V]		5.18319e-05	1	P09874	1366.73
928	[K].PNSALESCSFARHSLLQTLYK.[V]	1xCarbamidomethyl [C8]	0.000184861	1	P46060	2422.22
929	[K].PNMVTPGHACTQK.[F]	1xCarbamidomethyl [C10]	6.82983e-06	2	J3KPS3	1440.67
930	[K].PNIRNVVVVDGVRTPFLLSGTSYK.[D]		1.95574e-09	2	P55084	2631.46
931	[K].PNAGEESVMNLDK.[L]		8.64805e-09	1	P31040	1403.65
932	[M].PQYQTWEEFSRAAEK.[L]		1.47146e-09	2	P49458	1869.88
933	[K].PNAEDMTSK.[D]		0.000177155	1	Q99873-3	992.435
934	[K].PRRYWEEETVPTTAGASPGPPRNK.[K]		2.13109e-05	1	O15213	2696.35
935	[M].PRVYIGRLSYNVREK.[D]		0.000238641	1	Q13247	1850.04
936	[K].PTQSVSSPEATSGSTGSVEK.[K]		7.6626e-05	1	Q9BZ95	1935.91
937	[K].PTPHLDGHHVVFGQVISGQEVVREIENQK.[T]		9.77862e-08	1	Q13427	3249.68
938	[K].PTHGDIIRFAPPLVIK.[E]		5.76641e-05	2	P04181	1774.04
939	[K].PSYAFGSVGK.[E]		0.000386292	1	Q02790	1012.51
940	[K].PSWADQVEEEGEDDK.[C]		2.38673e-09	1	O75821	1733.71
941	[K].PSVMAPAPAAQRLSSGDPSTSPSLSQTTPSK.[D]		3.9281e-05	1	Q99504	3053.52
942	[K].PSVEGQQPAAAAACEPVDHAQSESILK.[V]	1xCarbamidomethyl [C14]	0.00022548	1	Q27J81	2790.34
943	[K].PSTSSQPILSAPGPTK.[L]		8.94923e-06	1	A0A087X2H1	1567.83
944	[K].PSTDLSAPVNGEATSQK.[G]		1.95441e-13	2	Q7Z4V5	1701.83
945	[K].PSSSSPVAYVETK.[Y]		9.32177e-07	1	Q14694-2	1351.67
946	[K].PSSEGLAIVTK.[Y]		8.43825e-07	1	P10155	1101.62
947	[K].PSRASTASPCNNNINAATAVALQEPRK.[L]	1xCarbamidomethyl [C10]	1.5496e-08	1	Q71RC2-4	2838.43
948	[M].PSQMEHAMETMMFTFHK.[F]		9.62174e-09	1	P60903	2082.89
949	[K].PRTVATPLNQVANPNSAIFGGARPREEVVQK.[E]		3.54317e-07	3	Q15056	3316.79
950	[K].PSQGIYMVYCRK.[H]	1xCarbamidomethyl [C10]	7.33328e-06	1	A0A0D9SGE8	1501.73
951	[K].PSNVEPMEK.[E-]		2.56389e-05	1	Q9BVP2	1030.49
952	[K].PSNILVNSRGEIK.[L]		0.000628801	1	P36507	1426.8
953	[K].PSMFDVSRELGSSVALYSRK.[V]		2.05558e-09	1	Q12931	2229.13
954	[K].PSHSVDAHTAEVNCLSFNPYSEFILATGSADK.[T]	1xCarbamidomethyl [C14]	5.93951e-12	2	Q09028-2; Q09028	3464.61
955	[K].PSHLVDAHTAEVNCLSFNPYSEFILATGSADK.[TV]	1xCarbamidomethyl [C14]	8.53673e-12	1	Q16576	3490.66
956	[K].PSGPTPASGQLSSGDK.[A]		1.67897e-07	1	P35658-3	1485.72
957	[K].PSGFWGMIK.[S]		0.000160398	1	B7ZAQ6	1022.51
958	[K].PSGARCYVDGSEEIGSDFK.[I]	1xCarbamidomethyl [C6]	6.75535e-08	1	P78310	2073.92
959	[M].PSETPQAEVGPTGCPHRSGPHSAK.[G]	1xCarbamidomethyl [C14]	6.18252e-06	1	P35520-2	2484.17
960	[K].PSERVPGATMLLAK.[L]		8.43825e-07	1	Q02252	1469.81
961	[K].PSEGTTLRVEDLVK.[Q]		6.93689e-05	1	P49959-3	1543.83
962	[K].PSAIQQRAIIPCIK.[GD]	1xCarbamidomethyl [C12]	1.33719e-07	2	Q14240-2	1594.91
963	[K].PSAIQQRAIK.[Q]		0.000111665	2	P38919	1111.66
964	[K].PSPLTLAPHDFANIK.[A]		4.36323e-06	1	P53618	1620.87
965	[K].PMTQYQDTSK.[Y]		0.00011407	1	O75940	1198.54
966	[K].PMQFLGDEETVRK.[A]		4.79213e-09	1	P18669	1549.77
967	[K].PMPNPNPNHPSSSGSFSDADLADGVSGGEGK.[G]		2.99291e-06	1	A0A096LP69; P14209	3025.32
968	[K].PIFTDESYLELYRK.[Q]		9.52282e-07	1	Q01780	1773.91
969	[K].PIFLNTIDPSHPMAK.[L]		3.9217e-06	1	P49588-2	1680.88
970	[K].PLETRLISETTSVCKPEQVAK.[Q]	1xCarbamidomethyl [C14]	0.000611323	1	Q06136	2386.26
971	[K].PLEPVSTVQVEPAVK.[T]		8.24405e-08	1	Q9Y520-7	1592.89
972	[K].PLENGTGFQAQDISGQK.[N]		5.19883e-11	1	P49792	1789.87
973	[K].PIEIQWVKPEPK.[V]		0.000166193	1	Q8TDN6	1463.83
974	[K].PLEGQAEGDSGECK.[G]	1xCarbamidomethyl [C13]	1.03713e-06	1	Q9UKX7	1476.63
975	[K].PIEEIIVQNGK.[V]		6.0091e-06	1	P50395	1239.69
976	[K].PLEEEEMEVPVLPK.[I]		1.47721e-07	1	P49790	1638.83
977	[K].PLDVAFMK.[A]		0.000357366	1	Q15019-2	920.491
978	[K].PLDIEFMK.[R]		0.00048434	1	E7EPK1	992.512
979	[K].PLCDLLTVMDSK.[I]	1xCarbamidomethyl [C3]	0.000208557	1	P52294	1391.69
980	[K].PLCCSCALLDSSHSELK.[C]	3xCarbamidomethyl [C3; C4; C6]	2.23986e-05	1	P29590	1976.89
981	[K].PLGGIQPSSQTIQPK.[V]		0.000149406	1	Q14004	1550.85
982	[K].PLATDYNGNCSLEK.[F]	1xCarbamidomethyl [C10]	2.75284e-05	1	E7ESZ7	1581.72
983	[K].PHVNVGTIGHVDHGK.[T]		4.51519e-14	1	P49411	1566.81
984	[K].PHRIRMTHNLLLNYGLYRK.[M]		8.8328e-05	2	Q13547; Q92769	2395.33
985	[K].PHNVMIDHQQK.[K]		0.000216086	1	P19784	1346.66
986	[K].PHINGPFTPDLAHPVAEVGK.[V]		4.94004e-08	1	A2A274	2096.09
987	[K].PGVFDLINK.[A]		1.14787e-05	1	O75521	1002.56
988	[K].PGSVPLVSEK.[K]		0.000111665	1	A0A087WT20	1012.57
989	[K].PGSETIIPDPAGK.[L]		2.26351e-07	1	Q13162	1281.67
990	[K].PGSDTIKPNVDDSK.[E]		4.65893e-05	1	P32119	1472.72
991	[K].PGNFPSLAVSSNEFEPSNSHMVK.[S]		9.70931e-08	2	Q15022	2475.16
992	[K].PGMVVTFAPVNVTTEVK.[S]		1.02778e-07	2	P68104	1788.96
993	[M].PGLVDSNPAPPESQEK.[K]		3.95612e-05	1	Q14061	1664.81
994	[K].PGLQTHGFIIRVK.[D]		3.31186e-05	1	Q14690	1465.86
995	[K].PGLPTTFATLDIDGVRK.[I]		6.14737e-05	1	F5H039	1800.99
996	[K].PLAGTDDSVVSEDRLNETELTDLEGQQESPPK.[N]		1.8452e-06	1	Q9ULF5	3469.65
997	[K].PLHYAADCGQLEILEFLLLK.[G]	1xCarbamidomethyl [C8]	5.40103e-06	1	P58546	2343.24
998	[K].PLLNDGQFRK.[T]		0.000118194	1	A0A1B0GVF3	1187.65
999	[K].PLLQNTVDK.[I]		6.93689e-05	1	Q6PL18	1027.58
1000	[K].PMNVGLSETQNGGMSQEAVGNIK.[V]		8.8328e-05	1	Q9NVP1	2361.12
1001	[K].PMLIFAGDDFDVTEDYRRLK.[S]		1.9848e-05	1	Q9H7B2	2401.19
1002	[K].PMEINPEMLNK.[V]		8.12761e-08	1	D6R956	1315.64
1003	[K].PMEAASAILSQADARQVVLK.[Y]		1.41729e-10	1	Q9BVP2	2098.13
1004	[K].PMCVESFSDYPPLGRFAVRDMRQTVAVGVIK.[A]	1xCarbamidomethyl [C3]	7.77228e-05	1	P68104	3525.78
1005	[K].PLYIPSNRVNDGVCDCCDGTDEYNSGVICENTCK.[E]	5xCarbamidomethyl [C14; C16; C17; C29; C33]	0.000191537	1	K7ELL7	3981.65
1006	[K].PLYFADRLYDSMK.[-G]		3.37759e-06	2	P07355-2	1618.79
1007	[K].PIYDDDPSLEGGVNGK.[N]		1.15763e-08	1	P26358-2	1675.78
1008	[K].PIWTRNPDDITQEEYGEFYK.[S]		6.72053e-07	1	P08238	2501.16
1009	[K].PIWTRNPDDITNEEYGEFYK.[S]		1.11067e-11	2	P07900-2	2487.15
1010	[K].PLVIQAMPTLIELMK.[D]		6.052e-06	1	Q14974	1696.97
1011	[K].PLVLEMLK.[VA]		0.000177155	1	Q8WUY8	942.569
1012	[K].PLVERFETFCLDPSLVTK.[Q]	1xCarbamidomethyl [C10]	0.000516119	1	Q9UHB9	2151.12
1013	[K].PITQYPHAVGK.[N]		5.93272e-05	1	P39656	1210.66
1014	[K].PLTLERTINLYPLTNYTFGTK.[E]		1.9381e-10	1	O43809	2455.32
1015	[K].PISTLDNRTIVITSHPGQIVK.[H]		2.19258e-05	1	P31689	2289.29
1016	[K].PLSSSSVLQEPPAK.[K]		1.28133e-07	1	O75152	1439.77
1017	[K].PLSPDSRASSLSESSPPK.[A]		1.46187e-05	1	Q9UHB6-4	1841.92
1018	[K].PLSNAYHELAQVYSTNNPSELRNLVNK.[H]		2.04101e-09	1	Q9UNS2	3071.55
1019	[K].PLRLPLQDVYK.[I]		0.000102541	1	P68104; A0A2U3TZH3	1341.79
1020	[K].PLRIIGDPYK.[V]		0.000245505	1	A0A087WTP3	1171.68
1021	[K].PLQYQSTVASGTVARVEPNIK.[W]		3.7774e-07	1	Q13823	2258.21
1022	[K].PLQDQNELFGK.[I]		3.65246e-06	1	Q12874	1288.65
1023	[K].PLPPAPAPDEYLVSPITGEK.[I]		1.78398e-05	2	Q15459	2091.1
1024	[K].PIPILAAGFCSDK.[M]	1xCarbamidomethyl [C10]	7.93976e-05	1	Q15061	1388.72
1025	[K].PLPFGTLGVHK.[K]		0.000112461	1	P49916	1165.67
1026	[K].PIMFSGGIGSMEADHISK.[E]		7.71724e-05	1	O15067	1876.89
1027	[K].PLLRSVANVIQQAGCPVPEYIK.[G]	1xCarbamidomethyl [C15]	9.40028e-10	1	Q9Y2R4	2452.34
1028	[K].PLIQQAMAK.[I]		8.05341e-05	1	Q6P2Q9	999.566
1029	[K].PGINVASDWSIHLR.[-]		4.1648e-08	1	Q14697-2	1564.82
1030	[K].QRGSMAGSTGVHDTVVNQLLSK.[I]		3.41272e-08	2	P46459	2285.17
1031	[K].ITVTSEVPFSK.[R-]		0.000178416	1	P35268	1207.66
1032	[K].LTVAENEAETK.[L]		3.45621e-05	1	P07814	1204.61
1033	[K].IESSLQEDEPENDAK.[K]		2.37906e-07	1	Q9NPL8	1703.76
1034	[K].LESRALAEIAK.[A]		1.45917e-06	1	P23246	1200.69
1035	[K].LESPTVSTLTPSSPGK.[L]		9.30367e-08	1	Q96C36	1600.84
1036	[K].LESELANFGPRINDIK.[R]		0.000173423	1	Q14683	1815.96
1037	[K].LESCGVTSDNCRDLCGIVASK.[A]	3xCarbamidomethyl [C4; C11; C15]	1.09008e-06	1	P13489	2341.06
1038	[K].LESALTELEQLRK.[S]		8.62024e-07	1	P12270	1529.85
1039	[K].IERTVQIEASTVEIEERGVK.[L]		8.27062e-10	3	Q15019-2	2286.23
1040	[K].LERTLTVHEK.[D]		0.00011009	1	Q2TAY7	1225.69
1041	[K].IERRQQEVETELK.[M]		0.000674686	1	P08621	1657.89
1042	[K].IERQGTHITVVSHSRPVGHCLEAAAVLSK.[E]	1xCarbamidomethyl [C20]	2.0384e-06	2	P11177	3152.67
1043	[K].LERERPAYAVHGNMLHYVK.[D]		0.000273046	1	P53621-2	2283.18
1044	[K].LERELREAEASESTEK.[K]		0.000132417	2	Q8WTT2	1876.92
1045	[K].IEREGECQRYK.[P]	1xCarbamidomethyl [C7]	3.40169e-06	1	P09874	1467.7
1046	[K].IESVHFSDQFSGPK.[I]		3.67853e-06	1	Q96A33	1577.76
1047	[K].IERANACNSVIK.[Q]	1xCarbamidomethyl [C7]	8.70817e-05	2	P16615	1374.72
1048	[K].IEQVDKEDEITEK.[K]		7.93976e-05	1	Q9Y2X3	1575.77
1049	[K].LEQLSSGNK.[D]		0.00026354	1	Q03701	975.511
1050	[K].IEQFVYSSPHDNK.[S]		6.96384e-07	2	Q5T5C7	1563.74
1051	[K].LEPNLGEDDEDK.[D]		1.69734e-05	1	Q92797	1373.61
1052	[K].IEPGVDPDDTYNETPYEK.[G]		0.000217624	1	Q9H4A4	2081.92
1053	[K].LENGEIETIARFGSGPCK.[T]	1xCarbamidomethyl [C17]	6.74221e-09	2	Q9HDC9	1977.97
1054	[K].LENELRTTK.[S]		0.000674686	1	P07196	1103.61
1055	[K].LELFLPEEYPMAAPK.[IV]		0.000166193	1	P61088	1747.9
1056	[K].IELFADVVPK.[T]		0.00044497	1	O43447	1130.65
1057	[K].LELEQTYQAK.[L]		3.68461e-05	1	Q03252	1222.63
1058	[K].IEHTYTGGVDSDLGEAMSDCDPDGPLMCHTTK.[M]	2xCarbamidomethyl [C20; C28]	1.35543e-11	2	Q15029	3509.46
1059	[K].IEHSFWRSFHTERK.[T]		0.00060703	1	Q16531	1859.93
1060	[K].LEGTEDLSDVLVRQGD.[-]		3.23648e-06	1	Q15003	1745.86
1061	[K].LERALLVTASQCQQPAENK.[L]	1xCarbamidomethyl [C12]	2.51666e-11	2	Q01518	2156.11
1062	[K].LEGGGERRGAPAAATAPAPTAHK.[A]		4.71831e-06	1	Q92522	2186.14
1063	[K].LETADAPARLEYYENARK.[F]		4.33921e-05	1	O14654	2110.06
1064	[K].LETGAPRPPATVTNAVSWRSEGIK.[Y]		0.000519775	1	Q9BXS5-2	2537.35
1065	[K].LFLNETQTQEITEDIPVK.[T]		1.46959e-06	1	P41252	2118.1
1066	[K].LFIIRGSPQQIDHAK.[Q]		0.00022548	3	A0A087WTP3	1722.96
1067	[K].LFIGGLSFETTDDSLREHFEK.[W]		3.97528e-10	2	P51991	2441.2
1068	[K].LFHEVVQAFRAAVATTRGDQESAEANK.[F]		0.000367627	2	Q9Y3T9	2945.49
1069	[K].IFHAPNASAPSSSLSTFK.[D]		6.6256e-07	1	Q9H2P0	1861.94
1070	[K].IFGVTTLDIVRANTFVAELK.[G]		5.18319e-05	1	P40926	2207.24
1071	[K].LFGNMEGDCPSDWK.[T]	1xCarbamidomethyl [C9]	2.27967e-07	1	P02786	1655.68
1072	[K].IFFAGDTIPK.[S]		0.000693954	1	O75369-8	1108.6
1073	[K].LFEDELTLDNLTRPQLVALCK.[L]	1xCarbamidomethyl [C20]	1.20646e-05	1	O95202	2488.31
1074	[K].LFECDRDQMYYNLLK.[L]	1xCarbamidomethyl [C4]	0.000153709	1	P42704	2007.93
1075	[K].IFDLQDWTQEDERDK.[D-]		0.000501747	2	A0A2R8Y6Y7	1937.89
1076	[K].IFDEILVNAADNK.[Q]		4.54472e-07	1	Q02880; P11388-4	1461.76
1077	[K].IFASIAPSIYGHEDIK.[R]		9.32177e-07	1	P49736	1760.92
1078	[K].LETAVNLAWTAGNSNTRFGIAAK.[Y]		0.000191537	1	P21796	2405.26
1079	[K].LFARSTAVTTSSAK.[I]		4.90503e-08	1	Q9UKM9	1439.79
1080	[K].IEYDDFVECLLRQK.[T]	1xCarbamidomethyl [C9]	1.15606e-05	1	O43920	1827.89
1081	[K].IEWLESHQDADIEDFK.[A]		2.67962e-08	2	P11021	1974.91
1082	[K].LEVQATDREENK.[Q]		1.4008e-05	2	P11387	1431.71
1083	[K].LEVQAEEERK.[Q]		0.000271118	1	Q9H307	1230.63
1084	[K].IEVNNATARVMTNK.[K]		0.000273046	2	A0A286YEU2	1560.82
1085	[K].IEVLQQHENEDIYK.[L]		1.45634e-07	2	O00505	1757.87
1086	[K].IEVIEIMTDRGSGKK.[R]		1.55563e-06	3	P09651	1675.9
1087	[K].IEVIEIMTDRGSGK.[K]		2.83227e-05	1	P09651	1547.81
1088	[K].LEVDQELSNGFK.[N]		1.85477e-07	1	J3KN66	1378.68
1089	[K].LETNEFQQLQSK.[I]		1.93564e-07	1	Q70UQ0-4	1464.73
1090	[K].IETIEVMEDRQSGKK.[R]		0.00036246	2	P51991	1762.9
1091	[K].IETIEVMEDRQSGK.[K]		2.92407e-07	2	P51991	1634.81
1092	[K].LETHIRVPASAAGRVIGK.[G]		2.67564e-05	1	Q9NZI8	1875.09
1093	[K].LEYFEERPFAAASIGQVHLARMK.[G]		0.000152622	1	Q8NI60	2663.38
1094	[K].LFMEMAELMVSEGWK.[D]		0.000205619	1	P06280	1800.84
1095	[K].IEFLQSHENQEIYQK.[A]		2.91838e-08	2	P52294	1905.93
1096	[K].LEERTEFAHRIWDTLQK.[L]		0.000744535	1	P42704	2172.12
1097	[K].IDTASLGDSTDSYIEVLDGSRVHPETYEWARK.[M]		6.10383e-05	2	Q7KZ85	3610.73
1098	[K].IDSWENAEDFLEK.[L]		8.77026e-05	1	Q13823	1595.72
1099	[K].LDSSPSVSSTLAAK.[D]		3.41272e-08	1	Q13428-4; E7ETY2	1362.71
1100	[K].LDSQRGAVIATELK.[N]		0.000527164	2	O15371	1500.84
1101	[K].LDSPAGTALSPSGHTK.[L]		1.82245e-05	2	P32322-3	1538.78
1102	[K].IDSIPHLNNSTPLVDPSVYGYGVQK.[R]		1.91818e-08	1	Q96I24	2713.38
1103	[K].IDSEGGVSANHTSRATSTATSGFAGAIGQK.[L]		0.000354846	1	P51659-2	2878.39
1104	[K].IDRYTQQGFGNLPICMAK.[T]	1xCarbamidomethyl [C15]	1.77133e-05	1	B7ZM99	2112.04
1105	[K].LDRPAGGPSAESPRPSSAYNGDLNGLLVPDPLCSGDSTSANK.[T]	1xCarbamidomethyl [C33]	8.86901e-07	1	Q6P2E9	4240.02
1106	[K].IDRHMYHSLYLK.[V]		0.000340091	2	P84098	1575.81
1107	[K].LDQDLNEVK.[A]		0.000247252	1	Q9UQE7	1073.55
1108	[K].IDPTVTMMQVEEKPDVTYSDVGGCK.[E]	1xCarbamidomethyl [C24]	9.7566e-05	1	P35998	2799.29
1109	[K].LDPAASVTGSK.[R]		0.000448126	1	P46013	1045.55
1110	[K].IDTIEIITDRQSGK.[K]		3.29349e-08	2	P22626	1588.85
1111	[K].LDNTTAAVQELGRENQSLQIK.[H]		0.000228701	1	Q15075	2328.22
1112	[K].LDNARQSAERNSNLVGAAHEELQQSRIRIDSLSAQLSQLQK.[Q]		2.49079e-09	1	P02545-2	4574.38
1113	[K].IDMSSNNGCMRDPTLYRCK.[I]	2xCarbamidomethyl [C9; C18]	0.000553857	2	P07814	2318.01
1114	[K].LDITTLTGVPEEHIK.[T]		1.93939e-06	1	O43181	1665.91
1115	[K].LDLTENLTGSK.[R]		2.0384e-06	1	P46013	1190.63
1116	[K].IDIIPNPQERTLTLVDTGIGMTK.[A]		2.07833e-07	2	P08238	2525.36
1117	[K].LDLLGNLPGSK.[R]		4.24764e-05	1	P46013	1126.65
1118	[K].LDLFANVVHVK.[S]		0.000581888	1	A0A087WZN1	1254.72
1119	[K].IDIDPEETVK.[A]		2.3879e-05	1	P54727	1158.59
1120	[K].LDGNELDLSLSDLNEVPVK.[E]		9.52282e-07	1	Q96AG4	2070.06
1121	[K].LDGEASINNRK.[G]		0.000112461	2	O95433	1216.63
1122	[K].LDFRRQQMQDFFLAHK.[D]		0.000179687	1	Q9BXP5	2080.05
1123	[K].LDFCDGHSPAVTITFVCPSERREGTIPK.[L]	2xCarbamidomethyl [C4; C17]	5.52564e-05	1	P11717	3189.55
1124	[K].IDESSLTGESDHVK.[K]		7.65299e-06	1	P23634; P20020	1516.71
1125	[K].IDNSQVESGSLEDDWDFLPPKK.[I]		2.9602e-08	1	P27797	2519.19
1126	[K].IEEVSDTSSLQPQASLK.[Q]		1.95677e-05	2	Q9H6T3	1831.93
1127	[K].LDVETVMSIDHLK.[Q]		5.80755e-05	1	Q9UK61	1499.78
1128	[K].LDWARERLEQQVPVNQVFGQDEMIDVIGVTK.[G]		3.41041e-12	2	P39023	3612.85
1129	[K].LEEQLQDLDVALK.[K]		1.23896e-06	1	Q96T23	1513.81
1130	[K].LEEMINELAVAMTAVK.[H]		6.73336e-06	2	Q15363	1761.91
1131	[K].IEELDQENEAALENGIK.[N]		3.18866e-10	1	A8MXP9	1914.93
1132	[K].LEEGGPVYSPPAEVVVK.[K]		0.000142162	1	O95202	1769.93
1133	[K].LEEGEVAMGRVVK.[V]		0.000135269	1	Q14690	1416.75
1134	[K].LEEENRSLK.[A]		7.77228e-05	1	P51572-2	1117.58
1135	[K].LEEDISSSMTNSTAASRPPVTLRLVVPASQCGSLIGK.[G]	1xCarbamidomethyl [C31]	0.000703791	1	Q15366-3	3871.99
1136	[K].LEECVRSIQADGLVWGSSK.[L]	1xCarbamidomethyl [C4]	4.52706e-09	2	P24534	2134.06
1137	[K].LEEANGNTQMVEK.[I]		4.52706e-09	1	O94906	1462.68
1138	[K].IEDYFPEFARYTTPEDATPEPGEDPRVTRAK.[Y]		0.000276943	1	Q5JWF2	3597.71
1139	[K].LEDTENWLYEDGEDQPK.[Q]		1.58082e-05	1	P34932	2080.9
1140	[K].LEDSEVRSVASNQSEMEFSSLQDMPK.[E]		9.89942e-09	2	Q8N163; G3V119	2943.33
1141	[K].IEDLSQQAQLAAAEK.[F]		2.78016e-11	2	E9PAV3	1614.83
1142	[K].LDVTSVEDYK.[A]		0.000125996	1	P48643	1168.57
1143	[K].LEDILESINSIK.[S]		0.000501747	1	Q9Y3A6	1373.75
1144	[K].IECSDNGDGTCSVSYLPTK.[P]	2xCarbamidomethyl [C3; C11]	3.31186e-05	1	O75369-8	2102.9
1145	[K].LEATLQEEAAIQQEHREK.[E]		0.000162691	1	O95202	2123.07
1146	[K].LEAQLTENNIVK.[E]		6.1387e-06	1	O15212	1371.75
1147	[K].LEAQETLNK.[G]		7.29073e-05	1	O00461	1045.55
1148	[K].IEALQNHENESVYK.[A]		0.000319095	2	P52292	1673.81
1149	[K].IEAINQAIANEYEVRRK.[L]		2.46997e-06	1	Q8NCA5	2017.08
1150	[K].LEAIITPPPAK.[K]		0.00030582	1	O75367	1149.69
1151	[K].LEAIEDDSVK.[E]		4.09929e-05	1	P54578	1118.56
1152	[K].LEAERFENLREIGNLLHPSVPISNDEDVDNK.[V]		1.5585e-05	1	Q5T5C7	3562.78
1153	[K].LEAELLQIEERHQEK.[K]		2.22398e-05	3	Q969G3	1864.98
1154	[K].LEAEIATYRRLLEDGEDFNLGDALDSSNSMQTIQK.[T]		1.60347e-05	1	P05783	3942.9
1155	[K].LEAEGVPEVSEK.[Y]		1.38561e-07	1	O76003	1286.65
1156	[K].LDYDEDASAMLK.[E]		2.94494e-07	1	P50502	1370.61
1157	[K].LEDIFQQEFSTPSRK.[G]		0.00011009	1	Q9H4L4	1824.91
1158	[K].LFNISGHVNHPCTVEEEMSVPLK.[E]	1xCarbamidomethyl [C12]	5.04659e-08	2	P49821	2637.28
1159	[K].IFNITDNAAIK.[P]		3.75786e-06	1	E7ETU7	1219.67
1160	[K].LFQECCPHSTDRVVLIGGK.[P]	2xCarbamidomethyl [C5; C6]	7.99638e-05	1	P61978-3	2216.1
1161	[K].IGVSSDSGSINPMSEGFK.[F]		4.95596e-10	1	P49790	1811.85
1162	[K].LGVQVREELLRAQEAPGQAEPPAAAEVQGAGNENEPREADK.[S]		8.42186e-08	2	O14745	4324.16
1163	[K].LGVCFDVPTASVTEIQEK.[W]	1xCarbamidomethyl [C4]	1.3303e-06	1	Q9NR30	1992.99
1164	[K].IGTVSIFHMSDSYSETPLEDFVPQK.[V]		1.3303e-06	1	Q14690	2827.35
1165	[K].LGTGFNPNTLDK.[Q]		4.87975e-07	2	Q96N67	1276.65
1166	[K].IGSVPGIHQLRDVGGEGVQQGLLK.[L]		6.23538e-05	2	O76031	2457.36
1167	[K].IGSTIDDTISK.[F]		4.64274e-07	1	Q14677-3	1149.6
1168	[K].LGSSSEIEVPAK.[T]		6.12698e-07	1	A0A087WYF7	1216.64
1169	[K].LGSRLYGPSSVSFADDFVRSSK.[Q]		1.48096e-13	2	P50454	2375.2
1170	[K].LGSLVENNERVFDHK.[Q]		3.17354e-05	1	B5ME19	1756.9
1171	[K].LGSIAIQGAIEK.[A]		7.93004e-06	1	P24752	1199.7
1172	[K].LGRYSALFLGVAYGATRYNYLK.[P]		2.25584e-05	1	P56385	2496.34
1173	[K].LGRYNEEERAQQEAEAAQRLAEEK.[A]		1.56962e-05	2	Q99426	2818.37
1174	[K].IGYNPDTVAFVPISGWNGDNMLEPSANMPWFK.[G]		1.61491e-05	1	P68104	3567.67
1175	[K].LGRVVHIIQSREPSLK.[N]		0.000137203	1	O60885	1832.09
1176	[K].IGRIEDVTPIPSDSTRRK.[G]		5.84898e-05	3	P62263	2040.12
1177	[K].IGRFVVQNVSAQK.[D]		1.59211e-05	1	Q92598-4	1445.82
1178	[K].IGQQPQQPGAPPQQDYTK.[A]		2.84755e-06	2	A0A087WTP3	1980.98
1179	[K].IGQLEEQLEQEAK.[E]		4.24085e-06	1	P35580-2	1514.77
1180	[K].LGQASLGVIK.[V]		2.1463e-05	1	Q8WTT2	985.604
1181	[K].IGQARNTLMDMRLSQVSDSVSGQTVVDPK.[G]		1.48964e-10	3	O94906	3132.58
1182	[K].IGPITPLEFYREHVK.[P]		0.000689087	1	Q13867	1798.99
1183	[K].IGPILDNSTLQSEVKPILEK.[L]		1.06706e-06	1	P30153	2194.23
1184	[K].IGPILDNSTLQSEVK.[P]		1.59211e-05	1	P30153	1613.87
1185	[K].LGPGRPLPTFPTSECTSDVEPDTREMVRAQNK.[K]	1xCarbamidomethyl [C15]	5.26662e-08	1	Q8TDD1-2	3585.74
1186	[K].LGPALATGNVVVMK.[V]		5.31454e-07	1	P05091	1369.79
1187	[K].LGNTISSLFGGGTTPDAK.[E]		2.35761e-08	1	Q9Y4L1	1735.89
1188	[K].IGNTGGMLDNILASK.[L]		3.67853e-06	1	P53396	1503.78
1189	[K].IGRTHTQDAVPLTLGQEFSGYVQQVK.[Y]		8.1221e-12	2	P07954	2872.5
1190	[K].LGNPTRSEDLLDYGPFRDVPAYSQDTFK.[V]		6.27931e-09	1	P04843	3201.55
1191	[K].IHAREIFDSRGNPTVEVDLFTSK.[G]		6.82983e-06	2	P06733	2631.35
1192	[K].IHETIESINQLK.[IT]		1.31151e-06	1	Q92925	1424.77
1193	[K].LLACIASRPGQCGRADGYVLEGK.[E]	2xCarbamidomethyl [C4; C12]	1.67337e-05	1	P62241	2491.25
1194	[K].ILACDDLDEAARMVVK.[L]	1xCarbamidomethyl [C4]	4.74891e-10	1	A0A2R8Y6Y7	1818.91
1195	[K].LLAALLEDEGGSGRPLLQAAK.[G]		3.18461e-07	1	Q9Y490	2122.19
1196	[K].ILAAALTECHRK.[S]	1xCarbamidomethyl [C9]	1.11936e-07	1	P46060	1382.76
1197	[K].LKPGTMIEWGNNWARAIK.[Y]		0.000222304	1	Q9BPW8	2085.11
1198	[K].IKGEHPGLSIGDVAK.[K]		5.97504e-05	1	P09429	1520.84
1199	[K].IKEDLEEQEALEDGVACADEK.[A]	1xCarbamidomethyl [C17]	0.00011407	1	O75691	2391.09
1200	[K].IKDPDASKPEDWDERAK.[I]		0.000337692	2	P27797	1999.97
1201	[K].LHYCVSCAIHSK.[V]	2xCarbamidomethyl [C4; C7]	3.91415e-07	2	P62854	1474.69
1202	[K].IHVSYQETQQMQMK.[F]		0.00048434	1	Q86UP2	1750.83
1203	[K].IHVSDQELQSANASVDDSRLEELK.[A]		1.63922e-12	3	P22314	2683.32
1204	[K].IHVQGTDLPDPIATFQQLDQEYK.[I]		1.81561e-07	1	Q9Y2R4	2656.33
1205	[K].LHTLSVEHQREELK.[E]		0.000265414	1	Q5JRA6	1718.92
1206	[K].LHDETLTYLNQGQSYEIRMLDNRK.[LM]		3.19619e-05	1	Q9NZI7	2937.45
1207	[K].LHSYATSIRK.[A]		0.000114883	1	P51553	1175.65
1208	[K].IHPQTIIAGWREATK.[A]		5.32474e-06	2	P78371	1720.95
1209	[K].IHPMAYQLQLQAASNFK.[S]		2.04897e-07	1	Q5SRQ6	1960.01
1210	[K].LHNMIVDLDNVVK.[K]		1.04453e-06	1	Q16891-2	1509.81
1211	[K].IHNAENIQPGEQK.[Y]		7.88354e-05	1	Q04637-9	1477.74
1212	[K].IHMGSCAENTAK.[K]	1xCarbamidomethyl [C6]	0.000474185	1	P24752	1318.59
1213	[K].LHISPSNMTNQNTPEYMEK.[I]		6.01767e-05	2	Q92769	2234.02
1214	[K].LHISPSNMTNQNTNEYLEK.[I]		4.54472e-07	1	Q13547	2233.06
1215	[K].LHIRTVPLYESPRK.[I]		4.12854e-05	1	Q16531	1708.99
1216	[K].LHIIEVGTPPTGNQPFPK.[K]		1.06706e-06	2	A0A087WVQ6	1945.05
1217	[K].LHLGFIEIREK.[L]		4.158e-05	2	Q96HJ9-2	1354.78
1218	[K].IHIDLPNEQARLDILK.[I]		8.28561e-05	1	A0A087X2I1	1888.07
1219	[K].LHGLQAILVHEASGTTAITATATGYQESHLSSARTK.[Q]		3.35797e-09	1	Q8TEM1	3720.93
1220	[K].LHGGTPANFLDVGGGATVHQVTEAFK.[L]		1.77728e-07	2	A0A2R8Y6Y7	2623.33
1221	[K].LHQLAMQQSHFPMTHGNTGFSGIESSSPEVK.[G]		7.67284e-12	2	Q15366-3	3382.59
1222	[K].LGNPTDRNVCFK.[V]	1xCarbamidomethyl [C10]	0.000280896	2	O95292	1420.7
1223	[K].LGNNCVFAPADVTSEK.[D]	1xCarbamidomethyl [C5]	0.000249011	1	Q99714	1721.82
1224	[K].LGIYDADGDGDFDVDDAK.[V]		6.96384e-07	1	Q12797	1900.81
1225	[K].IGDGMNAYVAYK.[V]		6.36977e-05	1	Q13596-3	1301.62
1226	[K].IGDFRSLEK.[I]		0.000243771	1	O95831	1064.57
1227	[K].IGDFGLVTSLK.[N]		2.60061e-05	1	P19525	1149.65
1228	[K].IGCVWAADRDCAGDDLK.[V]	2xCarbamidomethyl [C3; C11]	2.88835e-06	1	Q13111	1921.85
1229	[K].LGCRQFVTPADVVSGNPK.[L]	1xCarbamidomethyl [C3]	9.17226e-08	2	P13797	1945
1230	[K].LGCQDAFPEVYDK.[I]	1xCarbamidomethyl [C3]	3.38853e-08	1	Q15392	1541.69
1231	[K].LGCEVLGVSVDSQFTHLAWINTPRK.[E]	1xCarbamidomethyl [C3]	1.4723e-05	1	P32119	2827.46
1232	[K].LGAVYDVSHYNALLK.[V]		1.74314e-06	2	P42704	1662.88
1233	[K].LGAVFNQVAFPLQYTPRK.[F]		4.50946e-11	1	Q15393	2049.13
1234	[K].LGASNSPGQPNSVK.[R]		0.000297277	1	P49756	1355.69
1235	[K].IGARVYALPEDLVEVNPK.[M]		1.13974e-05	1	P13796	1983.09
1236	[K].LGAPAAGGEEEWGQQQRQLGK.[K]		5.75437e-10	1	O94992	2210.09
1237	[K].LGALTAEEIALK.[M]		2.50536e-06	1	Q13601	1228.71
1238	[K].IGDILRLVAGRIK.[N]		3.48087e-05	2	O94906	1423.91
1239	[K].LFYSTFATDDRK.[E]		2.99291e-06	1	P30084	1463.72
1240	[K].LFVINEVCEMK.[N]	1xCarbamidomethyl [C8]	3.24196e-05	1	Q8TDN6	1381.69
1241	[K].IFVGGIPHNCGETELREYFK.[K]	1xCarbamidomethyl [C10]	2.72858e-06	2	Q96EP5	2366.16
1242	[K].IFVGGLNPEATEEK.[I]		3.49312e-07	1	Q99729-2	1503.77
1243	[K].LFVASNQGALHIVQLSGGSFK.[H]		1.10569e-06	1	H3BSH7	2173.18
1244	[K].LFTPSPEIVK.[Y]		0.00029939	1	Q8TCS8	1130.65
1245	[K].LFTAHNNMTNYATVWASK.[T]		7.30512e-08	2	Q08211	2068.99
1246	[K].LFSRHDPQAEEALAK.[R]		7.5449e-06	1	Q8WVM7	1711.88
1247	[K].IFSGSSHQDLSQK.[I]		9.40028e-10	1	A0A2R8Y7H4	1433.7
1248	[K].LFRFASENDLPEWK.[E]		4.94966e-07	2	P43487	1751.88
1249	[K].IFRDGEEAGAYDGPRTADGIVSHLK.[K]		9.47319e-06	2	P30101	2674.32
1250	[K].IFQGNVHNFEK.[N]		0.000448126	1	Q96DI7	1332.67
1251	[K].LFQEDDEIPLYLK.[G]		0.000146257	1	H0UI06	1622.83
1252	[K].LFQECCPHSTDRVVLIGGKPDRVVECIK.[I]	3xCarbamidomethyl [C5; C6; C26]	7.33328e-06	3	P61978-3	3312.66
1253	[K].LFVTNDAATILRELEVQHPAAK.[M]		9.89622e-05	2	P50990	2436.32
1254	[K].LGDPQNRIATK.[A]		0.000228701	1	Q03701	1212.67
1255	[K].IGDTSVSYK.[Y]		0.000111665	1	P20700	969.489
1256	[K].IGDVVGSSGANQQTSGK.[V]		5.95512e-07	1	Q9Y263	1604.79
1257	[K].LGITPPGNAPTVTSMSSINNTVATPASYHTK.[D]		0.00022548	1	Q9P0L0-2	3127.57
1258	[K].LGLTMQYPEGYLEALANREREK.[E]		0.000202722	1	A0A087WTW0	2581.31
1259	[K].LGIQGSYFCSQECFK.[G]	2xCarbamidomethyl [C9; C13]	0.000140157	1	P53582	1823.81
1260	[K].LGLMRDDTIYEDEDVK.[E]		1.38102e-05	1	P14927	1911.9
1261	[K].LGLLGLANSLAIEGRK.[S]		3.60087e-06	1	P51659-2	1624.97
1262	[K].IGIIGGTGLDDPEILEGRTEK.[Y]		0.00049123	1	Q13126-2	2183.16
1263	[K].LGIHEDSQNRK.[K]		0.000167377	1	P07900-2	1296.67
1264	[K].LGLGTAYIHGMK.[H]		0.000734135	1	H0Y368	1260.68
1265	[K].IGLFGGAGVGK.[T]		2.77249e-05	1	P06576	975.562
1266	[K].LGHVVMGNNAVSPYQQVIEK.[T]		7.2909e-09	1	P60228	2183.13
1267	[K].LGHPEALSAGTGSPQPPSFTYAQQREK.[P]		1.46388e-08	2	Q15942	2854.41
1268	[K].LGGSPTSLGTWGSWIGPDHDK.[F]		4.37444e-12	1	K7ELL7	2168.04
1269	[K].LGGSLADSYLDEGFLLDK.[K]		8.20155e-07	1	P78371	1912.95
1270	[K].LGGSAVISLEGK.[P]		3.6643e-08	1	E9PK25	1130.64
1271	[K].IGGRRLIVVLEGASLETVK.[V]		7.44784e-05	1	Q92979	2010.21
1272	[K].IGGIGTVPVGRVETGVLKPGMVVTFAPVNVTTEVK.[S]		1.17421e-08	1	P68104	3521.98
1273	[K].IGGIGTVPVGRVETGVLK.[P]		7.76263e-06	3	P68104	1752.04
1274	[K].IGGDAATTVNNSTPDFGFGGQK.[R]		1.12735e-07	2	A0A087WTP3	2154.01
1275	[K].IGGAQNRSYSK.[L]		7.93004e-06	2	P14174	1180.61
1276	[K].LGFAGLVQEISFGTTK.[D]		0.000160398	1	P48643	1667.9
1277	[K].LGEWVGLCK.[I]	1xCarbamidomethyl [C8]	0.000143175	1	P25398	1061.54
1278	[K].LGEVVNTHGPVEPDK.[D]		4.93158e-05	2	P30419	1590.81
1279	[K].LGEVALLQGNHQIVEMCYQRTK.[N]	1xCarbamidomethyl [C17]	2.49199e-05	2	P53621-2	2587.31
1280	[K].LGEMWNNTAADDK.[Q]	1xOxidation [M4]	2.28815e-05	1	P09429	1480.64
1281	[K].LGEMWNNTAADDK.[Q]		2.60954e-07	1	P09429	1464.64
1282	[K].LGEMWNNLNDSEK.[Q]		2.32431e-08	1	O15347	1549.7
1283	[K].IGEEQSPEDAEDGPPELLFIHGGHTAK.[I]		3.41272e-08	2	Q09028-2; Q09028	2873.36
1284	[K].IGEEQSAEDAEDGPPELLFIHGGHTAK.[I]		2.51176e-12	2	Q16576	2847.34
1285	[K].LGDVYVNDAFGTAHRAHSSMVGVNLPQK.[A]		0.000527164	1	P00558	2983.48
1286	[K].IDEPLEGSEDRIITITGTQDQIQNAQYLLQNSVK.[Q]		6.12698e-07	2	P61978-3	3829.95
1287	[K].LDEIYVAGLVAHSDLDERAIEALK.[E]		1.63805e-05	1	O60506	2640.39
1288	[K].LDELYGTWRK.[A]		0.000276943	1	P36578	1280.66
1289	[K].LDDYASAFQGHDVGFCCLGTTRGK.[A]	2xCarbamidomethyl [C16; C17]	2.04897e-07	1	Q9BUP3-3	2675.2
1290	[K].KLPVGFTFSFPCQQSK.[I]	1xCarbamidomethyl [C12]	0.000325947	1	P19367-3	1870.95
1291	[K].KLPRTFCQLILDPIFK.[V]	1xCarbamidomethyl [C7]	5.8907e-05	1	P13639	1989.14
1292	[K].KLPQVEHVLPLLK.[R]		3.53073e-05	1	P42285	1513.95
1293	[K].KLPPLPLTLALGAFLNHRK.[N]		0.000319095	1	O96008	2099.29
1294	[K].KIPDPDSDDVSEVDARHIIENAK.[Q]		1.01715e-05	1	A0A0A0MT49	2563.26
1295	[K].KLNVTEQEK.[I]		2.3879e-05	1	P06733	1088.59
1296	[K].KIGEEEIQKPEEK.[V]		2.99805e-05	1	Q15459	1556.82
1297	[K].KIEVIKPGDLGVDLTSK.[L]		1.95677e-05	1	P38117	1812.05
1298	[K].KLETAVNLAWTAGNSNTRFGIAAK.[Y]		4.85133e-10	3	P21796	2533.35
1299	[K].KIEPELDGSAQVTSHDASTNGLINFIK.[Q]		7.38562e-06	1	A0A2U3TZU2	2884.47
1300	[K].KIEISQHAK.[Y]		7.13693e-05	2	P61513	1053.61
1301	[K].KLELSENRIFGGLDMLAEK.[L]		0.000282893	1	Q92688	2163.15
1302	[K].KLELSDNRVSGGLEVLAEK.[C]		1.23248e-05	1	P39687	2057.12
1303	[K].KLQEESDLELAK.[E]		9.12497e-07	1	O75822	1402.74
1304	[K].KLEGGGERRGAPAAATAPAPTAHK.[A]		0.000119885	2	Q92522	2314.24
1305	[K].KLEEEGEQFVK.[K]		0.000423489	1	P22307	1335.68
1306	[K].KLDEAVAEAHLGK.[L]		9.2557e-07	1	P23526	1380.75
1307	[K].KLDAGNQLALIEELHK.[E]		7.98665e-06	1	Q92616	1792
1308	[K].KIDAAQNWLADPNGGPEGEEQIRGALAEARK.[I]		3.31186e-05	1	P18206	3304.67
1309	[K].KKEDDDGEIDDGEIDDDDLEEGEVK.[D]		1.87163e-06	1	E7ERS3	2822.19
1310	[K].KHPDASVNFSEFSK.[K]		7.35726e-08	1	P09429	1592.77
1311	[K].KGQAVDYEGSRTQEEIVAK.[V]		1.34936e-06	1	P13667	2108.06
1312	[K].KGPGLAVQSGDK.[T]		2.82549e-10	1	Q96PK6	1156.63
1313	[K].KGDVVHCWYTGTLQDGTVFDTNIQTSAK.[K]	1xCarbamidomethyl [C7]	7.4242e-07	1	Q00688	3141.49
1314	[K].KGDVEGSQSQDEGEGSGESERGSGSQSSVPSVDQFTGVGIRVSFTGK.[Q]		1.69424e-06	1	Q9UQE7	4732.18
1315	[K].KGDILTLLNSTNK.[D]		7.08638e-05	1	A0A0D9SGF6	1416.81
1316	[K].KGDLDTAAVK.[V]		7.2297e-06	1	Q02880	1017.56
1317	[K].KGDEYIINGQK.[M]		4.15132e-06	1	Q5T4U5	1264.65
1318	[K].KLEEEQIILEDQNCK.[L]	1xCarbamidomethyl [C14]	0.000162691	1	P35579	1888.93
1319	[K].KGDECELLGHSK.[N]	1xCarbamidomethyl [C5]	1.46388e-08	1	P49411	1372.65
1320	[K].KLQIQCVVEDDK.[V]	1xCarbamidomethyl [C6]	4.76744e-08	1	P24534	1474.76
1321	[K].KNEIMVAPDK.[D]		0.000109311	1	B1AKR6	1144.6
1322	[K].KQDLYMWLSNSPHGPSAK.[F]		7.77289e-09	1	Q8TDN6	2059.01
1323	[K].KQDEPIDLFMIEIMEMK.[H]		3.97789e-06	1	P40227	2110.03
1324	[K].KPVWVDEEDEDEEMVDMMNNRFRK.[D]		3.18866e-10	1	Q9Y5J1	3041.34
1325	[K].KPTSQIPETK.[H]		7.17847e-06	1	Q9BQG0-2	1128.63
1326	[K].KPTFMDEEVQSILTK.[M-]		8.22694e-05	1	P82650	1765.9
1327	[K].KPSAGDDFDLGDAVVDGENDDPRPPNPPK.[P]		1.77954e-10	2	A0A096LP69; P14209	3034.4
1328	[K].KPRPTRAEGSDVANAVLDGADCIMLSGETAK.[G]	1xCarbamidomethyl [C22]	1.09926e-09	3	P14618	3229.59
1329	[K].KPPPAPQQPPPPPAPHPQQHPQQHPQNQAHGK.[G]		2.05295e-06	2	Q07065	3493.77
1330	[K].KPPLLNNADSVQAK.[V]		6.1387e-06	2	P09874	1494.83
1331	[K].KPITTGGVTYREQPWHK.[E]		0.000124219	1	A0A0A0MSG2	1998.06
1332	[K].KPLTSSSAAPQRPISTQRTAAAPK.[A]		6.74245e-05	1	Q15691	2464.36
1333	[K].KPLTSNCTIQIATPGK.[G]	1xCarbamidomethyl [C7]	3.04099e-05	2	Q15061	1728.93
1334	[K].KPLTPYFRFFMEK.[R]		2.63786e-05	2	P17480	1703.9
1335	[K].KISSIQSIVPALEIANAHRK.[P]		4.94966e-07	1	P10809	2175.26
1336	[K].KPITDDDVDRISLCLK.[V]	1xCarbamidomethyl [C14]	0.000134312	1	P53618	1887.98
1337	[K].KPHIYYGSLEEK.[E]		0.000227085	1	O43172	1463.75
1338	[K].KPHIIIATPGRLIDHLENTK.[G]		1.29298e-06	2	Q9H0S4	2266.3
1339	[K].KPGYHAPVALLNDIPQSTEQYDPFAEHRPPK.[I]		2.7409e-11	3	O75533	3515.77
1340	[K].KPGQSFQEQVEHYRDK.[L]		2.46519e-07	1	O15042	1975.96
1341	[K].KPGPPVLSSDPNMLSNEEAGHHFEQMLK.[L]		0.000187503	1	O75694	3089.48
1342	[K].KPFMLDEEGDTQTEETQPSETK.[E]		7.6631e-09	1	P20042	2540.13
1343	[K].KPEVASWVHFDNLK.[G]		1.21909e-07	2	Q03701	1669.87
1344	[K].KPEDWDEEMDGEWEPPVIQNPEYK.[G]	1xOxidation [M9]	9.47319e-06	1	P27797	2976.29
1345	[K].KPDREEIQMSNMGSNTK.[S]		1.46187e-05	1	O60716	1964.92
1346	[K].KPALVSIPEDVVQAEAGGMHTVCLSK.[S]	1xCarbamidomethyl [C23]	1.5861e-07	2	P18754	2736.41
1347	[K].KPAEQAEETAPIEATATK.[E]		5.99762e-07	2	Q8N4Q1-2	1884.95
1348	[K].KNPEVPVNFAEFSK.[K]		0.00033531	1	O15347	1605.83
1349	[K].KNGPLEVAGAAVSAGHGLPAK.[F]		0.000195657	2	O75367	1944.07
1350	[K].KPLKPCCACPETK.[K]	3xCarbamidomethyl [C6; C7; C9]	3.21899e-05	1	Q14061	1588.76
1351	[K].KFPRCAEGYALYAQALTDQQQFGK.[A]	1xCarbamidomethyl [C5]	9.82616e-05	1	O94826	2790.37
1352	[K].KFESEILEAISQNSVVIIRGATGCGK.[T]	1xCarbamidomethyl [C24]	5.56506e-05	1	Q08211	2806.48
1353	[K].KFDPMGQQTCSAHPARFSPDDK.[Y]	1xCarbamidomethyl [C10]	1.14127e-08	2	Q9NPE3	2520.14
1354	[K].HVLTGSADNSCRLWDCETGK.[Q]	2xCarbamidomethyl [C11; C16]	4.39438e-06	1	Q13347	2306.03
1355	[K].HVLEGHDRGVNWAAFHPTMPLIVSGADDRQVK.[I]		8.45425e-06	1	P53621-2	3552.79
1356	[K].HVIADQEVMETNRVESVEPSENEASK.[E]		1.90701e-11	2	Q9H307	2927.37
1357	[K].HVGSRLYSVSYLLK.[D]		2.55444e-07	1	P21333	1621.91
1358	[K].HVGPGVLSMANAGPNTNGSQFFICTIK.[T]	1xCarbamidomethyl [C24]	6.95442e-15	1	P30405	2817.38
1359	[K].HVGGRVMVTDADRSILSPGGSCGPIK.[V]	1xCarbamidomethyl [C22]	2.2679e-06	1	P78347	2666.35
1360	[K].HVEEFSPRAVYTSGK.[A]		1.19336e-07	1	Q14566	1706.85
1361	[K].HTTDLDASK.[I-D]		1.29969e-07	3	P12532-2	987.474
1362	[K].HTQENCETWGVNGETGTLVDMK.[E]	1xCarbamidomethyl [C6]	0.000293094	1	P49368	2506.1
1363	[K].HTLSYVDVGTGK.[V]		1.30642e-08	1	P31040	1276.65
1364	[K].HTLGEVWVQK.[T]		0.000624386	1	C9JA08	1196.64
1365	[K].HTHIDKPDCSGPPMDISNK.[A]	1xCarbamidomethyl [C9]	0.000256173	1	Q99805	2148.98
1366	[K].HTGPNSPDTANDGFVRLRGLPFGCSK.[E]	1xCarbamidomethyl [C24]	3.76405e-05	2	G8JLB6; P55795	2800.36
1367	[K].HVMDVVDEELSK.[L]		1.39999e-09	1	K7EJE8	1400.67
1368	[K].HTGPGLLSMANSGPNTNGSQFFLTCDK.[T]	1xCarbamidomethyl [C25]	3.54767e-10	1	Q9UNP9-3	2851.31
1369	[K].HTGPGILSMANAGPNTNGSQFFICTAK.[T]	1xCarbamidomethyl [C24]; 1xOxidation [M9]	3.16815e-06	1	P62937	2807.32
1370	[K].HTGFLEISQHSQEFINRLK.[K]		1.30388e-09	2	Q7L0Y3	2284.18
1371	[K].HTGCCGDNDPIDVCEIGSK.[V]	3xCarbamidomethyl [C4; C5; C14]	0.000137203	1	Q15181	2133.86
1372	[K].HTEMITTLK.[K]		4.24764e-05	1	O75475	1073.57
1373	[K].HTDTDVLEACSK.[T]	1xCarbamidomethyl [C10]	3.04099e-05	1	Q8N3U4-2	1375.62
1374	[K].HSVPLPTELSSEAK.[T]		6.46096e-05	1	A0A087WYF7	1494.78
1375	[K].HSTPHAAFQPNSQIGEEMSQNSFIK.[Q]		0.000249011	1	Q9UKV3	2785.3
1376	[K].HSSLITPLQAVAQRDPIIAK.[Q]		4.27112e-06	1	P78527	2158.23
1377	[K].HSSGCAFLSVK.[K]	1xCarbamidomethyl [C5]	6.5445e-06	1	A0A0B4J1S3	1192.58
1378	[K].HSQFIGYPITLYLEK.[E]		1.70633e-06	2	P08238	1808.96
1379	[K].HSQFIGYPITLFVEK.[KE]		5.0022e-05	1	P07900-2	1778.95
1380	[K].HSQAVEELAEQLEQTK.[R]		1.28796e-08	2	P35579	1839.91
1381	[K].HSMNPFCEIAVEEAVRLK.[E]	1xCarbamidomethyl [C7]	1.21281e-06	1	P38117	2130.05
1382	[K].HTGPGLLSMANQGQNTNNSQFVITLK.[K]		1.01715e-05	1	P49792	2770.39
1383	[K].HVPRAVFVDLEPTVIDEVRTGTYRQLFHPEQLITGK.[E]		1.65847e-06	1	F5H5D3; P68363	4161.22
1384	[K].HVSPAGAAVGIPLSEDEAK.[V]		2.82191e-07	1	P31939	1847.95
1385	[K].HVSVCRNCECLSCIDCGK.[D]	5xCarbamidomethyl [C5; C8; C10; C13; C16]	0.000143175	1	Q9NX58	2253.93
1386	[K].KFDEGRNNFEGEVTK.[E]		4.72565e-05	2	P07237	1769.85
1387	[K].KFDEGENSLGQNSFSTTNNVCNQNQEIASRHSSLK.[Q]	1xCarbamidomethyl [C21]	6.06059e-05	1	Q6ZWT7	3940.81
1388	[K].KEEGEAFAREHGLIFMETSAK.[T]		0.000642232	2	P61019	2380.16
1389	[K].KEEELQGALARGDDETLHK.[N]		3.57535e-06	2	P35580-2	2139.07
1390	[K].KEEELQAALARVEEEAAQK.[N]		0.000347391	1	P35579	2142.1
1391	[K].KEECPAVRLITLEEEMTK.[Y]	1xCarbamidomethyl [C4]	8.22694e-05	1	P07237	2176.1
1392	[K].KEDLVFIFWAPESAPLK.[S]		0.000105496	1	E9PK25; Q9Y281	1990.07
1393	[K].KEDLEFQAK.[H]		0.000271118	1	Q01831	1107.57
1394	[K].KEDEIPETVSLEMLDAAK.[N]		8.64651e-05	1	Q96A26	2018
1395	[K].KDDEENYLDLFSHK.[N]		3.55592e-05	3	Q07666	1752.81
1396	[K].KDDAITAYK.[K]		0.00016154	1	Q9BY77	1024.53
1397	[K].KAEPSEVDMNSPK.[S]		3.1457e-06	1	Q9NR30	1431.68
1398	[K].KAELLDNEK.[P]		1.10777e-05	1	Q9HB71	1059.57
1399	[K].KAEGGGGGGRPGAPAAGDGK.[T]		2.45246e-06	1	Q00839	1666.83
1400	[K].KAEDNVCVK.[K]	1xCarbamidomethyl [C7]	6.6947e-05	1	P46013	1062.52
1401	[K].KAEAVVNTVDISEREK.[V]		1.86075e-09	2	Q8IY81	1787.95
1402	[K].HYVYGPLPQSFDK.[E]		3.24196e-05	2	P13073	1550.76
1403	[K].HYRGPAGDATVASEK.[E]		9.38199e-11	2	Q15758	1558.76
1404	[K].HYLFYDGESVSGK.[NV]		6.40634e-06	1	O75436	1501.7
1405	[K].HYGYNSYSVSNSEK.[D]		0.000146257	1	P07858	1634.71
1406	[K].HYGPGWVSMANAGK.[D]		8.55337e-11	4	P23284	1474.69
1407	[K].HYGFQLYQSDPSGNYGGWK.[A]		3.01816e-09	3	P25789	2203.98
1408	[K].HYEAVHDAGNDSGHGGESNLALK.[R]		6.36093e-06	1	Q15075	2378.08
1409	[K].HWPFQVINDGDKPK.[V]		2.42565e-08	4	A0A0G2JIW1	1680.85
1410	[K].HWPFQVINDGDK.[P]		4.30161e-06	2	A0A0G2JIW1	1455.7
1411	[K].HWPFMVVNDAGRPK.[VH]		3.18866e-10	2	P11142	1653.83
1412	[K].HVVTLLQVQDCHVLK.[Y]	1xCarbamidomethyl [C11]	7.77228e-05	1	E7ETU7	1788.98
1413	[K].HVVQSISTQQEK.[E]		5.23593e-11	2	P24539	1383.72
1414	[K].HVTNPAFTK.[L]		0.000107769	1	Q92922	1014.54
1415	[K].KQDRIFPPETSASVAATPPPSTASAPAAVNSSASADK.[P]		8.22801e-09	3	P09874	3624.81
1416	[K].LIADVAPSAIRENDIK.[S]		0.000216086	1	P39748	1724.95
1417	[K].KQEALVARYEALK.[E]		0.000405898	1	A0A0D9SGF6	1518.86
1418	[K].KQEGPATQVDSAVGTLPATSPQSTSVQAK.[G]		6.1387e-06	1	E7ETY2	2883.47
1419	[K].LAVNNIAGIEEVNMIK.[D]		1.49339e-05	1	Q96K17	1727.94
1420	[K].IAVHCTVRGAK.[A]	1xCarbamidomethyl [C5]	3.81796e-05	2	P62913	1211.67
1421	[K].IAVEPVNPSELPK.[M]		3.9281e-05	1	Q15029	1392.77
1422	[K].LAVEALSSLDGDLAGRYYALK.[S]		1.78648e-08	1	P12277	2225.18
1423	[K].LAVAEVRAENLK.[K]		8.5245e-05	1	P12270	1312.76
1424	[K].LATTILQHWK.[K]		0.000755079	1	P78527	1210.69
1425	[K].LATTALYFTYSALEEEMERNK.[D]		2.50536e-06	1	A0A087WT44	2480.2
1426	[K].LATQLTGPVMPVRNVYK.[K]		8.31906e-07	3	P26373	1887.05
1427	[K].IATGHGQQGVTQVVLK.[G]		0.000247252	1	A6NEM2	1635.92
1428	[K].LASVPAGGAVAVSAAPGSAAPAAGSAPAAAEEK.[K]		5.72557e-05	1	P05387	2774.43
1429	[K].LASRNVESYTK.[L]		0.00033531	1	P04843	1267.66
1430	[K].IASLPQEVQDVSLLEK.[I]		0.000172196	1	Q9NQG5	1768.97
1431	[K].LASGVEGSDIPDDGK.[L]		1.48281e-05	1	O95747	1459.69
1432	[K].LAVVDEWRK.[E]		0.000646772	1	Q8NFW8	1115.62
1433	[K].LASAAYPDPSK.[Q]		7.5449e-06	1	P54577	1119.57
1434	[K].IARQESTSVLLQQSEK.[K]		4.77673e-07	1	Q14126	1816.98
1435	[K].IARLYLVSDVLYNSSAK.[V]		5.36275e-06	1	O15042	1912.05
1436	[K].LARLEAQEQAFLARLK.[G]		0.000516119	1	Q5T3I0-3	1857.07
1437	[K].LARFADGSAVVQSGDTAVMVTAVSK.[T]		0.000104749	1	Q8TCS8	2480.28
1438	[K].LARASGNYATVISHNPETK.[K]		7.9715e-07	4	P62917	2029.05
1439	[K].LAQTSDVNK.[M]		0.000426493	1	Q68EM7	975.511
1440	[K].IAQGVSGSIQDK.[G]		1.66151e-05	1	P20839-6	1202.64
1441	[K].LAQGEYIAPEK.[I]		7.60833e-05	1	P33121	1218.64
1442	[K].LAQALHEMREQHDAQVRLYK.[E]		0.000321363	1	P20700	2436.26
1443	[K].IAPQYYDMSNFPQCEAK.[R]	1xCarbamidomethyl [C14]	7.89963e-08	1	O43143	2061.9
1444	[K].LAPGTIVEVWK.[D]		3.68461e-05	1	P07686	1212.7
1445	[K].LAPGGHVGRFCIWTESAFRK.[L]	1xCarbamidomethyl [C11]	1.92914e-05	3	P36578	2289.17
1446	[K].LAPALATGNTVVMK.[V]		1.10569e-06	1	P30837	1385.78
1447	[K].LARWTCCALLAGSEYLK.[L]	2xCarbamidomethyl [C6; C7]	0.000153709	2	O15371	2012.01
1448	[K].IAIWTTECENREAVTHIGRVYK.[E]	1xCarbamidomethyl [C8]	6.91448e-07	4	P06730-2	2646.35
1449	[K].IAVYHLQELASAELAK.[E]		1.51984e-07	1	Q96ME7	1755.96
1450	[K].LCAMVADNPSYNTK.[T]	1xCarbamidomethyl [C2]	1.10777e-05	1	P49916	1583.72
1451	[K].IDDVVNTR.[-]		0.000689087	1	P50991	931.484
1452	[K].IDDPTDSKPEDWDKPEHIPDPDAK.[K]		0.000217624	1	P27797	2760.26
1453	[K].IDDILQTLLDATYK.[D]		3.45043e-06	1	A0A0C4DFL7	1621.87
1454	[K].LDDDGLIAPGVRVSGDDVIIGK.[T]		0.000159263	1	P30876	2224.18
1455	[K].LDDANDAGGRNSTECTLILTEGDSAK.[T]	1xCarbamidomethyl [C15]	5.55689e-06	1	P11388-4	2723.24
1456	[K].IDCDNLEQYFIQQGGGPDK.[K]	1xCarbamidomethyl [C3]	1.68531e-05	1	Q92499	2196.99
1457	[K].IDATSASVLASRFDVSGYPTIK.[I]		6.17071e-07	1	P13667	2298.2
1458	[K].LCYVGYNIEQEQK.[L]	1xCarbamidomethyl [C2]	6.57865e-07	1	P61160-2	1643.77
1459	[K].LCYVALDFEQEMATAASSSSLEK.[S]	1xCarbamidomethyl [C2]; 1xOxidation [M12]	0.000116527	1	P60709; P63261	2566.17
1460	[K].LCYVALDFEQEMATAASSSSLEK.[S]	1xCarbamidomethyl [C2]	4.09929e-05	1	P60709; P63261	2550.17
1461	[K].LCSWNHYNMQYALAVSK.[Q]	1xCarbamidomethyl [C2]	1.82857e-07	1	A0A0B4J2E5	2084.97
1462	[K].LCSVEQDLAMGSDAEGEK.[I]	1xCarbamidomethyl [C2]	8.3447e-05	1	Q15833-3	1938.84
1463	[K].LCSSAETLESHPDIGK.[S]	1xCarbamidomethyl [C2]	7.02248e-10	1	O96028	1743.82
1464	[K].IAVYSCPFDGMITETK.[G]	1xCarbamidomethyl [C6]	8.57537e-06	1	P50990	1831.86
1465	[K].ICRTVTQVVPAEGQENGQREEEEEEK.[E]	1xCarbamidomethyl [C2]	0.000102541	2	Q9UKV3	3044.42
1466	[K].ICQADIVEAVDIASAAK.[FH]	1xCarbamidomethyl [C2]	3.9908e-08	1	O15213	1773.91
1467	[K].ICPVETLVEEAIQCAEK.[I]	2xCarbamidomethyl [C2; C14]	0.000642232	1	P30084	1988.97
1468	[K].ICNEILTSPCSPEIRVYTK.[A]	2xCarbamidomethyl [C2; C10]	3.7109e-05	1	Q9BPX3	2280.14
1469	[K].LCLTLHNNEGSYLAHTQGK.[K]	1xCarbamidomethyl [C2]	8.18562e-08	2	Q15428	2156.06
1470	[K].LCLNICVGESGDRLTRAAK.[V]	2xCarbamidomethyl [C2; C6]	7.49143e-06	2	P62913	2133.09
1471	[K].ICHQIEYYFGDFNLPRDK.[F]	1xCarbamidomethyl [C2]	1.9429e-05	1	P05455	2315.09
1472	[K].ICEPGYSPTYK.[Q]	1xCarbamidomethyl [C2]	2.10099e-05	1	P07858	1314.6
1473	[K].ICELSFETEHILLQHMK.[D]	1xCarbamidomethyl [C2]	6.82983e-06	2	Q8ND82	2128.06
1474	[K].LCEIERIHFFLSK.[K]	1xCarbamidomethyl [C2]	3.94969e-06	2	P35659	1691.89
1475	[K].LCDSYEIRPGK.[H]	1xCarbamidomethyl [C2]	1.62644e-05	3	O43390	1337.65
1476	[K].ICDQISDAVLDAHLQQDPDAK.[V]	1xCarbamidomethyl [C2]	8.38911e-10	1	P31153	2352.11
1477	[K].ICANHYITPMMELK.[P]	1xCarbamidomethyl [C2]	5.62572e-07	1	P43487	1720.82
1478	[K].ICANHYISPDMK.[L]	1xCarbamidomethyl [C2]	0.000457727	1	P49792	1448.67
1479	[K].LCQEQLELLSEK.[K]	1xCarbamidomethyl [C2]	6.59121e-06	1	Q9H8G2	1489.76
1480	[K].LALQLHPDRNPDDPQAQEK.[F]		0.000103272	1	Q9UBS4	2185.1
1481	[K].LALPGHAESYNPPPEYLLSEEERLAWEQQEPGERK.[L]		5.80755e-05	1	Q14137	4062.98
1482	[K].IAILTCPFEPPKPK.[T]	1xCarbamidomethyl [C6]	8.8328e-05	1	P48643	1610.9
1483	[K].LAAIGEATRLK.[T]		5.76641e-05	1	Q15149	1142.69
1484	[K].IAAGDRLRGQYQGLSQDPNSLSNLDQDLPNNMIHQVPIK.[S]		1.28796e-08	2	Q9NYU2	4316.18
1485	[K].IAAEIAQAEEQARK.[R]		2.63325e-06	1	Q969G3	1527.81
1486	[K].LAAAILGGVDQIHIKPGAK.[V]		2.24747e-07	2	P22087	1872.11
1487	[K].LAAAILGGVDQIHIK.[P]		8.0284e-07	2	P22087	1518.9
1488	[K].IAAAGLDVTSPEPLPTNHPLLTLK.[N]		2.0676e-06	1	U3KQ56	2468.38
1489	[K].KYHNVGLSK.[C]		5.22017e-05	2	Q14103	1045.58
1490	[K].KYETVQDILK.[E]		4.43275e-05	1	Q02880	1236.68
1491	[K].KYEQGFITDPVVLSPK.[D]		2.32884e-07	1	P12268	1820.98
1492	[K].KYELRAPVAGTCYQAEWDDYVPK.[L]	1xCarbamidomethyl [C12]	1.75218e-07	1	P30086	2759.31
1493	[K].KYEGGRELSDFISYLQREATNPPVIQEEK.[P]		0.000703791	1	P30101	3396.71
1494	[K].KYEDICPSTHNMDVPNIK.[R]	1xCarbamidomethyl [C6]	1.90189e-05	2	I3L504	2161.01
1495	[K].KYDAFLASESLIK.[Q]		4.73365e-08	3	P62906	1484.8
1496	[K].IAALQAFADQLIAAGHYAK.[G]		7.71724e-05	1	A0A0D9SGF6	1972.07
1497	[K].KWQTMIEAHVDVK.[T]		5.13871e-06	2	P61247	1584.82
1498	[K].KVTHAVVTVPAYFNDAQRQATK.[D]		1.1376e-06	2	P11021	2444.3
1499	[K].KVERLTMQVSSLQREPFTIAQGK.[G]		8.45425e-06	2	P35659	2646.44
1500	[K].KVENTRWDYLTQVEK.[E]		7.76263e-06	1	Q9HB71	1908.98
1501	[K].KVEEVLEEEEEEYVVEK.[V]		1.65847e-06	2	P83916	2109.01
1502	[K].KVEEAEPEEFVVEK.[V]		8.10629e-13	2	Q13185; B8ZZ43	1661.83
1503	[K].KVEAQLQELQVK.[F]		9.34942e-05	1	P35579	1412.81
1504	[K].KTETMNVVMETNK.[M]		2.14246e-06	2	P12270	1524.74
1505	[K].KTEAPAAPAAQETK.[S]		9.47319e-06	1	P80723	1412.74
1506	[K].KSDVEAIFSK.[Y]		0.000126894	2	P07910	1123.6
1507	[K].KRPQRATSNVFAMFDQSQIQEFK.[E]		3.1234e-06	1	J3QRS3	2756.39
1508	[K].KRGFGFVTFDDHDPVDK.[I]		5.25741e-05	1	P22626	1979.96
1509	[K].KRGEGEDEVEEESTALQK.[T]		6.79055e-05	1	Q96T23	2033.96
1510	[K].KQELLEALTK.[H]		5.13871e-06	1	P12956	1172.69
1511	[K].KWDTCAPEVILHAVGGK.[L]	1xCarbamidomethyl [C5]	4.84516e-07	1	O95861-2	1880.97
1512	[K].LAALSASLARVVVPATEEEAEVDEFPTDGEMSAQEEDRRK.[E]		2.18443e-07	1	O00541	4346.11
1513	[K].LAASGEGGLQELSGHFENQK.[V]		8.9263e-11	1	Q16643-3	2072
1514	[K].LAASIAPEIYGHEDVK.[K]		1.24539e-07	2	P33993	1712.89
1515	[K].LAIIHCAGYSDPILVQTLWQDIIEK.[E]	1xCarbamidomethyl [C6]	9.6405e-08	1	O75694	2896.53
1516	[K].IAIIGAGIGGTSAAYYLRQK.[F]		1.44504e-11	1	Q9UHG3	2023.13
1517	[K].LALHSGMDYAIMTGGDVAPMGREGVTAMHK.[L]		2.586e-08	2	Q5T9A4; Q9NVI7	3116.48
1518	[K].LALGQINIAK.[N]		0.000236955	1	Q9BZE4	1040.65
1519	[K].LALDMEISAYRK.[L]		0.000138181	2	P20700	1409.75
1520	[K].IAGYVTHLMK.[R]		2.17704e-05	2	H3BNC9	1132.62
1521	[K].LAGQRFTAVEDQYYCVDCYK.[N]	2xCarbamidomethyl [C15; C18]	0.000665252	1	Q13642-4	2486.11
1522	[K].LAGLLQHPDPIVINHVISVDPNDQK.[K]		5.18319e-05	1	Q92925	2732.47
1523	[K].LAGESESNLRK.[A]		4.71831e-06	2	P55072	1203.63
1524	[K].LAFNSLLEK.[A]		0.000286931	1	O75400-3	1034.59
1525	[K].IAFGGETDEATRYIAPTVLTDVDPK.[T]		8.5245e-05	1	P51648-2	2679.35
1526	[K].IAEVDCTAERNICSK.[Y]	2xCarbamidomethyl [C6; C13]	1.95193e-10	2	Q8NBS9	1765.82
1527	[K].IAEQVASFQEEK.[S]		2.59104e-07	1	P35221-2	1378.68
1528	[K].LAEQAERYDEMVESMK.[K]	1xOxidation [M15]	0.000170979	1	P62258	1944.87
1529	[K].LAEQAERYDEMVESMK.[K]		4.58597e-06	1	P62258	1928.87
1530	[K].LAEQAERYDDMATCMK.[A]	1xCarbamidomethyl [C14]	4.33231e-06	1	P27348	1931.83
1531	[K].LAEQAERYDDMAACMK.[S]	1xCarbamidomethyl [C14]	1.13166e-05	1	P63104	1901.82
1532	[K].LAENIDAQLK.[R]		3.62657e-06	1	P37198	1114.61
1533	[K].IAELLENVTLIHK.[P]		8.57537e-06	1	Q14694-2	1492.87
1534	[K].LAEEQLRIVEEQRK.[I]		1.82245e-05	2	Q9NWB6	1740.96
1535	[K].LAEENPDLQEAYIAK.[Q]		0.00048434	1	Q8TB36	1703.85
1536	[K].IAEENGAAFAGGTSLIQK.[I]		3.8117e-06	1	Q9BYD6	1776.91
1537	[K].LAEEEDLFDSAHPEEGDLDLASESTAHAQSSK.[A]		1.88741e-09	2	Q15424-3; Q14151	3428.52
1538	[K].LAEAQIEELRQK.[T]		0.000342507	1	Q9NR28	1427.79
1539	[K].LAEALYIADRK.[A]		3.2884e-05	1	Q13573	1262.71
1540	[K].LADIQIEQLNRTK.[K]		0.000233618	1	O60925	1541.86
1541	[K].IAAYLQSDQFCK.[M]	1xCarbamidomethyl [C11]	3.27652e-07	1	P21266	1443.69
1542	[K].LAAVDATVNQVLASRYGIRGFPTIK.[I]		2.74806e-06	1	Q15084-2	2660.49
1543	[K].LAATNALLNSLEFTK.[A]		1.64033e-08	1	Q14974	1605.88
1544	[K].KQEETAVLEEDSADWEK.[E]		1.46187e-05	1	Q96A49	2006.92
1545	[K].LIAEEGVDSLNVK.[E]		1.1849e-07	1	O95202	1386.75
1546	[K].IIAEGANGPTTPEADK.[I]		0.000119885	1	P00367	1583.79
1547	[K].LLAEMSSFCGDMEK.[L]	1xCarbamidomethyl [C9]	8.5245e-05	1	Q9BZZ5	1617.7
1548	[K].IRETGERPSNEEIMRFSK.[L]		2.27194e-05	1	O95202	2179.09
1549	[K].LREQVEERLSFYETGEIPRK.[N]		7.93976e-05	1	O00567	2479.29
1550	[K].LREMESNWVSLVSK.[N]		6.48572e-07	1	O75934	1677.86
1551	[K].LREIVGASTNWRDHVK.[A]		0.000146257	1	Q9Y305-4	1881.01
1552	[K].IRELGSLPQEAFEK.[Y]		9.01311e-06	1	Q9UQE7	1616.86
1553	[K].IRELESQISELQEDLESERASRNK.[A]		1.75218e-07	1	P35579	2859.44
1554	[K].IREIADGLCLEVEGK.[M]	1xCarbamidomethyl [C9]	1.1539e-06	3	A0A0B4J2C3	1701.88
1555	[K].IREEYPDRIMNTFSVVPSPK.[V]		0.000204166	2	P07437; P68371	2378.22
1556	[K].IREEYPDRIMNTFSVMPSPK.[V]		0.000165017	1	Q13885	2410.19
1557	[K].IREDLPNLESSEETEQINK.[H]		3.58129e-05	1	Q96QK1	2244.1
1558	[K-].LRDYIWNTLNSGRVVPGYGHAVLRK.[T]		5.30421e-08	4	O75390	2884.57
1559	[K].LRDVLQQRLIK.[-F]		6.88776e-05	1	Q12931	1381.86
1560	[K].LRDREIQLEISGK.[E]		0.000501747	1	Q9Y3T9	1556.88
1561	[K].LRETLNISGPPLK.[A]		1.33277e-05	1	P28838	1437.84
1562	[K].LRDLHPDLEGQLK.[E]		5.68501e-05	1	Q9NYU2	1533.84
1563	[K].IRDAYTHPQFVTDVMK.[P]		0.000184861	1	P61221	1920.96
1564	[K].LRCVFEMPNENDK.[L]	1xCarbamidomethyl [C3]	0.000144195	2	Q9P0L0; Q9P0L0-2	1651.76
1565	[K].LRCVFELPAENDKPHDVEINK.[I]	1xCarbamidomethyl [C3]	8.42186e-08	3	O95292	2523.27
1566	[K].LRCMRESCSSSFTSIMGYLYHVRK.[C]	2xCarbamidomethyl [C3; C8]	3.80436e-07	1	Q96ME7	2968.4
1567	[K].LRASITPGTILIILTGRHRGK.[R-]		0.000674686	1	Q02878	2273.39
1568	[K].IRAQTEGINISEEALNHLGEIGTK.[T]		2.67781e-12	3	Q9Y265	2593.36
1569	[K].LRAFHNEAQVNPERK.[N]		1.39821e-06	2	P17987	1808.95
1570	[K].LQVVLNESNADTYAGRPLPSK.[A]		2.86787e-06	1	A6NHR9	2272.19
1571	[K].LQVVGRAGTGVDNVDLEAATRK.[G]		1.2673e-09	2	O43175	2269.23
1572	[K].IQVTPPGFQLVFLPFADDK.[R]		9.48583e-09	1	P12956	2132.14
1573	[K].IQVHYYEDGNVQLVSHK.[D]		8.14342e-07	1	P47755; P52907	2029.01
1574	[K].LQTTLTCNSMVLFDHMGCLK.[K]	2xCarbamidomethyl [C7; C18]	3.06737e-08	1	Q02880	2369.11
1575	[K].LQTSLTCNSMVLFDHVGCLK.[K]	2xCarbamidomethyl [C7; C18]	8.39434e-06	1	P11388-4	2323.12
1576	[K].IRDEMVATEQERTPLQQK.[L]		5.4784e-06	1	P16615	2172.11
1577	[K].IQTLTSSVRESSFVEK.[M]		0.00034494	1	P16435	1810.95
1578	[K].LREYEAALNSK.[D]		8.89579e-05	2	P20700	1293.68
1579	[K].IREYFGGFGEVESIELPMDNK.[T]		2.05664e-05	2	Q14103	2430.16
1580	[K].IRRPHDYQPLPGMSENPSVYVPGVVSTVVPDSAHK.[L]		4.0401e-09	2	P26368	3828.95
1581	[K].LRREFEVYGPIK.[R]		1.11359e-06	3	P08621	1506.84
1582	[K].LRQQDLDGELRSEK.[E]		3.83152e-07	2	Q99459	1686.88
1583	[K].LRQNLDALLNQLK.[S]		3.87263e-05	1	Q14204	1538.9
1584	[K].IRQALVAIFTHLRK.[I]		1.37123e-05	1	Q14204	1666.03
1585	[K].LRPVTLTEMNYSK.[Y]		0.000615647	1	A0A0U1RRH6	1551.82
1586	[K].LRPGFMEDRGRENYSSYSSFSSPHMK.[P]		6.59121e-06	2	Q5BKZ1	3065.4
1587	[K].IRPGEQEQYESTIGFK.[L]		8.45425e-06	1	P11171	1881.93
1588	[K].IRPGEFEQFESTIGFK.[L]		6.49812e-06	1	Q9Y2J2-2	1884.95
1589	[K].IRPFAVAAVLRNIK.[F]		6.7685e-07	1	Q9NSD9	1567.98
1590	[K].LRNEYGPVLHMPTSK.[E]		6.32465e-05	1	O43660	1741.91
1591	[K].LRLTVVDTPGYGDAINCRDCFK.[T]	2xCarbamidomethyl [C17; C20]	2.14938e-08	2	Q15019-2	2570.25
1592	[K].IRLQAYHTQTTPLIEYYRK.[R]		5.19223e-08	3	P54819	2394.29
1593	[K].IREYFGEFGEIEAIELPMDPK.[L]		3.97023e-07	2	Q99729-2	2483.22
1594	[K].LRLNDGNEYLFQAK.[D]		1.48281e-05	1	Q01082	1680.87
1595	[K].IRLISLTDENALSGNEELTVK.[I]		2.0861e-05	1	P14625	2315.25
1596	[K].LRLESEGSPETLTNLRK.[G]		8.80615e-07	1	H3BS72	1943.06
1597	[K].IRLESEEEGVPSTAIREISLLK.[E]		1.64672e-06	2	A0A024QZP7	2469.36
1598	[K].LRLDSIVIQQGRLVDQNLNK.[I]		8.20155e-07	2	O60264	2322.33
1599	[K].LRLDSIVIQQGRLIDQQSNK.[L]		9.5408e-06	2	B7ZLQ5	2324.3
1600	[K].LRHVGSNLCLDSRTAK.[S]	1xCarbamidomethyl [C9]	3.39514e-07	2	Q10471	1826.97
1601	[K].LRHTHVQDGEAGGITQQIGATNVPLEAINEQTK.[M]		2.27215e-16	2	A0A087WUT6	3525.8
1602	[K].LRHPTPTMLSIQK.[W]		0.000149406	1	O14776	1521.86
1603	[K].LRHFEELETIMDREK.[E]		6.27931e-09	1	Q92922	1945.98
1604	[K].IRGSLARAALQELLSK.[G]		1.31395e-05	2	P62851	1726.03
1605	[K].IRGILYRTHSDQFLVAFK.[E]		9.52282e-07	3	P36542	2164.2
1606	[K].IRFQESEERPK.[L]		5.17539e-06	2	P34932	1418.74
1607	[K].LRFPAEDEFPDLSAHNNHMAK.[V]		2.31076e-11	3	P12277	2439.15
1608	[K].LRLLVQHEINTLRAQEK.[H]		0.000669952	1	P49792	2061.19
1609	[-].XQTASDESYK.[D]		0.00016154	1	A0A1B0GUN2	1141.54
1610	[K].IQSTVTQPGGK.[F]		1.86175e-05	1	A0A087X117	1115.61
1611	[K].LQSTFVFEEIGRRLK.[D]		0.000276943	2	P51659-2	1823.02
1612	[K].LQEQVTDLRSQNTK.[I]		9.14223e-06	2	P12270	1659.87
1613	[K].LQEPPASAVREAADK.[E]		3.01428e-06	1	Q10570	1581.82
1614	[K].LQENLQQLQHSTNQLAK.[E]		2.51836e-07	2	Q86Y82	1993.05
1615	[K].LQEMEGTVK.[S]		0.000487773	1	P35579	1034.52
1616	[K].LQELPDAVPHGEMPRHMQLYCDRYLCDK.[V]	2xCarbamidomethyl [C21; C26]	5.46792e-07	1	P33992	3471.61
1617	[K].LQEESDLELAK.[E]		0.000297277	1	O75822	1274.65
1618	[K].IQEENVIPREK.[T]		0.00037818	1	P42704	1354.73
1619	[K].LQEEERERRDNYVPEVSALDQEIIEVDPDTK.[E]		1.56874e-09	3	H3BNC9	3714.81
1620	[K].IQDVGLVPMGGVMSGAVPAAAAQEAVEEDIPIAK.[E]		0.00041168	1	B4DLN1	3333.71
1621	[K].LQDPFSLYRCHTIMNCTRTCPK.[G]	3xCarbamidomethyl [C10; C16; C20]	2.10099e-05	2	P21912	2798.3
1622	[K].LQDLTLRDLEK.[Q]		3.24196e-05	1	Q9Y4L1	1343.75
1623	[K].LQDLAGGIFPEDEIPEK.[A]		6.27986e-05	1	P56182	1870.94
1624	[K].LQDAINILK.[E]		0.000698855	1	P42704	1027.61
1625	[K].LQFHNVKPECLEAYNK.[I]	1xCarbamidomethyl [C10]	0.000216086	1	O75323	1989.99
1626	[K].IQCTLQDVGSALATPCSSAREAHLK.[Y]	2xCarbamidomethyl [C3; C16]	1.20575e-09	1	Q96EY8	2713.34
1627	[K].LQAEISQAARK.[T]		0.000202722	2	O43395	1214.69
1628	[K].LQAAVDGPMDK.[K]		2.50977e-05	1	P51572-2	1144.57
1629	[K].LPYDVTPEQALAHEEVK.[T]		3.11131e-08	1	P46940	1938.98
1630	[K].IPVIENLGATLDQFDAIDFSDNEIRK.[L]		0.00022548	1	P09661	2933.49
1631	[K].IPVHPNDHVNK.[S]		2.67564e-05	1	P07954	1269.67
1632	[K].IPVGPETLGRIMNVIGEPIDERGPIK.[T]		0.000254363	2	P06576	2800.54
1633	[K].LPVALDPGAK.[I]		0.000586005	1	P04843	980.578
1634	[K].LPTSSKPPGAVPSNALTNPAPSK.[L]		0.000133361	1	Q7Z434	2231.2
1635	[K].LPTAPFGCAPGTSFLQVTPPTSQNTTARNPRK.[S]	1xCarbamidomethyl [C8]	1.83212e-06	1	Q8ND82	3412.74
1636	[K].LPSDVVTAVRGK.[G]		2.09317e-07	2	P04181	1241.72
1637	[K].IPRTLQTAPEK.[E]		0.000365034	1	Q8WTT2	1253.72
1638	[K].IPRSELLNELMDSAK.[V]		8.8328e-05	1	Q96EY7	1715.9
1639	[K].LPRPLTSSASAIRK.[L]		0.000534658	1	A0A0U1RRH6	1496.89
1640	[K].LQALANEQAAAAHELEK.[M]		1.54658e-09	1	Q86UP2	1806.93
1641	[K].IQFHNVKPEYLDAYNSLTEAVLPK.[L]		0.000125104	1	Q9BPW8	2789.45
1642	[K].LQFSYVECLLYSFHQLGRK.[L]	1xCarbamidomethyl [C8]	0.000512488	1	Q9BZZ5	2388.22
1643	[K].LQGHTDVVISTACHPTENIIASAALENDK.[T]	1xCarbamidomethyl [C13]	2.65668e-05	2	P61964	3104.53
1644	[K].IQSPTEETEIFYHRGV.[-]		2.65668e-05	1	Q6P4A7	1905.93
1645	[K].IQRMPSESAAQSLAVALPLQTK.[A]		5.44667e-09	1	O43660	2339.28
1646	[K].IQRFLSQPFQVAEVFTGHMGK.[L]		5.19883e-11	2	P06576	2420.25
1647	[K].LQRELEDATETADAMNREVSSLK.[N]		1.34845e-10	3	P35579	2606.27
1648	[K].LQRELDDATEANEGLSREVSTLK.[N]		4.14861e-10	1	P35580-2	2574.3
1649	[K].LQQQLTQAAQELAAEK.[E]		7.3951e-05	1	Q15075	1769.94
1650	[K].IQQNTFTRWCNEHLK.[C]	1xCarbamidomethyl [C10]	0.000107769	1	O75369-8; P21333; Q14315	1974.96
1651	[K].LQQLPADFGRLVNLQHLDLLNNK.[L]		5.55689e-06	1	Q96AG4	2659.47
1652	[K].IQQILTSTGFSDK.[R]		4.87975e-07	1	Q9UNQ2	1437.76
1653	[K].LQQDSEIMESSYK.[E]		0.000101815	1	Q92643	1557.71
1654	[K].LQPLSPVPSDIEISRGQTPK.[A]		0.0001216	1	B7ZM99	2162.18
1655	[K].YYVTIIDAPGHRDFIK.[N]		5.08261e-08	3	P68104	1908
1656	[K].LQNVEQLPPDEIK.[E]		5.07382e-05	1	Q92621	1522.81
1657	[K].IQNTLHCCGVTDYRDWTDTNYYSEK.[G]	2xCarbamidomethyl [C7; C8]	3.7109e-05	2	O43657	3139.35
1658	[K].LQNNNVYTIAK.[R]		9.20748e-06	1	P63010-2	1277.68
1659	[K].IQNNDNVGK.[P]		0.000665252	1	Q08170	1001.5
1660	[K].LQNLQLQPGNAK.[L]		3.35365e-06	1	P22307	1323.74
1661	[K].LQNIMMLLRK.[C]		0.000245505	1	A0A0B4J1V9	1259.73
1662	[K].IQNGAQGIRFIYTREGRPSGEAFVELESEDEVK.[L]		7.50096e-05	1	G8JLB6	3724.86
1663	[K].LQMEQQQQLQQRQILLGPNTGLSGGMPGALPSLPGK.[I]		0.000216086	1	Q9NS69	3814.01
1664	[K].LQIQCVVEDDK.[V]	1xCarbamidomethyl [C5]	9.89622e-05	1	P29692; P24534	1346.66
1665	[K].IQINQEEERLK.[-N]		4.96676e-05	1	P42696	1399.75
1666	[K].IQLLRRSDPAAFESRLEK.[R]		0.000498217	1	I3L448	2129.18
1667	[K].LQLEETMPSPYGRRIIPEITAMK.[A]		0.000718805	2	Q02880	2673.41
1668	[K].IQIEAIPLALQGRDIIGLAETGSGK.[T]		7.44784e-05	1	Q9H0S4	2563.45
1669	[K].IQIAPDSGGLPERSCMLTGTPESVQSAK.[R]	1xCarbamidomethyl [C15]	8.46414e-05	1	Q96AE4-2	2929.44
1670	[K].IQHNGNCQLNEENLSTK.[T]	1xCarbamidomethyl [C7]	5.84056e-06	1	Q8WXA9-2	1998.93
1671	[K].IQHMELQLIK.[K]		0.000310183	1	O75436	1252.71
1672	[K].LQHIQAPLSWELVRPHIYGYAVK.[-]		3.21899e-05	1	H0YI09	2718.49
1673	[K].LRSDAGLESDTAMK.[K]		1.09573e-07	2	Q9NR30	1493.73
1674	[K].IPRHELTEISNVDVETQSGK.[T]		3.75786e-06	1	Q09666	2252.15
1675	[K].IRSLGGDVASDGDFLIFEGNRYSRK.[G]		2.61795e-09	4	O00267	2772.41
1676	[K].IRTIAQAVYGAK.[D]		0.000100378	1	B7ZM99	1290.75
1677	[K].LTIQNRQAQIEVVPSASALIIK.[A]		9.69042e-09	2	P30050	2392.39
1678	[K].ITLPVDFVTADK.[F]		1.49339e-05	1	P00558	1318.73
1679	[K].LTLHGLQQYYVK.[L]		6.45206e-06	2	O00148; Q13838-2	1462.81
1680	[K].ITIGQAPTEK.[G]		0.000755079	1	P11586	1057.59
1681	[K].LTLDTIFVPNTGKK.[S]		0.000359904	1	Q9Y277	1546.88
1682	[K].ITLDNAYMEK.[C-]		0.00033531	1	P14618	1197.58
1683	[K].ITHPVYSLYFPEEK.[Q]		1.95677e-05	2	Q9UGP8	1722.87
1684	[K].LTHAAPCMLFMK.[G]	1xCarbamidomethyl [C7]	0.000157018	1	O76003	1419.69
1685	[K].LTGVFAPRPSTGPHK.[L]		0.000261679	4	P62701	1564.86
1686	[K].ITGNMGLAMK.[L]		0.000295178	1	P22307	1035.53
1687	[K].LTGMAFRVPTANVSVVDLTCRLEK.[P]	1xCarbamidomethyl [C20]	1.23175e-09	2	P04406	2677.42
1688	[K].LTFSCLGGSDNFK.[H]	1xCarbamidomethyl [C5]	1.87163e-06	1	A0A087WYT3	1445.67
1689	[K].ITFHGEGDQEPGLEPGDIIIVLDQK.[D]		7.59876e-06	1	P31689	2720.38
1690	[K].ITLRQLMEGSSK.[T]		0.000112461	1	Q6NVY1	1362.74
1691	[K].LTFDTTFSPNTGKK.[S]		8.28561e-05	2	P45880	1556.8
1692	[K].LTFDSSFSPNTGKK.[N]		9.67749e-06	1	P21796	1528.76
1693	[K].LTFDSSFSPNTGK.[K]		4.42574e-06	1	P21796	1400.67
1694	[K].ITEYLCEPLRK.[C]	1xCarbamidomethyl [C6]	0.000498217	1	P63010-2; Q10567	1421.75
1695	[K].LTEVSISSDAFFPFRDNVDRAK.[R]		6.83898e-05	1	P31939	2514.26
1696	[K].LTEVPVEPVLTVHPESK.[S]		2.4221e-05	1	Q9H307	1874.03
1697	[K].LTETCFLDCVK.[D]	2xCarbamidomethyl [C5; C9]	2.43508e-06	1	Q9Y5J7	1385.64
1698	[K].ITESVAETAQTIK.[K]		8.74374e-07	1	Q96A49	1390.74
1699	[K].LTELSMQDEELMK.[R]		8.66491e-08	1	P62072	1566.74
1700	[K].ITDLANLSAANHDAAIFPGGFGAAK.[N]		1.74877e-08	1	A0A096LPI6	2442.24
1701	[K].ITDGLHALQEASNK.[D]		1.2673e-09	1	O95347	1496.77
1702	[K].ITDESGHLAEK.[A]		0.000586005	1	P49750	1199.59
1703	[K].LTDCVVMRDPASK.[R]	1xCarbamidomethyl [C4]	1.25014e-05	2	P22626	1491.73
1704	[K].LTAYTATPEAIYGTSHVAISPSHRLLHGHSSLK.[E]		0.00026354	1	Q15031	3515.84
1705	[K].LTFDTTFSPNTGK.[K]		2.23154e-07	1	P45880	1428.7
1706	[K].LTATPTPLGGMTGFHMQTEDRTMK.[S]		8.449e-10	1	O75533	2621.25
1707	[K].LTLSALIDGK.[N]		0.00037818	2	Q9Y277	1030.61
1708	[K].ITITNDQNRLTPEEIERMVNDAEK.[F]		0.000698855	2	P11021	2829.4
1709	[K].ITVAECIETQSK.[A]	1xCarbamidomethyl [C6]	0.000136233	1	Q9ULU4-19	1378.69
1710	[K].LTTLPSDFCGLTHLVK.[L]	1xCarbamidomethyl [C9]	4.44877e-07	2	Q96AG4	1801.95
1711	[K].LTTASQTNIK.[K]		0.000429519	1	Q9UMY1	1076.59
1712	[K].LTSLNEEYTK.[N]		9.61894e-05	1	P43246	1197.6
1713	[K].LTSLAAALDENK.[D]		2.51836e-07	1	O95202	1245.67
1714	[K].ITSEMGSASQANIRLTSLK.[K]		3.47718e-13	2	Q9H583	2007.05
1715	[K].ITSEIPQTERMQK.[R]		0.000365034	1	H0YHG0	1560.81
1716	[K].LTSDSTVYDYAGK.[N]		1.48008e-06	1	O14548	1419.66
1717	[K].ITSCIFQLLQEAGIK.[T]	1xCarbamidomethyl [C4]	0.000140157	1	P22234	1720.93
1718	[K].LTRTSGETTQTHTEPTGDSK.[S]		1.28621e-05	1	P46013	2147.02
1719	[K].ITRTSFLDDAFRK.[N]		0.000718805	1	Q14204	1569.84
1720	[K].LTRNNFAVGYRTGDFQLHTNVNDGTEFGGSIYQK.[V]		1.21436e-09	1	P45880	3819.85
1721	[K].ITRGIEAVGGK.[L]		3.73738e-05	2	P22695	1100.64
1722	[K].LTLSALVDGK.[S]		0.000101815	1	P45880	1016.6
1723	[K].LTREEGTPLTLYYSHWRK.[L]		4.72444e-09	3	Q9Y3T9	2250.17
1724	[K].LTQRQVNITVQK.[K]		5.60476e-05	2	H3BS72	1427.83
1725	[K].ITQLTPFNGYAGAK.[A]		0.000693954	1	O14975	1480.78
1726	[K].ITQDTLYWNNYK.[TP]		3.15105e-05	1	Q8TED0	1558.75
1727	[K].LTQDQDVDVK.[Y]		5.82939e-07	1	P30153	1160.58
1728	[K].ITQCSVEIQRTLNQLGTPQDSPELRQQLQQK.[Q]	1xCarbamidomethyl [C4]	0.000128709	1	O15400	3636.88
1729	[K].LTPLSHEVISRQATINIGTIGHVAHGK.[S]		6.04044e-07	1	P41091	2849.57
1730	[K].LTPLPEDNSMNVDQDGDPSDRMEVQEQEEDISSLIRSCK.[F]	1xCarbamidomethyl [C38]	1.66707e-07	1	P78527	4477.01
1731	[K].LTPFMLGALVAMYEHK.[I]		3.11131e-08	1	A0A2U3TZU2	1820.94
1732	[K].LTPEQLHSMRQAELAQWQK.[V]		5.68501e-05	2	Q9Y2R0	2294.17
1733	[K].ITNNINVLIK.[DA]		2.54572e-05	1	Q9BZZ5	1141.69
1734	[K].ITLVSSGSGTMGAAK.[V]		0.000297277	2	O75955	1379.72
1735	[K].ITLVSAAPGK.[V]		0.000330595	1	Q9NPJ3	956.578
1736	[K].ITLTSDPRLPYK.[V]		0.000512488	1	P61960	1403.79
1737	[K].LTRDQWEDRIQVWHAEHRGMLK.[D]		0.000464241	1	E7EQR4	2804.42
1738	[K].LTASEQAHPQEPAESAHEPRLSAEYEK.[V]		7.77228e-05	1	Q02952	3005.42
1739	[K].LTALDYHNPAGFNCK.[D]	1xCarbamidomethyl [C14]	3.67853e-06	2	Q9Y224	1720.81
1740	[K].ITAEEMYDIFGK.[Y]		1.03908e-05	1	Q9Y3B4	1416.67
1741	[K].LSIFDANESGFESYEALPQHK.[L]		0.000136233	1	P26358-2	2382.12
1742	[K].LSLEGDHSTPPSAYGSVK.[A]		7.88354e-05	3	P07355-2	1844.9
1743	[K].ISHQRDGLTNAGELESDSGSDK.[A]		4.54472e-07	2	R4GMX3	2316.07
1744	[K].LSHETVTIELK.[N]		1.57486e-07	2	P62314	1269.7
1745	[K].LSGSNPYTTVTPQIINSK.[W]		3.67853e-06	1	O43707	1920.01
1746	[K].ISGSGSNSDMMENSK.[E]		1.35635e-07	1	P46100	1543.64
1747	[K].ISGADINSICQESGMLAVRENRYIVLAK.[D]	1xCarbamidomethyl [C10]	4.89548e-09	1	P43686	3107.6
1748	[K].LSESGFHMVACSSTGTCAFASSTDQSEDK.[I]	2xCarbamidomethyl [C11; C17]	2.39138e-08	1	Q96CX2	3097.28
1749	[K].LSELSNSQQSVQTLSLWLIHHRK.[H]		3.25958e-06	1	Q9NQG5	2704.45
1750	[K].LSELLPEEVEAEVK.[A]		1.97074e-05	1	Q9Y2X3	1584.84
1751	[K].ISEIEDAAFLAREK.[A]		7.70762e-06	1	O94905	1591.83
1752	[K].LSELEAALQRAK.[Q]		1.16431e-05	1	P05787	1328.75
1753	[K].LSELDDRADALQAGASQFETSAAK.[L]		2.4604e-08	2	L7N2F9	2494.21
1754	[K].ISIMHEDWCWK.[N]	1xCarbamidomethyl [C9]	0.000380865	1	A0A087X117	1504.67
1755	[K].ISDVIEDSVVEDYNSVDK.[T]		4.24764e-05	1	Q7Z3K3	2025.95
1756	[K].LSDLLAPISEQIK.[E]		0.000400198	1	Q01518	1426.82
1757	[K].LSDLDSETRSMVEK.[M]		2.15775e-06	2	Q9Y266	1609.77
1758	[K].LSDGVAVLK.[V]		0.000191537	2	P10809	901.535
1759	[K].LSDALAVEDDQVAPVPLNVVETSSSVRERK.[K]		0.000138181	1	Q86UP2	3223.68
1760	[K].LSCSTWNYQK.[S]	1xCarbamidomethyl [C3]	2.87283e-05	1	Q8NI36	1286.58
1761	[K].LSCAYSGFSSPRVEWK.[F]	1xCarbamidomethyl [C3]	0.000162691	1	Q9Y624	1873.89
1762	[K].LSANQQNILK.[F]		0.00013148	1	P57088	1128.64
1763	[K].IRYRENIASLMDK.[C]		0.000316844	1	Q99986	1608.85
1764	[K].IRYESLTDPSK.[L]		1.24781e-06	2	P07900-2; P08238	1308.68
1765	[K].IRVNAVNPTVVMTSMGQATWSDPHK.[A]		1.2673e-09	1	Q7Z4W1	2739.37
1766	[K].LRVCEVCSAYLGLHDNDRRLADHFGGK.[L]	2xCarbamidomethyl [C4; C7]	1.77728e-07	1	Q9NQ29; Q96HJ9-2	3158.54
1767	[K].LRVAGVVAPTLPREDLEK.[I]		5.03788e-05	1	P46063	1963.13
1768	[K].LRTMLITHMQDLQEVTQDLHYENFRSERLK.[R]		2.00961e-06	1	Q15019-2	3744.89
1769	[K].ISDSVLVDIK.[D]		6.98637e-05	1	P48643	1088.62
1770	[K].LSIMTSENHLNNSDK.[E]		0.000140157	1	Q96AC1-3	1702.81
1771	[K].ISLNSLCYGDMDK.[T]	1xCarbamidomethyl [C7]	1.1539e-06	1	O75131	1515.68
1772	[K].ISLQAIQQLVRK.[S]		3.76405e-05	1	O75694	1396.86
1773	[K].LTAEAIQTPLK.[S]		2.17315e-06	1	Q53HL2	1184.69
1774	[K].LSVQSNPSPQLRSVMK.[V]		1.75878e-05	1	O75152	1770.95
1775	[K].LSVNSHFMK.[D]		0.000655948	1	O14561	1062.54
1776	[K].ISVIVETVYTHVLHPYPTQITQSEK.[Q]		1.32772e-07	1	P04843	2882.53
1777	[K].LSVISVEDPPQRTAGVK.[V]		1.24539e-07	1	P38117	1795.99
1778	[K].LSVEESEAAGDGVDTK.[V]		4.96676e-05	1	P49321	1606.74
1779	[K].ISTQLDFASK.[R]		0.000581888	1	P12270	1109.58
1780	[K].ISTEVGITNVDLSTVDK.[D]		7.915e-07	1	P04844	1790.94
1781	[K].LSSWDQAETPGHTPSLRWDETPGRAK.[G]		4.40135e-05	3	O75533	2922.41
1782	[-].XSSQISAGEEK.[W]		0.000186177	1	H0YBE0	1148.58
1783	[K].LSSNAVSQITRMCLLK.[G]	1xCarbamidomethyl [C13]	0.000240339	1	Q9BQ39	1820.97
1784	[K].ISSIQSIVPALEIANAHRK.[P]		6.66839e-11	3	P10809	2047.17
1785	[K].LSSLIILMPHHVEPLERLEK.[L]		2.38367e-06	2	P50454	2354.33
1786	[K].ISSLLEEQFQQGK.[L]		7.04989e-08	1	P62241	1506.78
1787	[K].LSSEQFHEAASK.[M]		6.88776e-05	1	J3QTA6	1333.64
1788	[K].LSSDVLTLLIK.[Q]		1.69734e-05	1	K7EJE8	1201.74
1789	[K].ISSDLDGHPVPK.[Q]		0.000498217	2	P29401-2	1264.65
1790	[K].ISRLRRECPSDECGAGVFMASHFDRHYCGK.[C]	3xCarbamidomethyl [C8; C13; C28]	6.90105e-08	3	P62979	3598.63
1791	[K].ISRGTIEILSDVQLIK.[T]		3.28285e-06	1	P05388	1785.05
1792	[K].ISRDADCRAVVISGAGK.[M]	1xCarbamidomethyl [C7]	0.000233618	1	Q13011	1774.92
1793	[K].LSRADLTEYLSTHYK.[A]		5.21233e-06	2	P31930	1796.92
1794	[K].LSQMAVQGLQQFK.[S]		1.48486e-08	1	Q9UGP8	1477.78
1795	[K].LSQLRESREQHQHSDLDSNQTHSSGTVTSSSSTANIDDLK.[K]		0.000734135	1	Q14008	4396.06
1796	[K].LSPPYSSPQEFAQDVGRMFK.[Q]		2.63786e-05	1	Q13263	2284.11
1797	[K].LSNVNLQEK.[A]		0.000261679	1	Q9Y3T9	1044.57
1798	[K].ISNTAISISDHTALAQFCK.[E]	1xCarbamidomethyl [C18]	3.98809e-12	1	P22102	2077.04
1799	[K].ISNLLSDYGYHLRGNEVLYNGFTGRK.[I]		0.000674686	2	P30876	2986.52
1800	[K].ISMPEVDLNLK.[G]		8.16869e-05	1	Q09666	1258.67
1801	[K].ISMPDVDFNLK.[G]		0.000129626	1	Q09666	1278.64
1802	[K].LRSTNLDASENTGNK.[Q]		5.16547e-07	1	Q8WYP5-2	1619.8
1803	[K].ITVPGNFQGHSGAQCITCSYK.[A]	2xCarbamidomethyl [C15; C18]	0.000380865	1	Q08945	2325.08
1804	[K].IPRDLYEDELVPLFEK.[A]		6.59121e-06	2	O43390	1976.04
1805	[K].LPQPVQPDPVSHCK.[E]	1xCarbamidomethyl [C13]	1.29539e-05	1	P05556	1601.81
1806	[K].LIPDDVMTRLALHELK.[N]		0.000240339	1	Q9UIJ7	1864.04
1807	[K].IINLDNESQTTSSSNNEK.[P]		0.000397377	1	Q8TAF3	1993.93
1808	[K].LLNENSYVPREAGSQK.[D]		3.01945e-05	1	P02786	1804.92
1809	[K].ILNDDTALK.[E]		0.000749789	1	P54727	1002.55
1810	[K].ILNAHMDSLQWIDQNSALLQRK.[V]		4.75494e-13	3	P37198	2594.35
1811	[K].LLMSEDYFTQAMEVK.[A]		0.000321363	1	P42704	1804.85
1812	[K].LIMRFDDTNPEK.[E]		0.000153709	2	P07814	1478.73
1813	[K].LLMQNQSSTNHPGASIALSRPSLNK.[D]		0.000516119	1	Q9NRY2	2664.39
1814	[K].LIMLVNEFYYGRHEGVTEK.[E]		5.29492e-05	3	Q8ND82	2298.16
1815	[K].ILMADADGATK.[F]		3.01428e-06	1	Q9Y673	1105.56
1816	[K].LIIWDSYTTNK.[VM]		0.000184861	1	P62873	1353.7
1817	[K].LIIVEGCQRQGAIVAVTGDGVNDSPALK.[K]	1xCarbamidomethyl [C7]	1.44786e-10	1	P05023	2880.52
1818	[K].LILSTDTLEELK.[E]		6.0091e-06	1	Q9BRT2	1374.77
1819	[K].LLPLNDCRYALYDATYETK.[E]	1xCarbamidomethyl [C7]	3.15105e-05	1	Q9Y281	2319.13
1820	[K].ILLSSGRDASLMVTNDGATILK.[N]		5.52471e-09	1	P78371	2275.23
1821	[K].LIIRHLASDAIINENYDYLK.[G]		2.01218e-09	1	P52948	2374.28
1822	[K].LLIQVGHEPMPPTLGTNVLGRK.[V]		1.21281e-06	2	H0Y8C3	2370.33
1823	[K].LLLPWLEARIHEGCEEPATHNALAK.[I]	1xCarbamidomethyl [C14]	6.01697e-09	3	A0A087WVQ6	2868.48
1824	[K].LLLLGTGESGK.[S]		2.04207e-05	3	P29992	1087.64
1825	[K].LLIIGDSGVGK.[S]		0.0001216	1	Q15286	1071.64
1826	[K].ILLLGAGESGK.[S]		0.000448126	1	Q14344	1057.63
1827	[K].ILLGGYQSRAMGLMK.[Q]		1.61195e-06	1	Q99459	1637.89
1828	[K].LLIEMEQRLEQGQAIDDLMPAQK.[-]		7.59398e-10	1	P12277	2669.36
1829	[K].IILDLISESPIK.[G]		5.02058e-07	1	P61978-3	1340.8
1830	[K].LILCDECNK.[A]	2xCarbamidomethyl [C4; C7]	0.000703791	1	Q9UIG0	1164.54
1831	[K].ILLANFLAQTEALMRGK.[S]		1.10569e-06	1	A0A2U3TZU2	1889.07
1832	[K].ILLAELEQLK.[G]		4.79332e-05	1	P08670	1169.71
1833	[K].LLHSFHSELPVLSDSERDMK.[K]		0.000180967	1	Q99567	2340.17
1834	[K].LLLSSETPIEGK.[N]		1.06907e-05	1	Q9HDC9	1286.72
1835	[K].IIHDFPQFYPLGIVQHD.[-]		1.86175e-05	1	P35244	2039.04
1836	[K].LLPQLTYLDGYDRDDK.[E]		6.22665e-06	2	P39687	1924.97
1837	[K].ILPTLEAVAALGNK.[V]		1.07468e-06	2	Q12905	1409.84
1838	[K].LLSAAYITSHLK.[T]		0.000655948	1	Q14119	1316.76
1839	[K].LLRYDHQSRLTAREAMEHPYFYTVVK.[D]		0.00034494	1	P68400	3223.65
1840	[K].LLRVYDLGK.[K]		0.00072899	1	Q15393	1076.65
1841	[K].LIRSNLVDNTNQVEVLQRDPNSPLYSVK.[S]		3.99587e-11	1	H3BQK0	3211.71
1842	[K].ILRQLHQSCQTDDGEDDLK.[K]	1xCarbamidomethyl [C9]	6.56586e-08	2	P61201-2	2271.07
1843	[K].LLRIYDLNKPEAEPK.[E]		0.000426493	1	Q9Y3F4-2	1799.01
1844	[K].LIRLMEEIMSEK.[E]		3.43172e-05	1	J3KTA4	1491.79
1845	[K].LIRIGRNECVVVIRVDK.[E]	1xCarbamidomethyl [C9]	0.000167377	2	P05198	2039.19
1846	[K].LLRHHYEQQQEDLARNLGK.[G]		7.6878e-11	3	Q14839-2	2348.22
1847	[K].LLRHHLQIPIHFPK.[D]		6.60021e-05	1	Q9Y2Q3-2	1749.04
1848	[K].LLRFQSSHHPTDITSLDQYVERMK.[E]	1xOxidation [M23]	0.0001216	1	P14625	2917.46
1849	[K].LLRFQSSHHPTDITSLDQYVERMK.[E]		1.58503e-11	3	P14625	2901.47
1850	[K].LIRDEGLAVMDK.[A]		2.56389e-05	1	Q12797	1359.73
1851	[K].LLPRHLEIIYEINQK.[H]		1.35186e-05	1	P06737	1879.08
1852	[K].LLQVASPFLEPHLVRMAK.[V]		6.33646e-08	1	O75694	2049.17
1853	[K].LLQSIGQAPESISEK.[E]		7.55446e-05	1	Q13564-4	1599.86
1854	[K].IIQLLDDYPK.[C]		3.65851e-05	1	P05388	1217.68
1855	[K].ILQERAVLGANDPEK.[N]		9.01311e-06	2	Q15738	1652.9
1856	[K].LIQEQHPEEELIK.[T]		4.39438e-06	1	A0A0D9SGF6	1605.85
1857	[K].ILQELPSVSQETLK.[H]		0.000542257	1	Q96ST2	1584.88
1858	[K].ILQDIASGSHPFSQVLK.[E]		2.04499e-08	2	P28331-2	1840
1859	[K].ILQDGGLQVVEK.[Q]		3.63833e-08	1	O43175	1298.73
1860	[K].LLQDFFNGRDLNK.[S]		2.71397e-05	2	A0A0G2JIW1	1579.82
1861	[K].LLQDANYNVEK.[A]		1.55563e-06	1	O76031	1306.66
1862	[K].LLQAQGVEVPSK.[D]		3.31186e-05	1	A0A087WUT6	1268.72
1863	[K].LLQALAQYQNHLQEQPRK.[A]		8.31906e-07	3	Q9BQG0-2	2178.18
1864	[K].LLPTRRQTMLFSATQTRK.[V]		2.61459e-06	1	Q9NVP1	2148.21
1865	[K].IIPTLEEYQHYK.[G]		0.000628801	2	P61978-3	1533.79
1866	[K].IIQTPGLWESENQNK.[G]		0.000400198	1	Q9NP72-2	1756.89
1867	[K].ILGVGGEDDDGEVHRSK.[IG]		1.29539e-05	1	E9PPM1	1782.86
1868	[K].ILGTAGTEEGQK.[I]		3.62657e-06	1	Q08257	1203.62
1869	[K].ILGSGISSSSVLHGMVFK.[K]		5.35248e-07	1	P50990	1818.98
1870	[K].IIDRIHGTEEGQQILK.[Q]		1.42836e-06	1	Q14980	1850.01
1871	[K].LLDRFDYDDEPEAVEESK.[K]		3.90027e-05	1	O95104	2169.98
1872	[K].LLDIVARSLYSEK.[E]		5.80755e-05	1	Q12931	1506.85
1873	[K].LIDIFYPGDQQSVTFGTK.[S]		1.35186e-05	1	P54886	2029.03
1874	[K].LLDIEGLYSK.[V]		0.000102541	1	Q92621	1150.64
1875	[K].LLDIACWIHHK.[Y]	1xCarbamidomethyl [C6]	0.000216086	1	A0A1B0GU03	1405.74
1876	[K].IIDGLLVMRK.[I]		0.000546096	2	O43447	1157.71
1877	[K].IIDFLSALEGFK.[V]		0.000470847	1	P52701	1352.75
1878	[K].LLDEVFFSEK.[I]		3.73738e-05	1	P25789	1226.63
1879	[K].ILDDWGETCK.[G]	1xCarbamidomethyl [C9]	0.000236955	1	A8K878	1236.56
1880	[K].ILDDTEDTVVSQRK.[K]		1.56066e-08	1	P42696	1618.83
1881	[K].IICRDVARGYENVPIPCVNGVDGEPCPEDYK.[Y]	3xCarbamidomethyl [C3; C17; C26]	6.10383e-05	1	A0A0G2JK64	3591.67
1882	[K].ILCHRGGVRAVAVDSTGTYMATSGLDHQLK.[I]	1xCarbamidomethyl [C3]	0.00019705	1	O15213	3213.63
1883	[K].LLDSSTVTHLFK.[I]		7.59876e-06	1	G3V5Z7	1360.75
1884	[K].LLCGGERFGERGFFIKPTVFGGVQDDMRIAK.[E]	1xCarbamidomethyl [C3]	8.95922e-05	2	P30837	3500.79
1885	[K].ILCEQCMTSNQK.[K]	2xCarbamidomethyl [C3; C6]	3.21899e-05	1	A0A0U1RR30	1511.67
1886	[K].LICCDILDVLDK.[H]	2xCarbamidomethyl [C3; C4]	1.35186e-05	1	P62258	1476.74
1887	[K].LLAVSDRYLGTGK.[S]		0.000233618	2	Q5JRX3-2	1392.78
1888	[K].IIATVLMTEDIK.[L]		3.73123e-06	1	Q04637-9	1346.76
1889	[K].LLATGSQDRTAK.[L]		7.07708e-06	1	Q12788	1260.69
1890	[K].LIASVAGSVERVNK.[L]		4.38594e-07	2	Q13868	1442.83
1891	[K].LLARSVSFEQAVRILQDDVACDIIK.[I]	1xCarbamidomethyl [C21]	0.000301518	1	Q13601	2859.54
1892	[K].LIAPVAEEEATVPNNK.[I]		4.44012e-08	1	P07195	1694.9
1893	[K].LLAPDCEIIQEVGK.[L]	1xCarbamidomethyl [C6]	4.51251e-07	1	Q9NQT5	1584.83
1894	[K].ILANTFITYTTQTDGDTRELERTK.[Q]		5.8907e-05	1	Q6ZNB6	2787.42
1895	[K].ILALLDALSTVHSQK.[M]		3.9281e-05	1	Q14692	1608.93
1896	[K].ILAHNNFVGRLIGK.[E]		0.000114883	1	Q9NZI8; O00425	1551.91
1897	[K].LIAEQTLQENLIEK.[G]		8.64651e-05	1	Q5UIP0	1641.91
1898	[K].ILCFYGPPGVGK.[T]	1xCarbamidomethyl [C3]	3.3593e-05	1	K7EJE8	1307.68
1899	[K].ILDSVGIEADDDRLNK.[V]		4.2327e-07	1	P05387	1772.9
1900	[K].LLDVVHPAAK.[T]		0.000210042	2	Q99832	1062.63
1901	[K].ILEALASSEDVRK.[L]		2.33749e-05	1	Q9UIQ6	1430.78
1902	[K].LLGRQQPDTELEIQQK.[C]		2.76233e-07	2	Q9NSE4	1896.02
1903	[K].LIGNMALLPIRSQFK.[G]		1.63805e-05	1	O15145	1700.99
1904	[K].IIGHFYASQMAQRK.[I]		4.07687e-08	3	Q9NZI8	1649.86
1905	[K].LIGEYGLRNK.[R]		0.000397377	2	P46781	1162.66
1906	[K].IIGATDSCGDLMFLMK.[W]	1xCarbamidomethyl [C8]	1.1872e-06	1	P45973	1771.84
1907	[K].LLFEGAGSNPGDK.[T]		4.58597e-06	1	F5GYQ1	1304.65
1908	[K].ILFDGIPLEK.[M]		0.000113263	1	P22033	1144.66
1909	[K].LIEVDDERK.[L]		0.000698855	2	P62753	1116.59
1910	[K].LIETTANMNSSYVK.[F]		6.15872e-08	1	P46100	1570.78
1911	[K].IIETLTQQLQAK.[G]		2.03049e-08	1	Q9UHV9	1385.8
1912	[K].LLESRYHQIGSGK.[C]		6.46096e-05	2	O14979; O14979-2	1487.8
1913	[K].LLESDYFRYYK.[V]		5.56506e-05	2	Q96HE7	1496.74
1914	[K].ILENLRGGPNIITLADIVK.[D]		1.23018e-06	1	P68400	2049.21
1915	[K].LLELTSSYSPDVSDYK.[E]		9.59079e-07	1	P38432	1816.89
1916	[K].ILEHMPVSNQKPDTDEAEDPEK.[M]		2.84755e-06	1	Q9BUQ8	2522.17
1917	[K].LLEHLPQEVPYNVQQK.[T]		0.000594327	1	O75616	1935.03
1918	[K].LLEGEETRFSTFAGSITGPLYTHRPPITISSK.[I]		8.78905e-08	1	P07197	3505.83
1919	[K].LLEGEESRISLPLPNFSSLNLRETNLDSLPLVDTHSK.[R]		3.39514e-07	2	P08670	4134.17
1920	[K].LLEGEESRLESGMQNMSIHTK.[T]		4.57716e-07	3	P05787	2389.15
1921	[K].LLEGEEERLK.[L]		7.50096e-05	2	P20700; Q03252	1215.66
1922	[K].LLEEYGSDDTRNVK.[E]		3.63259e-05	2	P46939-2	1638.8
1923	[K].LIEEVMIGEDK.[L]		0.000195657	1	P78371	1275.65
1924	[K].LLEEERRLQGQLEQGDDTAAERLEK.[V]		2.09583e-10	1	Q8NE71	2926.49
1925	[K].LIEECISQIVLHK.[N]	1xCarbamidomethyl [C5]	2.45679e-05	1	A0A0G2JH68	1581.87
1926	[K].ILEDVVGVPEK.[K]		0.000655948	1	Q9ULW0-2	1197.67
1927	[K].LLEDRIAEFTTNLTEEEEK.[S]		1.60883e-07	1	P35579	2280.12
1928	[K].IIEDQQESLNK.[W]		1.66151e-05	1	P05455	1316.67
1929	[K].ILEDNSIPQVK.[D]		1.09573e-07	1	P11177	1255.69
1930	[K].IIEDCSNSEETVK.[L]	1xCarbamidomethyl [C5]	7.88354e-05	1	Q93008	1523.69
1931	[K].LLSDPNYGVHLPAVK.[L]		4.45734e-06	1	Q9BTV4	1622.89
1932	[K].LPQQDHTTTTDSEMEEPYLQESK.[E]		5.22929e-08	1	Q8IXK0-2	2707.2
1933	[K].LLSELDQQSTEMPRTGNGPMSVCGRC.[-]	2xCarbamidomethyl [C23; C26]	6.55347e-05	1	O95793	2923.32
1934	[K].LLSESAQPLK.[K]		0.00026354	1	Q9H3N1	1085.62
1935	[K].LNRQQTDMAVNWAGGLHHAK.[K]		0.000173423	1	Q92769	2247.12
1936	[K].INQVFHGSCITEGNELTK.[T]	1xCarbamidomethyl [C9]	6.31182e-10	2	P78527	2046.99
1937	[K].LNQVCFDDDGTSSPQDRLTLSQFQK.[Q]	1xCarbamidomethyl [C5]	4.77673e-07	1	H3BVG0	2899.35
1938	[K].LNQVARQQSHFAMMHGGTGFAGIDSSSPEVK.[G]		4.02439e-11	2	Q15365	3287.57
1939	[K].INQMATAPDSQRLK.[L]		1.37311e-08	2	Q9UQE7	1572.82
1940	[K].INQLSEENGDLSFK.[L]		9.37008e-08	1	Q14980	1593.78
1941	[K].LNPDLFITGSYDHTVK.[M]		2.10811e-07	1	Q8TED0	1819.92
1942	[K].LNNQARFILEK.[I]		3.44378e-07	1	Q02880; P11388-4	1345.76
1943	[K].INNFSADIK.[LD]		0.00072899	1	P13797	1021.53
1944	[K].LNNCGMGIGGGK.[IV]	1xCarbamidomethyl [C4]	2.45679e-05	1	P46060	1177.55
1945	[K].INNAHTIGCNAVSWAPAVVPGSLIDHPSGQK.[P]	1xCarbamidomethyl [C9]	4.158e-05	1	P55735	3210.61
1946	[K].LNISFPATGCQK.[L]	1xCarbamidomethyl [C10]	5.32474e-06	1	P62753	1335.67
1947	[K].LNIPAILRAPK.[E]		0.000441836	1	A0A0U1RRH6	1205.77
1948	[K].LNTLLQRAPQCLGK.[F]	1xCarbamidomethyl [C11]	2.30334e-09	2	Q00839-2; Q00839	1611.9
1949	[K].LNINPEDGMADYSDPSYVK.[Q]		4.18095e-06	1	Q99459	2127.95
1950	[K].LNIARNEQDAYAINSYTRSK.[A]		1.36338e-08	2	P24752	2327.17
1951	[K].INHEGEVNRARYMPQNPHIIATK.[T]		9.6089e-06	1	Q16576	2688.38
1952	[K].INHEGEVNRARYMPQNPCIIATK.[T]	1xCarbamidomethyl [C18]	3.81796e-05	2	Q09028-2; Q09028	2711.35
1953	[K].INGRVAASTFSSDSK.[K]		0.000655948	1	Q9Y5J1	1539.78
1954	[K].LNFNGEGEPEELMVDNWRPAQPLK.[N]		5.84056e-06	1	P00918	2783.35
1955	[K].INFDDNAEFRQK.[D]		9.02311e-05	2	Q96I99-2	1496.71
1956	[K].LNESTFDTQITK.[K]		3.40169e-06	1	P78527	1396.7
1957	[K].LNERPAERLDYLGVSYGLTPRLLK.[F]		0.000126894	1	Q9H0A0	2773.54
1958	[K].LNEQVTQEQPLK.[D]		5.32474e-06	2	Q14690	1426.75
1959	[K].INELPTEETEIMIVQAK.[G]		0.000755079	2	O60885	1958.02
1960	[K].LNEGVVEFASYGDLK.[N]		6.21476e-07	1	Q13243	1640.82
1961	[K].INEEISVK.[H]		0.00044497	1	Q9BUJ2	931.509
1962	[K].INEELESQYQQSMDSK.[L]		0.000142162	1	O00193	1928.85
1963	[K].LNIGDLQVTK.[E]		0.000467533	1	Q9UNM6-2	1100.63
1964	[K].LNECVDHTPK.[L]	1xCarbamidomethyl [C4]	8.46414e-05	1	P78417	1212.57
1965	[K].LNTQEIFDDWARK.[V]		8.95922e-05	1	Q14204	1635.81
1966	[K].INVNEITRFSDFPLSK.[K]		9.67749e-06	1	Q13206	1879.99
1967	[K].LPILRSNPEDQILYQTERYNEETFGYEVPIK.[E]		0.000441836	1	Q14165	3754.9
1968	[K].IPIGFIPLGETSSLSHTLFAESGNK.[V]		6.81682e-07	1	Q53H12	2615.37
1969	[K].LPIFFFGTHETAFLGPK.[D]		4.38594e-07	1	O75475	1922.02
1970	[K].LPIDVTEGEVISLGLPFGK.[V]		1.97074e-05	1	A0A0U1RRM4	1984.1
1971	[K].IPGVPIMYISNHRYNIERMPDDYGAPRF.[-]		0.000113263	1	Q9Y324	3321.63
1972	[K].LPGQDESTAGTSEQNDILK.[V]		1.08235e-06	2	Q9Y520-7	2002.96
1973	[K].IPGLNSPIPESCSFGYHAGGWGKPPVDETGK.[P]	1xCarbamidomethyl [C12]	0.000210042	1	Q13435	3254.56
1974	[K].LPGHAGSINEVAFHPDEPIIISASSDK.[R]		2.94869e-10	3	Q96DI7	2801.41
1975	[K].LPGGELNPGEDEVEGLK.[R]		1.02909e-10	1	O43809	1752.87
1976	[K].LPGELEPVQATQNK.[T]		1.56569e-10	1	O75821	1523.81
1977	[K].LPGEGNAGLLGLGPEAAAPGK.[R]		2.96596e-07	1	A0A0G2JK44	1889.01
1978	[K].LPGAICSLTCGGADIGTAMAK.[D]	2xCarbamidomethyl [C6; C10]	2.19258e-05	1	A0A1B0GW77	2063.99
1979	[K].LPFQRLVREIAQDFK.[T]		0.000611323	2	P84243; P68431; Q71DI3	1860.05
1980	[K].INVNEIFYDLVRQINRK.[T]		9.15224e-05	1	P61224; P62834	2134.18
1981	[K].LPFLPTPMGK.[G]		2.11599e-05	1	Q9UJ83	1100.62
1982	[K].IPEIWEGHNIADYIDPAIMK.[K]		1.08584e-08	1	Q9BZE4	2325.16
1983	[K].IPEISIQDMTAQVTSPSGK.[T]		6.24696e-08	1	P21333	2002.02
1984	[K].IPEINSSDMSAHVTSPSGRVTEAEIVPMGK.[N]		0.000188838	2	O75369-8	3139.54
1985	[K].LPEHPEGGEPEDDEAPAK.[G]		1.44122e-05	1	Q9NX58	1916.85
1986	[K].LPEEVATPTTDEEK.[D]		2.30039e-06	1	O95602	1558.75
1987	[K].LPEDPLLSGLLDSPALK.[A]		1.56962e-05	1	P49327	1777.99
1988	[K].IPDWFLNRQK.[D]		0.000457727	1	P62269	1316.71
1989	[K].IPDPEAVKPDDWDEDAPAK.[I]		6.56586e-08	3	P27824-2	2107.98
1990	[K].LPCIFICENNRYGMGTSVERAAASTDYYK.[R]	2xCarbamidomethyl [C3; C7]	3.69765e-07	1	P08559-4	3386.56
1991	[K].LPASFDAREQWPQCPTIK.[E]	1xCarbamidomethyl [C14]	0.000454504	1	P07858	2144.06
1992	[K].LPAELQELPGLSHQYWSAPSDK.[E]		4.85749e-13	1	P27695	2466.23
1993	[K].INYTYMLTRCIQACK.[T]	2xCarbamidomethyl [C10; C14]	6.24696e-08	1	O15226-2	1934.93
1994	[K].LNVRTTHYTPLACGSNPLK.[R]	1xCarbamidomethyl [C13]	1.04587e-09	2	O60832	2142.11
1995	[K].IPEQSVLLLHACAHNPTGVDPRPEQWK.[E]	1xCarbamidomethyl [C12]	2.89333e-05	2	P00505	3092.57
1996	[K].LNDRVMRVEYHFLSPYVSPK.[E]		1.28382e-06	1	P02786	2450.26
1997	[K].LNDGSQITYEK.[C]		2.0676e-06	1	O95831	1267.62
[truncated: 9,187 more rows]

## Sheet: Supplementary Table 1B
TableS1. List of identified LysC-digested peptides from 293T cell
TableS1B. List of identified LysC-digested peptides in the repeat 2
Number	Annotated Sequence	Modifications	Qvality PEP	# PSMs	Protein Accessions	Theo. MH+ [Da]
1	[K].AAAAAAALQAK.[S]		2.922e-05	1	P36578	956.552
2	[K].GERLNQDQLDAVSK.[Y]		3.346e-05	1	Q14444	1572.8
3	[K].QEPGTEDEICSFSGGVK.[Q]	1xCarbamidomethyl [C10]	8.70417e-05	1	Q9UPN9	1839.81
4	[K].GEPAAAAAPEAGASPVEK.[E]		8.61725e-09	1	P29966	1622.8
5	[K].QEQIINTMTQDLRGANEK.[L]		3.42237e-05	2	P12270	2089.03
6	[K].QESGRAGVRPSSSGSAWEACSEAPSK.[G]	1xCarbamidomethyl [C20]	0.000167627	2	Q12789	2678.22
7	[K].GEMMDLQHGSLFLRTPK.[I]		1.15663e-06	2	P00338-3	1959.98
8	[K].GERQSPVDIDTHTAK.[Y]		9.21716e-07	3	P00918	1653.82
9	[K].GEMMDLQHGSLFLQTPK.[I]		2.59661e-07	1	P07195	1931.94
10	[K].QEVPSWLENMAYEHHYK.[G]		1.59339e-05	2	A0A0D9SF53	2160.98
11	[K].GEIGDATPFNDAVNVQK.[I]		0.000161912	1	P30876	1774.86
12	[K].QEWWWLYIADRK.[E]		0.000149718	1	Q9UGP8	1693.85
13	[K].QEYDESGPSIVHRK.[C]		2.15445e-06	3	P60709; P63261	1644.8
14	[K].QEYFVVAATLQDIIRRFK.[SA]		7.99778e-05	1	P11216; P06737	2197.21
15	[K].GEHPGLSIGDVAK.[K]		1.70139e-06	1	P09429	1279.66
16	[K].QEVIRGWEEGVAQMSVGQRAK.[L]		3.97647e-06	1	P62942	2358.2
17	[K].GESDDFHMDFDSAVAPRAK.[S]		7.72451e-08	3	P11388-4	2094.92
18	[K].GESDPAYQQYQDAANNLREDYK.[F]		6.59965e-05	1	P13667	2575.13
19	[K].GESGQSWPRLTK.[E]		0.000146489	1	A0A087WYT3	1345.69
20	[K].QEAVVEEDYNENAK.[N]		2.52549e-06	1	P82970	1637.73
21	[K].QEELVQQVRK.[R]		4.40532e-05	1	O95983	1256.7
22	[K].GFESPSDNSSAMLLQWHEK.[AV]		1.70543e-05	1	O15511-2	2162.98
23	[K].QEEQMETEHINPVTEK.[R]		8.79802e-06	1	V9GYT7	1941.89
24	[K].QEEQMETEQQNK.[D]		8.10817e-06	1	O75475	1521.65
25	[K].QEESVDPDYWEK.[L]		2.08144e-05	1	Q14839-2	1524.65
26	[K].GFALVGVGSEASSK.[K]		4.84199e-05	1	Q16630-2	1308.68
27	[K].GFAFVQYVNERNARAAVAGEDGRMIAGQVLDINLAAEPK.[V]		6.68888e-05	2	P07910	4161.13
28	[K].QELGRVIHLSNLPHSGYSDSAVLK.[L]		3.0979e-06	3	A8MXP9	2620.38
29	[K].GEVVDAVVTQVNK.[V]		0.000156381	1	P62487	1357.73
30	[K].GEVTEMFSYEESNPK.[D]		9.08186e-06	1	Q8TCT9	1746.75
31	[K].QEIQHLFREPEK.[R]		1.47868e-07	3	P04844	1553.81
32	[K].GEVAQMAAYYEHRLQLGSK.[A]		3.71473e-06	1	P40938	2151.07
33	[K].GESSASSPEEPEEITCLEK.[G]	1xCarbamidomethyl [C16]	0.00011356	1	Q02952	2078.91
34	[K].GESNQMNLDTASEK.[Q]		9.51331e-05	1	Q99496	1523.66
35	[K].GEGQLGPAERAK.[K]		2.90883e-05	1	P13639	1212.63
36	[K].GEGPDVDVNLPK.[A]		0.000166902	1	Q09666	1239.62
37	[K].QEYLNEYEAEK.[IS]		1.08883e-05	1	Q969G3	1415.63
38	[K].GEGESPPVNGTDEAAGATGDAIEPAPPSQGAEAK.[G]		6.5272e-07	1	P49006	3177.45
39	[K].GDYYRYLAEVAAGDDKK.[GV]		7.96236e-06	2	P63104	1933.93
40	[K].GDYYRYLAEVAAGDDK.[K]		8.48447e-06	2	P63104	1805.83
41	[-K].GDYHRYLAEFATGNDRK.[E]		1.39963e-06	4	P62258	2012.96
42	[K].GDYFRYLSEVASGDNK.[Q]		6.14315e-05	2	P31946	1820.84
43	[K].GDYFRYLAEVACGDDRK.[Q]	1xCarbamidomethyl [C12]	2.39158e-06	2	P27348	2034.93
44	[K].QGEDNSTAQDTEELEK.[E]		8.40784e-06	1	Q86UE4	1793.77
45	[K].GDVAEGDLIEHFSQFGTVEK.[A]		4.859e-07	2	Q13151	2178.03
46	[K].QGIETPEDQNDLRK.[M]		1.42273e-05	2	Q15637-5	1642.8
47	[K].QGLYELSASNFELHVAQGDHFIK.[F]		6.37511e-06	1	Q8NBS9	2603.29
48	[K].GDSHLNVQVSNFK.[S]		2.97529e-05	1	Q86UE4	1444.72
49	[K].GDNSSVSSLCISPDGK.[M]	1xCarbamidomethyl [C10]	2.30628e-06	1	Q15061	1622.73
50	[K].GDNNAVDDRGLYK.[Q]		1.57188e-05	2	P67812-3	1436.68
51	[K].QGQDNLSSVK.[E]		4.95211e-05	1	P30040	1075.54
52	[K].QGQYSPMAIEEQVAVIYAGVRGYLDK.[L]		0.000181965	1	P25705	2885.45
53	[K].QGSDAYDAQTYDVASK.[E]		4.04933e-06	1	Q9NU22	1718.75
54	[K].GDYYRYLAEVASGEK.[K]		2.67903e-06	1	Q04917	1720.82
55	[K].GFGFVDFNSEEDAK.[A]		0.000102581	1	P19338	1561.68
56	[K].GEAAAERPGEAAVASSPSK.[A]		3.24621e-09	4	P29966	1784.88
57	[K].GEAVLRPGLDAEPELSPEEQRVLERK.[L]		2.25809e-05	1	Q9BRJ6	2917.54
58	[K].QEYVDYSESAK.[K]		2.63349e-05	1	O60832	1318.58
59	[K].QFAPIHAEAPEFMEMSVEQEILVTGIK.[V]		1.78265e-09	1	P06576	3044.51
60	[K].GEGAGPPPPLPPAQPGAEGGGDRGLGDRPAPK.[D]		2.13604e-07	1	Q9NVI7-2; Q5T9A4	2972.5
61	[K].QFCLQNAQHDPLLTGVSSSTNPFRPQK.[V]	1xCarbamidomethyl [C3]	1.91855e-05	2	P63218	3070.52
62	[K].QFFVAVEREEWK.[F]		0.000158434	1	P38919	1567.79
63	[K].QFLECAQNQGDIK.[L]	1xCarbamidomethyl [C5]	7.67856e-06	1	Q5T1J5	1550.73
64	[K].QFNYTHICAGASAFGK.[N]	1xCarbamidomethyl [C8]	1.57188e-05	1	P13804	1771.82
65	[K].GEETPVIVGSALCALEGRDPELGLK.[S]	1xCarbamidomethyl [C13]	3.49354e-11	1	P49411	2610.34
66	[K].GEENLMDAQVK.[A]		8.25127e-05	1	P50990	1233.58
67	[K].QFSSADEAALK.[E]		8.66552e-05	1	Q9HCC0	1166.57
68	[K].QFTPCQLLADHANSPNK.[K]	1xCarbamidomethyl [C5]	1.48473e-06	1	H0YFD6	1940.93
69	[K].QFVVFEGNHYFYSPYPTK.[T]		2.49133e-06	2	P04843	2223.05
70	[K].GEDEEMADPMEDVIIRNK.[K]		2.89397e-06	1	Q5JTH9	2090.94
71	[K].GEDEEENNLEVRETK.[I]		8.47477e-05	2	P04843	1790.8
72	[K].QFYDQALQQAVVDDDANNAK.[A]		1.26457e-05	1	A6NMH8	2253.04
73	[K].GEATVSFDDPPSAK.[A]		5.32136e-05	2	P35637; Q92804	1420.66
74	[K].QGTEIDGRSISLYYTGEK.[G]		0.000164033	2	P19338	2016.99
75	[K].QEAGISEGQGTAGEEEEK.[K]		3.58444e-07	1	O43583	1848.81
76	[K].QDSLVINLNRSNPK.[L]		2.05051e-07	2	Q9Y5B9	1597.87
77	[K].PYNFLAHGVLPDSGHLHPLLK.[V]		3.9007e-05	1	K7ER00	2325.25
78	[K].PYQCPVCQQRFK.[R]	2xCarbamidomethyl [C4; C7]	1.48869e-05	2	P56270-2	1610.76
79	[K].GGTMTDLDEQEDESMETTGK.[D]		3.61281e-05	1	F8VXC8	2173.87
80	[M].PYQYPALTPEQK.[K]		3.05704e-05	2	J3KPS3	1434.73
81	[K].PYSSGGPRVWYVSNIDGTHIAK.[T-]		1.50509e-06	1	P06744	2404.2
82	[K].QAAASATQTIAAAQHAASTPK.[A]		1.173e-07	1	Q9Y490	1995.03
83	[K].GGYTSGTFRTVLIACNVK.[Q]	1xCarbamidomethyl [C15]	0.000133632	1	P25205-2	1944
84	[K].QAAPPIELDAVWEDIRERFVK.[E]		1.45801e-06	1	O75400-3	2482.31
85	[K].QADLYISEGLHPRIITEGFEAAK.[E]		2.66945e-05	2	P40227	2558.32
86	[K].QADVNLVNAK.[L]		1.51592e-05	1	O43175	1071.58
87	[K].GGRHVDYVVDQVVGK.[L]		0.000170554	1	Q02880-2	1627.86
88	[K].GGRHVDYVADQIVTK.[L]		7.02629e-05	2	P11388-4	1657.87
89	[K].GGRGDVGSADIQDLEK.[W]		3.40696e-05	2	Q9Y5M8	1616.79
90	[K].QAEETYENIPGQSK.[I]		0.000114063	1	O00410-3	1593.74
91	[K].QAASGLVGQENAREACGVIVELIK.[S]	1xCarbamidomethyl [C16]	0.000136592	1	Q9Y265	2512.32
92	[K].PYLRSVQNHNNK.[S]		2.71816e-05	2	A0A087WVQ6	1469.76
93	[K].GHDLNEDGLVSWEEYK.[N]		3.27131e-05	2	O43852-3	1890.85
94	[K].GHFGPINSVAFHPDGK.[S]		3.58225e-06	1	Q13347	1679.83
95	[K].GLAITFVSDENDAK.[I]		4.96692e-06	1	O00148; Q13838-2	1479.73
96	[K].GLAEDIENEVVQITWNRK.[K]		3.0699e-06	1	Q15029	2114.09
97	[K].PVWYAGRDPAAAPATGNK.[K]		9.41746e-06	2	E9PCR7	1841.93
98	[K].GHYTEGAELVDSVLDVVRK.[E]		2.26857e-10	2	P07437; P68371	2087.08
99	[K].GHVSSHDEQQVEAGAVQLRADPAIK.[E]		3.21435e-07	1	Q92667	2642.33
100	[K].PWALTFSYGRALQASALK.[A]		4.23032e-05	1	J3KPS3	1980.07
101	[K].GHTSFVNSCYPARRGPQLVCTGSDDGTVK.[L]	2xCarbamidomethyl [C9; C20]	3.64555e-05	1	Q96DI7	3166.48
102	[K].GHSLSDGLEEVQK.[A]		1.23869e-07	2	O75431	1398.69
103	[K].PYAFDRVFQSSTSQEQVYNDCAK.[K]	1xCarbamidomethyl [C21]	2.07204e-05	1	P33176	2740.23
104	[M].PYANQPTVRITELTDENVK.[F]		3.27131e-05	1	P19387	2188.12
105	[K].GHRIEEVPELPLVVEDK.[V]		7.99778e-05	2	P36578	1959.05
106	[M].GHQQLYWSHPRK.[F]		2.14844e-05	3	A0A2R8Y851	1536.78
107	[K].PYFPIPEEYTFIQNVPLEDRVRGPK.[G]		1.30857e-08	1	Q00839-2; Q00839	3004.56
108	[K].GHNGWVTQIATTPQFPDMILSASRDK.[T]		1.59339e-05	1	P63244	2870.43
109	[K].PYIQVDIGGGQTK.[T]		1.96248e-05	1	P11021	1375.72
110	[K].GGQTHLGLPVFNTVK.[E]		0.000169818	2	P53597	1567.86
111	[K].GGPTVDPEELFRK.[I]		2.96188e-05	1	Q96EY1	1444.74
112	[K].GGPSPGDVEAIK.[N]		5.44222e-05	1	P09661	1126.57
113	[K].QAEVANQETK.[E]		0.000130734	1	A6NEL0	1117.55
114	[K].QCVENADLPEGEK.[K]	1xCarbamidomethyl [C2]	2.06268e-05	1	A0A087WW66	1488.66
115	[K].QDAQSLHGDIPQK.[Q]		0.000139005	2	Q9NR30	1436.71
116	[K].QDENDDDDDWNPCK.[A]	1xCarbamidomethyl [C13]	3.30118e-06	1	Q14974	1765.62
117	[K].GFSEEHNTWEPEK.[N]		3.11278e-05	1	P45973	1589.69
118	[K].QDGGTAPVASASPK.[L]		1.18857e-06	1	Q96T37	1285.64
119	[K].QDLAYERQYEQQTYQVIPEVIK.[N]		5.76928e-05	1	B0QY89	2741.38
120	[K].QDLPNAMAISEMTDK.[L]		4.18005e-06	1	P18085	1663.77
121	[K].GFQQISFVNSIATTK.[G]		3.84829e-05	2	Q02880-2	1640.86
122	[K].GFQQISFVNSIATSK.[GS]		1.07412e-05	2	P11388-4	1626.85
123	[K].QDLPNAMNAAEITDK.[L]		4.859e-07	1	P61204	1630.77
124	[K].GFNEGLWEIDNNPK.[V]		5.26879e-06	1	O75475	1632.77
125	[K].GFLNSSELSGLPAGPDREGSLK.[D]		2.80554e-05	1	P43897	2231.13
126	[K].QDRIFPPETSASVAATPPPSTASAPAAVNSSASADK.[P]		1.13419e-05	2	P09874	3496.72
127	[K].GFGTDEQAIIDCLGSRSNK.[Q]	1xCarbamidomethyl [C12]	2.10989e-05	1	P50995	2067.98
128	[K].QDRTLTIVDTGIGMTK.[A]		1.01393e-06	2	P07900-2	1748.92
129	[K].GFVEPDHYVVVGAQRDAWGPGAAK.[S]		9.8668e-07	2	P02786	2526.25
130	[K].QDWVDGEPTEAEK.[D]		2.07204e-05	1	P78527	1503.66
131	[K].QCVDHYNEVK.[S]	1xCarbamidomethyl [C2]	9.51331e-05	1	E7ESZ7	1291.57
132	[K].QCCGTDGVEANYIK.[T]	2xCarbamidomethyl [C2; C3]	3.83098e-05	1	O75533	1614.69
133	[K].GGPGSAVSPYPTFNPSSDVAALHK.[A]		7.30475e-06	1	P04083	2356.16
134	[K].QAGGFLGPPPPSGK.[F]		2.22765e-05	1	J9JIE6	1309.69
135	[K].QAGPASVPLRTEEEFK.[K]		6.29435e-07	2	P30101	1758.9
136	[K].QAGVAIGRLCEK.[C]	1xCarbamidomethyl [C10]	1.00476e-06	1	Q7RTV0	1301.7
137	[K].QALEGLGDLK.[L]		7.28211e-05	1	A0A2R8Y5P7; P12081	1043.57
138	[K].QAQLAQTLQQQEQASQGLRHQVEQLSSSLK.[Q]		4.76812e-06	1	Q14980	3362.74
139	[K].QAQILASEAEK.[A]		0.000140841	2	Q9UJZ1	1187.63
140	[K].GGLDNARRLTGFHETSNINDFSAGVANRSASIRIPRTVGQEK.[K]		2.73048e-05	1	P15104	4512.32
141	[K].QASIQHIQNAIDTEK.[S]		4.29546e-06	2	P24539	1695.87
142	[K].GGGSAAAAAAAAASGGAGSDNSVEHSDYRAK.[L]		5.98269e-06	1	P40424	2734.24
143	[K].GGGHVAQIYAIRQSISK.[A]		5.85566e-08	4	P62249	1784.98
144	[K].QATDNSEISSATK.[L]		1.94965e-06	1	P46100	1351.63
145	[MK].GGEIQPVSVK.[V]		0.000132465	1	P61604	1013.56
146	[K].GGEATRMEEGEVYAIETFGSTGK.[G]		0.000105342	1	P50579	2419.11
147	[K].GGDRIPADLRIISANGCK.[V]	1xCarbamidomethyl [C17]	0.000162616	2	P05023	1913
148	[K].GGAAVDPDSGLEHSAHVLEK.[G]		2.07863e-07	3	P09874	1988.97
149	[K].GLAPDLPEDLYHLIK.[K]		3.01589e-05	2	P62277	1693.92
150	[K].GDLENAFLNLVQCIQNK.[P]	1xCarbamidomethyl [C13]	5.85328e-07	2	P07355-2	1975.99
151	[K].GDGPVQGIINFEQK.[E]		2.86966e-05	1	P00441	1501.76
152	[K].FVMQEEFSRDGK.[A]		0.000143952	2	P30101	1472.68
153	[K].QQQDQVDRNIK.[E]		8.11675e-07	2	Q15233	1371.7
154	[K].FVLSGANIMCPGLTSPGAK.[L]	1xCarbamidomethyl [C10]	3.62914e-05	1	Q9ULC4-3	1919.97
155	[K].FVLRDAMHEMEEMIETK.[G]		1.99834e-05	1	P78316	2108.98
156	[K].QQQEPTGEPSPK.[R]		4.76812e-06	1	F5H2A4	1325.63
157	[K].FVIHPESNNLIIIETDHNAYTEATK.[A]		5.36947e-07	2	Q15393	2869.44
158	[K].QQPTQFINPETPGYVGFANLPNQVHRK.[S]		8.36978e-06	1	Q15019-2	3080.57
159	[K].FVIHCNSPVWGADK.[C]	1xCarbamidomethyl [C5]	5.59344e-07	1	O75367	1629.78
160	[K].FVLCPECENPETDLHVNPK.[K]	2xCarbamidomethyl [C4; C7]	9.47172e-07	1	P55010	2298.05
161	[K].QQQQQHIECVVCGDK.[S]	2xCarbamidomethyl [C9; C12]	0.00016618	1	P24468	1856.84
162	[K].QQSEEDLLLQDFSRNLSAK.[S]		1.74045e-06	1	Q9UNL2-2	2221.11
163	[K].QQSNEHLRRQFASQANVVGPWIQTK.[M]		1.67837e-06	2	O43707	2922.51
164	[K].QQTLEAEEAK.[R]		9.72674e-05	1	Q16643-3	1146.56
165	[K].QQTNNQTEVVK.[I]		1.24184e-05	1	Q5BKZ1	1288.65
166	[K].QQQLLNEENLRK.[Q]		5.69213e-05	1	Q9NVI7-2; Q5T9A4	1512.81
167	[K].FVPYLIAGIQHSCQDIGAK.[S]	1xCarbamidomethyl [C13]	5.87375e-05	1	P12268	2117.08
168	[K].QQPPEPEWIGDGESTSPSDK.[V]		0.000159817	1	Q8NE71	2183.97
169	[K].FVQLEGAHPLEK.[S]		0.000169818	1	Q9BVI4	1367.73
170	[K].QQGHFNSMVALAYSPDGQYIVTGGDDGK.[V]		0.000139005	1	A0A0B4J2E5	2955.36
171	[K].QQHQEQQALQQSTTAK.[L]		8.17805e-05	1	Q15075	1853.91
172	[K].FYCDYCDTYLTHDSPSVRK.[T]	2xCarbamidomethyl [C3; C6]	1.13581e-06	2	P09234	2427.04
173	[K].QQLPEQPFEK.[A]		6.00696e-05	1	P46087-4	1243.63
174	[K].QQIQSIQQSIERLLV.[-]		4.87756e-06	2	B1AHD1	1783.01
175	[K].QQLSAEELDAQLDAYNARMDTS.[-]		7.6092e-06	1	E9PB61	2469.12
176	[K].QQISLATQMVRMILK.[I]		2.66945e-05	1	P48643	1759.99
177	[MK].FWEVISDEHGIDPTGTYHGDSDLQLDRISVYYNEATGGK.[Y]		0.000127335	1	P07437	4385.03
178	[K].QQNQELQEQLRSLEQLQK.[E]		1.38456e-05	1	Q14980	2240.16
179	[K].QQNQEITDQLEEEK.[K]		4.74653e-06	1	Q08379	1731.8
180	[K].FVTSTSDHFVEGQTVAAK.[V]		3.55204e-07	2	Q14690	1923.94
181	[K].FVTSNTQELGK.[D]		5.74345e-05	1	Q9BXP5	1223.63
182	[K].QQPLFVSGGDDYK.[I]		8.55057e-05	1	P53621-2	1453.7
183	[K].QQPNPGNELCYK.[V]	1xCarbamidomethyl [C10]	0.000111081	1	Q14166	1447.66
184	[K].FVRDMIREVCGFAPYERRAMELLK.[V]	1xCarbamidomethyl [C10]	4.29546e-06	1	Q9Y3U8	2986.52
185	[K].QQVQVVGLQEREVK.[C]		0.000121857	1	O00139-4	1639.91
186	[K].QQYLQSIEEREK.[L]		7.92676e-05	2	P21912	1550.78
187	[K].QRDFNQNFILTAQASPSNTVWK.[I]		4.36582e-05	1	Q9UKK6	2565.28
188	[K].QREEYQPATPGLGMFVEVK.[D]		2.16425e-06	1	Q9BVK6	2179.09
189	[K].QSLTMDPVVK.[S]		5.98009e-05	1	P34932	1117.59
190	[K].QSLVDMAPK.[Y]		4.44517e-05	1	P19388	988.513
191	[K].QSNASSDVEVEEK.[E]		4.54089e-08	2	O75475	1421.64
192	[K].QSPGSTSPKPPHTLSRK.[Q]		7.21731e-05	1	O43159	1804.97
193	[K].FSPNGEWLASSSADK.[L]		4.18005e-06	1	P61964	1595.73
194	[K].QSRDISTLNSGK.[K]		8.47477e-05	1	P04843	1305.68
195	[K].QSTVLAPVIDLK.[R]		8.32512e-05	1	Q96I25	1283.76
196	[K].QTAISQPASGNTFSHHSMVSMLGK.[G]		1.58937e-06	1	Q14157-5	2516.2
197	[K].QTIDNSQGAYQEAFDISK.[K]		5.83139e-09	1	P27348	2014.94
198	[K].FSGDLDDQTCREDLHILFSNHGEIK.[W]	1xCarbamidomethyl [C10]	5.98009e-05	2	P05455	2946.37
199	[K].QTLPYSVADLEWDAGHK.[T]		2.04409e-05	1	Q9Y483	1929.93
200	[K].FSDDHYRVAGAQIQGAK.[E]		0.000125667	3	Q13423	1862.91
201	[K].FSASGELGNGNIK.[L]		3.18344e-06	1	P12004	1293.64
202	[K].FSAPRHGSLGFLPRK.[R]		2.4134e-06	2	P39023	1669.93
203	[K].QTPMASSPRPK.[M]		0.00012402	1	Q5SSJ5	1199.62
204	[K].QSLGELIGTLNAAK.[V]		6.01494e-07	1	P60174	1414.79
205	[K].FYGPEGPYGVFAGRDASRGLATFCLDK.[E]	1xCarbamidomethyl [C24]	4.77708e-05	2	O00264	2951.41
206	[K].FSTWTNTEFRYLEDGGLERK.[F]		6.67105e-06	1	P07099	2449.18
207	[K].QSIAIDDCTFHQCVRLSK.[F]	2xCarbamidomethyl [C8; C13]	5.11043e-05	2	E9PFW3	2178.04
208	[K].FTVLLMPNGPMRITSGPFEPDLYK.[S]		4.84199e-05	1	Q9UQ80	2723.39
209	[K].QRFQQLVHQMTELCWEK.[C]	1xCarbamidomethyl [C14]	1.01263e-05	1	O60220	2261.1
210	[K].FTVETASREYK.[K]		0.000104414	1	P11388-4	1330.66
211	[K].QRGSMAGSTGVHDTVVNQLLSK.[I]		5.58899e-06	1	P46459	2285.17
212	[K].QRHDGAFLIRESESAPGDFSLSVK.[F]		2.67903e-06	1	P62993	2646.33
213	[K].FTQVLEDDEK.[I]		0.000160512	1	Q9NTI5	1223.58
214	[K].QRLAQEEESEAK.[R]		2.37332e-05	1	O00541	1417.69
215	[K].QRIRDQAWDDVVRK.[E]		2.60978e-05	2	O00566	1784.95
216	[K].QRRVEHNQSYSQAGITETEWTSGSSK.[G]		2.74053e-06	3	P42167	2966.4
217	[K].FTQLDLEDVQVREK.[L]		4.17353e-05	1	Q9NTJ3	1719.89
218	[K].FTNSDTPTSFNHMDSDK.[L]		0.000161912	1	Q8NFQ8	1943.81
219	[K].QSANDFFSYYDSHRQSVSK.[L]		3.87209e-07	1	Q92621	2266.02
220	[K].QSAQLTALAAQQQAAGK.[E]		2.02177e-06	1	Q96A49	1684.9
221	[K].QSATDPRTGIVDISILTTGMSATSRK.[R]		2.3626e-05	1	P33991	2706.41
222	[K].FTASAGIQVVGDDLTVTNPK.[R]		3.43884e-06	1	P06733	2033.05
223	[K].FSVCVLGDQQHCDEAK.[A]	2xCarbamidomethyl [C4; C12]	4.10484e-06	2	P62906	1892.83
224	[K].QGTFHSQQALEYGTK.[L]		2.14576e-07	1	P53597	1694.81
225	[K].QQEVVVAGSSLPTSSK.[V]		7.04436e-06	1	Q9H3P7	1616.85
226	[K].FYPLEIDYGQDEEAVKK.[L]		6.73187e-06	1	P09874	2043.99
227	[K].GCDVVVIPAGVPRK.[P]	1xCarbamidomethyl [C2]	0.000180404	1	P40926	1466.81
228	[K].QIMENAEINNIIK.[I]		1.60387e-06	1	Q02880-2; P11388-4	1529.8
229	[K].GCAFAQFMTQEAAQK.[C]	1xCarbamidomethyl [C2]	6.5214e-06	1	Q9NW13	1687.76
230	[K].GAYSVGPLHSDLEYTVTSQK.[E]		3.68115e-06	1	A0A087X117	2152.06
231	[K].QLQALSSELAQARDETK.[K]		6.48249e-05	1	P35241-5	1887.98
232	[K].QLQNISLAAASGGAK.[E]		8.75821e-06	2	Q14204	1428.78
233	[K].QLIVANAGDSRCVVSEAGK.[A]	1xCarbamidomethyl [C12]	1.98931e-05	3	O15355	1974.01
234	[K].QLRADMEDLMSSK.[D]		0.000105809	1	P35580-4	1523.72
235	[K].QITQSALLAEARSDYSEAAK.[Q]		7.71738e-05	2	P78527	2152.09
236	[K].GAVDGGLSIPHSTK.[R]		1.1945e-07	2	P46777	1338.7
237	[K].GAVAIADAIRGGLPK.[L]		0.000133632	1	P46060	1408.83
238	[K].GAVAEDGDELRTEPEAK.[K]		2.76776e-05	1	P27695	1786.85
239	[K].QLVARPDVVEMHDVTAQDPK.[L]		2.49361e-08	2	Q13435	2248.14
240	[K].QLVNGEVSDERVAPNFK.[T]		3.91833e-05	1	Q96T23	1901.97
241	[K].QLSPRMQNNEELPTYEEAK.[V]		1.72095e-05	1	Q4VCS5	2277.08
242	[K].QLLIDPEDDVRDNILK.[Y]		0.000115582	1	P55283	1896.01
243	[K].QILDSAASLTGSK.[R]		3.58035e-05	1	P46013	1290.69
244	[K].GCTALHYAVLADDYRTVK.[E]	1xCarbamidomethyl [C2]	6.26839e-08	2	H0YGM0	2053.02
245	[K].QHLSNMEVQVASQSSQRTGK.[G]		4.01273e-06	1	P12270	2215.09
246	[K].QKPQEVPQENGMEDPSISFSK.[P]		1.43829e-06	2	O00567	2375.12
247	[K].QLAAENRLTEMETLQSQLMAEK.[L]		6.738e-07	1	P35579	2534.26
248	[K].QICVVMLESPPK.[G]	1xCarbamidomethyl [C3]	0.000102581	1	Q15366-3	1400.73
249	[K].QLDAGEEATTTK.[S]		4.73429e-05	1	O15460	1263.61
250	[K].QLEDGRTLSDYNIQK.[-EV]		7.51378e-07	5	P62987; P62979	1779.89
251	[K].QLENRVVLSVSSGGQHTVLLVK.[D]		2.37119e-07	2	P18754	2363.34
252	[K].QLEPVYNSLAK.[K]		0.000150372	1	P13667	1261.68
253	[K].QLERQQLETEK.[K]		7.92676e-05	3	E7EQR4	1401.73
254	[K].GDAVRDVDIIDHHDNTYTVK.[Y]		9.1754e-07	2	P21333	2283.1
255	[K].QLFSSLFSGILK.[E]		2.41665e-05	1	P78527	1339.76
256	[K].QLGGLYINFNADK.[L]		6.77929e-05	1	Q5QJE6	1452.75
257	[K].QLLCDLVGISPSSEHDVLK.[E]	1xCarbamidomethyl [C4]	2.563e-05	1	Q9UDR5	2110.08
258	[K].QLLCGAAIGTHEDDK.[Y]	1xCarbamidomethyl [C4]	1.00348e-05	2	P12268	1627.77
259	[K].GCWDSIHVVEVQEK.[S]	1xCarbamidomethyl [C2]	0.000157747	1	B1AK88	1685.8
260	[K].GASGTREDPNLVPSISNK.[R]		8.36229e-05	2	P10606	1841.94
261	[K].QLVRQVREMEAELEDERK.[Q]		5.01936e-05	1	P35579	2258.16
262	[K].GASGSFVVVQK.[S]		4.97443e-05	1	Q5SSJ5	1078.59
263	[K].QIVWNGPVGVFEWEAFARGTK.[A]		6.79947e-07	1	P00558	2391.22
264	[K].QPAPTTIGGLNK.[K]		3.11278e-05	1	E7EVA0	1196.66
265	[K].GADIMYTGTVDCWRK.[I]	1xCarbamidomethyl [C12]	6.09228e-06	2	P12236; P12235	1772.81
266	[K].GADFLVTEVENGGSLGSK.[K]		1.05668e-07	1	P14618	1779.88
267	[K].GADEAALARAELEK.[R]		5.9018e-06	1	P07196	1443.74
268	[K].QPCPSESDIITEEDK.[S]	1xCarbamidomethyl [C3]	9.64942e-08	1	O75475	1747.77
269	[K].GACHGQTGMFPRNYVTPVNRNV.[-]	1xCarbamidomethyl [C3]	2.65741e-05	2	P62993	2475.18
270	[K].GAAQREFHGLGDCIIK.[I]	1xCarbamidomethyl [C13]	3.50186e-06	1	P12235	1771.89
271	[K].GAAPNVVYTYTGK.[R]		9.30443e-05	1	Q16630-2	1340.68
272	[K].QPEDDLFDRLNTGILNK.[H]		0.000109619	2	P11387	1988.01
273	[K].QPGVSEQQRHQLK.[H]		9.85703e-05	1	O94776	1534.81
274	[K].QPMNAASGAAMSLAGAEK.[N]		1.78937e-07	2	P08195-4	1704.8
275	[K].QPPKPPQIHYCDVCK.[I]	2xCarbamidomethyl [C11; C14]	9.68369e-05	1	Q96KR1	1866.9
276	[K].QPPVSPGTALVGSQK.[E]		3.59855e-06	1	P17096-3	1465.8
277	[K].QPTPPSEAAASK.[K]		8.14168e-05	1	Q86UP2-2	1183.6
278	[K].QPTSEANCSAMFGK.[L]	1xCarbamidomethyl [C8]	1.21952e-05	1	Q29RF7	1527.66
279	[K].GADSELSTVPSVTK.[T]		4.15477e-05	1	P46087-4	1390.71
280	[K].QQASASTDGVDK.[L]		1.53667e-05	2	P46100	1206.56
281	[K].GAEAANVTGPGGVPVQGSK.[Y]		4.9072e-09	2	P67809	1695.87
282	[K].GAEGKPPGHSSHVLCMAISSDGK.[Y]	1xCarbamidomethyl [C15]	5.46788e-07	2	O43818	2322.1
283	[K].QMERAMLENEK.[K]		1.2877e-05	1	P26038	1378.65
284	[K].GAPTTSLISVAVTK.[I]		6.62926e-05	1	A0A1B0GW77	1344.77
285	[K].QMFGNADMNTFPTFK.[F]		4.03099e-06	1	P18859-2	1748.78
286	[K].GANPVEIRRGVMLAVDAVIAELK.[K]	1xOxidation [M12]	2.81825e-05	2	P10809	2437.36
287	[K].GANPVEIRRGVMLAVDAVIAELK.[K]		4.40532e-05	2	P10809	2421.36
288	[K].GALQYLVPILTQTLTK.[Q]		2.69122e-06	2	Q14974	1759.04
289	[K].QNADISAMQDTINK.[L]		0.000133632	1	P07196	1548.73
290	[K].QNADPQAVTMPATETK.[K]		1.17608e-05	1	Q9UNF1	1701.81
291	[K].QNLEGDHSDAPMETETSFK.[N]		6.85517e-06	1	O95757	2135.92
292	[K].GAIENCCRAEQEIMK.[K]	2xCarbamidomethyl [C6; C7]	3.64555e-05	2	Q9NZI8	1808.81
293	[K].QNMILSDEAIK.[Y]		0.000105342	1	Q5JRA6	1261.65
294	[K].GAGTGGLGLTVEGPCEAK.[I]	1xCarbamidomethyl [C15]	1.27031e-05	1	O75369-8; Q14315	1673.82
295	[K].QNSVQEQPGTACLSK.[F]	1xCarbamidomethyl [C12]	0.00017353	1	Q9NQW6	1646.78
296	[K].GAETELVRFLPAVSDENSK.[R]		1.52643e-07	2	P46087-4	2062.05
297	[K].GAEHITTYTFNTHK.[A]		5.82128e-05	1	Q7Z7K6; Q7Z7K6-3	1619.78
298	[K].GAEEMETVIPVDVMRRAGIK.[V]		1.77639e-05	2	Q99497	2201.14
299	[K].QTQIFTTYSDNQPGVLIQVYEGERAMTK.[D]		7.47235e-06	1	A0A0G2JIW1; P34931	3217.58
300	[K].PVTTPEEIAQVATISANGDK.[E]		5.35144e-10	3	P10809	2041.04
301	[K].GICFIRTSRPENAIIYNNNEDFQVGQAK.[V]	1xCarbamidomethyl [C3]	1.12906e-05	1	P29401-2	3254.6
302	[K].PAVVAPAPVVEAVSTPSAAFPSDATAENVK.[Q]		3.39233e-06	2	Q12906-7	2892.5
303	[K].PAVVAPAPVVEAVSTPSAAFPSDATAEQGPILTK.[H]		1.30748e-06	2	Q12906	3288.74
304	[K].GRYVPLDQEAYSRIQAGEEK.[L]		6.84023e-05	1	Q6P1M0	2309.15
305	[K].GRVTPRHILLAVANDEELNQLLK.[G]		2.16425e-06	4	O75367	2599.47
306	[K].PAYNPYTEPSMEVFSYHQGLK.[K]		6.07228e-08	1	K7ER00	2458.14
307	[K].GRVGSGSGRNLWVSGLSSTTRATDLK.[N]		4.19238e-05	2	Q14151	2662.4
308	[K].GSCFHRIIPGFMCQGGDFTRHNGTGGK.[S]	2xCarbamidomethyl [C3; C13]	4.68566e-07	3	P62937	2994.37
309	[M].PDSNFAERSEEQVSGAK.[V]		8.39962e-05	2	Q9UJ83	1850.85
310	[M].PEFLEDPSVLTK.[D]		2.18399e-06	1	P42167; P42166	1374.72
311	[K].GRVETSRVVHIMDFQRGK.[N]		2.39489e-05	2	A8MXP9	2115.12
312	[K].GRTVIIEQSWGSPK.[V]		7.61684e-07	4	P10809	1557.84
313	[K].GRTVAVDWAVAK.[D]		8.55057e-05	2	Q9NW13	1272.71
314	[M].PEIVDTCSLASPASVCRTK.[H]	2xCarbamidomethyl [C7; C16]	3.92676e-08	1	P09960	2091.02
315	[M].PENVAPRSGATAGAAGGRGK.[G]		3.25972e-08	2	P50991	1823.95
316	[K].GRVFEVSLADLQNDEVAFRK.[F]		1.34523e-09	2	P61247	2293.19
317	[K].GSCFHRIIPGFMCQGGDFTRHNGTGGK.[S]	2xCarbamidomethyl [C3; C13]; 1xOxidation [M12]	2.64542e-05	1	P62937	3010.36
318	[K].PAVNQIECHPYLTQEK.[L]	1xCarbamidomethyl [C8]	9.16463e-06	1	P15121	1926.94
319	[K].GSDEPPVFLEIHYK.[G]		2.18769e-05	1	P28838	1630.81
320	[K].PALVSTVEGGQDPK.[N]		0.000133048	1	Q14690	1397.73
321	[K].PAPDETSFSEALLK.[R]		6.73187e-06	1	Q12905	1504.75
322	[K].GSPESRLSFQHDPETSVLVLRK.[P]		1.36316e-08	3	Q14697-2	2482.3
323	[K].PAQPALSREELEALFLPYDLK.[R]		6.5272e-07	1	Q9H0A0	2400.28
324	[K].PAQQSLGSQVK.[T]		1.26084e-06	1	Q99626	1142.62
325	[K].GSLLIDSSTIDPAVSK.[E]		3.98962e-05	1	P31937	1602.86
326	[K].PARIYGLGSLALYEK.[A]		1.173e-07	1	P36542	1650.92
327	[K].PASGCEAETQTEELK.[N]	1xCarbamidomethyl [C5]	8.07998e-07	1	P11717	1649.73
328	[K].GSLESPATDVFGSTEEGEK.[R]		2.50398e-07	1	O00232	1939.88
329	[K].PATALCGVVSADGK.[I]	1xCarbamidomethyl [C6]	9.80984e-06	1	Q29RF7	1345.68
330	[K].PATLTTTSATSK.[L]		8.71857e-06	1	O43670-2	1178.63
331	[K].GSFSDTGLGDGK.[M]		0.000170554	1	Q9Y2W1	1140.52
332	[K].PATSYVRTTINK.[N]		1.02185e-05	2	H0YKD8	1350.74
333	[K].PAVAALGDLTDLPTYEHIQTALSSK.[D]		3.30098e-05	1	Q10713	2611.36
334	[K].GSDFDCELRLLIHQSLAGGIIGVK.[G]	1xCarbamidomethyl [C6]	2.37304e-09	2	P61978-2; P61978-3	2598.37
335	[K].PEQETRLAATEK.[L]		5.0647e-05	2	Q9BQG0-2	1372.71
336	[M].PERDSEPFSNPLAPDGHDVDDPHSFHQSK.[L]		9.16463e-06	1	Q13123	3257.45
337	[K].GRRAEDGSVIDYELIDQDARDLYDAGVK.[R]		1.70139e-06	2	P07355-2	3139.53
338	[K].PFFAAISDEK.[V]		1.53667e-05	1	Q9H583	1124.56
339	[K].GRDVIAQSQSGTGK.[T]		4.22268e-08	2	P38919	1403.72
340	[K].GRDTLQEANDILNNLK.[D]		1.2877e-05	1	P11047	1813.94
341	[K].GRARQYTSPEEIDAQLQAEK.[Q]		3.4881e-07	3	Q13442	2290.14
342	[K].GRAQLGVQAFADALLIIPK.[V]		0.000151688	1	P40227	1981.16
343	[K].GQYISPFHDIPIYADK.[D]		9.8221e-07	1	Q15181	1863.93
344	[K].PGNQNTQVTEAWNK.[V]		2.26833e-05	1	Q9UQ80	1586.76
345	[M].PGPTPSGTNVGSSGRSPSK.[A]		6.89556e-08	1	P60468	1769.88
346	[K].PGSDTIKPDVQK.[S]		1.06442e-05	2	Q06830	1284.68
347	[K].PGSDTIKPNVDDSK.[E]		7.92676e-05	2	P32119	1472.72
348	[K].PGSETIIPDPAGK.[L]		3.86963e-06	1	Q13162	1281.67
349	[K].GQVCLPVISAENWK.[P]	1xCarbamidomethyl [C4]	2.88087e-06	1	P68036-3	1600.82
350	[M].GQTVNEDSMDVK.[K]		0.000104877	1	Q9UQR0	1322.59
351	[K].PGSIDSNNQLFAPGGRLSWGK.[G]		3.11278e-05	1	Q04637-9	2201.11
352	[K].PGTTGSGAGSGGPGGLTSAAPAGGDK.[K]		4.49983e-08	2	P67809	2084.98
353	[K].GQSSWGTGESFRTVLVNADGEEVAMRTVK.[K]		5.87375e-05	2	Q03252	3111.52
354	[M].PGLVDSNPAPPESQEK.[K]		9.13769e-08	1	C9J8T6	1664.81
355	[K].PALSEEERQEQTK.[R]		0.000170554	1	Q04323-2	1544.76
356	[K].PGLQTHGFIIRVK.[D]		9.37485e-06	2	Q14690	1465.86
357	[K].GRFYAFGRVFSGLVSTGLK.[V]		4.86382e-05	2	P13639	2062.12
358	[K].GRQIIGPFQRFTAIIGPNGSGK.[S]		9.18124e-05	1	Q14683	2314.28
359	[K].PFGSEEQLLPVEK.[L]		4.12352e-06	1	O75643	1472.76
360	[K].GRPYDYNGPREK.[Y]		2.62161e-05	1	P13667	1451.7
361	[K].GRPAPGFHHGDGPGNAVQEIMIPASK.[A]		2.43668e-07	3	Q96AE4-2	2640.31
362	[M].PFLELDTNLPANRVPAGLEK.[R]		1.75633e-06	1	B5MC82	2194.19
363	[K].PFLLPVEAVYSVPGRGTVVTGTLERGILK.[K]		0.000111081	1	P49411	3068.75
364	[K].PFLNGLTGKPVMVK.[L]		7.89044e-06	2	F8W0W6	1500.86
365	[K].PFMTGAAEQIK.[H]		7.61473e-05	1	A0A0B4J2C3	1192.6
366	[K].GRLNRLPAAGVGDMVMATVK.[K]		2.7059e-05	2	P62829	2056.12
367	[M].PFSNSHNALK.[L]		8.51259e-05	2	P12277	1114.56
368	[K].GRICNQVLVCERK.[Y]	2xCarbamidomethyl [C4; C10]	2.00741e-05	1	A0A2R8Y6Y7	1631.85
369	[K].PGDLGVDLTSK.[L]		9.72126e-06	1	P38117	1101.58
370	[K].PGGSLDNSEQK.[C]		6.64684e-07	1	Q9Y5L4	1131.53
371	[M].PGHLQEGFGCVVTNRFDQLFDDESDPFEVLK.[A]	1xCarbamidomethyl [C10]	1.43242e-07	1	Q8NC51	3595.68
372	[K].PGINVASDWSIHLR.[-]		1.95948e-07	1	Q14697-2	1564.82
373	[K].PGLPTTFATLDIDGVRK.[I]		3.2419e-05	1	F5H039	1800.99
374	[K].GQSLGYAFAEFQEHEHALK.[A]		7.71738e-05	1	Q9NW13	2162.03
375	[K].GSRPLLSFDPAFDELPHYALLK.[E]		1.47131e-06	2	Q8TDN6	2486.31
376	[K].GSRVFCVEEEDSESSLQK.[R]	1xCarbamidomethyl [C6]	4.20187e-07	2	Q14684	2085.94
377	[K].NVDLLSDMVQEHDEPILK.[H]		7.47974e-07	1	P55209	2095.04
378	[K].NVDLSTFYQNRAAAFEQLQK.[W]		6.98072e-06	1	O94826	2343.17
379	[K].GVAPLWMRQIPYTMMK.[F]		2.04409e-05	1	Q00325-2	1921.98
380	[K].GVAINMVTEEDK.[R]		4.82026e-05	1	P60842	1305.64
381	[K].NVESTRTFLQTVSSEK.[V]		5.59084e-05	2	Q96EL3	1825.93
382	[K].NVGLDIEAEVPAVK.[D]		4.75564e-05	1	P50990	1453.79
383	[K].GVDLVLNSLAEEK.[L]		9.16463e-06	1	P49327	1386.75
384	[K].NVLCSACSGQGGK.[S]	2xCarbamidomethyl [C4; C7]	4.02575e-05	1	O60884	1337.59
385	[K].NVIIWGNHSSTQYPDVNHAK.[V]		7.96236e-06	2	P40925-3	2280.12
386	[K].NVMVEPHRHEGVFICRGK.[E]	1xCarbamidomethyl [C15]	6.62926e-05	2	P22087	2165.09
387	[K].GTTATSAQANSTPTSVASVVTSAESPASRQAAAK.[L]		1.69005e-05	1	Q86YP4-3	3205.59
388	[M].GTRDDEYDYLFK.[V]	1xAcetyl [N-Term]	0.000167627	1	Q15907	1563.7
389	[K].NVNIQNFHISWK.[D]		7.05778e-05	1	P12814-4	1499.78
390	[K].GTQTYSVLEGDPSENYSK.[Y]		0.000109619	2	P52701	1974.89
391	[K].NVIGLQMGTNRGASQAGMTGYGMPRQIL.[-]		9.20629e-06	1	P37802-2	2921.45
392	[K].NTVHDQEHIMEHLEGVINKPEAEMSPQELQLHYFK.[M]		1.18319e-06	3	Q8NI22	4171
393	[K].GVETIANDVVSLATK.[A]		1.5228e-05	1	P10515	1516.82
394	[K].NTSEQDQPMGGWEMIRK.[I]		2.11673e-07	2	P20700	2006.91
395	[K].NSVQTPVENSTNSQHQVK.[E]		7.01906e-07	1	Q9UHI6	1996.97
396	[K].NSVSQISVLSGGK.[A]		6.08831e-05	1	O15143	1275.69
397	[K].NSVTPDMMEEMYK.[K]		6.62926e-05	1	P46777	1574.65
398	[K].GVPLYRHIADLAGNSEVILPVPAFNVINGGSHAGNK.[L]		3.16018e-10	3	P06733	3696.96
399	[K].GVPAGNSDTEGGQPGRK.[R]		1.08539e-06	1	S4R3H4	1626.78
400	[K].GVNTVFHCASPPPSSNNK.[E]	1xCarbamidomethyl [C8]	1.10529e-06	1	Q15738	1912.9
401	[K].NTAPDNGPILLQAQTTQRCHDK.[D]	1xCarbamidomethyl [C19]	3.53379e-06	1	Q12788	2478.22
402	[K].NTGVILANDANAERLK.[S]		7.05391e-08	2	P46087-4	1698.91
403	[K].NTHATTHNAYDLEVIDIFK.[I]		5.30306e-10	3	P09874	2202.08
404	[K].NTNAAEESLPEIQK.[E]		4.36582e-05	1	Q9NTJ3	1543.76
405	[K].NTNTINNGTQQQAQSMTTTIK.[P]		3.47021e-06	1	P26196	2294.1
406	[K].NTRETAQAIK.[G]		0.000170554	2	P18621-3	1131.61
407	[K].NTRLEIYVVTAEGLRPVK.[E]		4.00765e-05	1	Q16531	2058.17
408	[K].GVGIISEGNETVEDIAARLNIPVSQVNPRDAK.[A]		2.06921e-07	1	P05023	3361.77
409	[K].GVGASGSFRLAK.[S]		5.2975e-05	1	P07305	1149.64
410	[K].GTQGVVTNFEIFRMREK.[Q]		0.0001427	1	P55884-2	2012.04
411	[K].GTQGATAGASSELDASK.[T]		8.30313e-07	1	O76094	1550.73
412	[K].GTQAPRLAENFCVCHLATGDMLRAMVASGSELGK.[K]	2xCarbamidomethyl [C12; C14]	5.69213e-05	1	P54819	3647.75
413	[K].NVPNWHRDLVRVCENIPIVLCGNK.[V]	2xCarbamidomethyl [C13; C21]	2.35194e-05	3	J3KQE5	2902.49
414	[K].NYRHLCAVYYNK.[N]	1xCarbamidomethyl [C6]	2.71816e-05	1	Q9NSD9	1600.77
415	[K].NYTDEAIETDDLTIK.[L]		1.079e-05	1	O14818	1740.82
416	[K].PAAAATGPPPGNTSSTQK.[W]		6.46819e-07	1	Q9H2P0	1652.82
417	[K].PAASGPLSHPTPLSAPPSSVPLK.[S]		0.000112562	1	P35658-5	2208.2
418	[K].PAASIASGGSNSSNK.[G]		1.23918e-08	1	O60264	1347.65
419	[K].PAASLAVHTDK.[V]		0.000109619	1	Q13610	1109.59
420	[K].GSTTRVNSTANAETQATSAFQTQK.[P]		3.93603e-05	1	P06400	2499.21
421	[K].GSTHPQPGVSPPAAPAAPGPK.[D]		7.72451e-08	2	O94925-3	1920.99
422	[K].GSTFHRVIPSFMCQAGDFTNHNGTGGK.[S]	1xCarbamidomethyl [C13]	6.83041e-07	3	P30405	2923.34
423	[K].PADTEPPPLLVYK.[W]		4.96692e-06	1	Q6P2Q9	1439.78
424	[K].GSSWHETCFICHRCQQPIGTK.[S]	3xCarbamidomethyl [C8; C11; C14]	5.54086e-05	1	A0A0A0MSG2	2589.15
425	[K].PAEATAGSGGVNGGEEQGLGK.[R]		8.8921e-08	3	Q1KMD3	1885.89
426	[K].PAEFTVDAK.[H]		0.000181965	1	P21333	977.494
427	[K].PAESSAVAATEK.[K]		3.60075e-07	1	O95182	1160.58
428	[K].PAHSQNQSNFSSYSSK.[G]		0.000100334	1	G3V1L9	1768.79
429	[K].NYISAWELQRK.[DV]		8.03352e-05	1	Q9BV38	1407.74
430	[K].PALLHSTFFPALQGAQTK.[M]		8.49736e-08	1	P23381	1927.04
431	[K].NYIFLRNAAEELK.[P]		0.000137191	1	P78406	1580.84
432	[K].NWQNVRALYIK.[S]		9.50328e-06	1	P62906	1404.77
433	[K].GTMTTGHNVADLVVILK.[I]		1.75633e-06	2	Q12905	1768.96
434	[K].GTLGGLFSQILQGEDIVRERAIK.[F]		8.8782e-06	1	Q9BZZ5	2500.39
435	[K].NVQLQENEIRGLCLK.[S]	1xCarbamidomethyl [C13]	0.000147772	2	P36873-2	1813.96
436	[K].GTGVVTSVPSDSPDDIAALRDLK.[K]		1.86401e-07	1	Q9P2J5	2313.19
437	[K].GTGRIPDQLVILDMK.[H]		0.000121322	1	P49755	1655.91
438	[K].GTGREQQIVIQSSGGLSK.[D]		5.84746e-05	1	P38646	1844.98
439	[K].GTGLHRYVWLVYEQDRPLK.[C]		3.28623e-06	2	P30086	2330.24
440	[K].NVRTATESFASDPILYRPVAVALDTK.[G]		2.22601e-08	2	P14618	2834.5
441	[K].GTENGVNGTLTSNVADSPRNK.[K]		6.55691e-07	1	Q15629	2131.04
442	[K].NVSEELDRTPPEVSK.[K]		2.86966e-05	2	Q15393	1699.85
443	[K].GTEASSGTEAATGLEGEEK.[D]		8.01338e-09	1	Q8IY81	1823.81
444	[K].NVTDVVNTCHDAGISK.[K]	1xCarbamidomethyl [C9]	9.30518e-08	1	Q9Y3I0	1729.82
445	[K].GTDIMYTGTLDCWRK.[I]	1xCarbamidomethyl [C12]; 1xOxidation [M5]	1.75241e-05	1	P05141	1832.83
446	[K].GTDIMYTGTLDCWRK.[I]	1xCarbamidomethyl [C12]	3.54987e-06	2	P05141	1816.84
447	[K].GTDDSMTLQSQK.[F]		2.26833e-05	1	O00422	1310.59
448	[K].NYGSYSTQASAAAATAELLK.[K]		3.08685e-08	1	O14828	2016.99
449	[K].GLATVIRYRQDDDQRSSHYDELLAAEARAIK.[N]		2.6937e-05	2	Q7KZF4	3560.82
450	[K].PGTTGSGAGSGGPGGLTSAAPAGGDKK.[V]		1.06442e-05	1	P67809	2213.08
451	[K].GQRFTLRDGNRTIGTGLVTNTLAMTEEEK.[N]	1xOxidation [M24]	0.000133048	1	P49411	3224.63
452	[K].PRPFAGGGYRLGAAPEEESAYVAGEK.[R]		3.54819e-05	1	Q9UNZ2-5	2679.32
453	[K].GLSEDTTEETLK.[E]		6.59965e-05	2	P19338	1322.63
454	[K].GISAGAVQTAGK.[K]		0.00016618	1	P46087-4	1059.58
455	[K].PRQIDNPDYK.[G]		3.346e-05	2	P27797	1245.62
456	[K].PRTVATPLNQVANPNSAIFGGARPREEVVQK.[E]		1.80483e-06	2	Q15056	3316.79
457	[K].GIRLTIAEERDK.[R]		1.39085e-05	2	P62701	1400.79
458	[K].PRNVVFVDMGHSAYQVSVCAFNRGK.[L]	1xCarbamidomethyl [C19]	2.38198e-07	2	P34932	2838.39
459	[K].GIRLSENVIDRMK.[E]		4.15477e-05	1	Q9NX63	1530.84
460	[K].GLQTSQDARFYALSASFEPFSNK.[G]		5.32092e-07	2	P27797	2564.24
461	[K].GLQRALLQQQPEDDSK.[R]		7.38037e-05	2	Q9UHB9	1825.94
462	[K].PSAIQQRAIK.[Q]		0.00011306	2	P38919	1111.66
463	[K].PSAIQQRAIIPCIK.[GD]	1xCarbamidomethyl [C12]	1.49545e-05	1	Q14240-2	1594.91
464	[K].PSEELPAEATSSVEPEK.[D]		8.75821e-06	1	O95104	1799.85
465	[K].GIPVMGHSEGICHMYVDSEASVDK.[V]	1xCarbamidomethyl [C12]	5.61441e-06	2	P54886	2618.17
466	[K].GIREPVSVGTPSEGEGLGADGQEHK.[E]		3.1304e-09	2	M0R2Z9	2506.22
467	[K].PRNQGGYGGSSSSSSYGSGRRF.[-]		1.82217e-07	1	P09651	2251.02
468	[K].PRIIRFHDIISDAEIEIVK.[D]		2.10036e-05	1	P13674	2264.28
469	[K].GISQTNLITTVTPEK.[K-]		0.000115582	1	Q9Y2J2-2	1601.87
470	[K].GMGTVEGGDQSNPK.[S]		9.67727e-06	1	E7ETY2	1376.61
471	[K].PQLGMIDRWYHPGCFVK.[N]	1xCarbamidomethyl [C14]	0.000142078	2	P09874	2104.03
472	[K].PQLLQGVYAMGFNRPSK.[I]		5.22118e-06	1	H3BQK0	1906
473	[M].PQYQTWEEFSRAAEK.[L]		6.38329e-08	2	P49458	1869.88
474	[K].PRAEDSGEYHCVYHFVSAPK.[A]	1xCarbamidomethyl [C11]	5.36531e-06	1	Q9Y639	2349.07
475	[K].PRAGAANSQLSTSQPSLRHK.[V]		4.83349e-06	1	Q96C57	2106.12
476	[K].GLVNLQSGAPKPEENPSLNIQFK.[I]		3.7795e-05	1	Q9Y2T2	2480.31
477	[K].PRDVSSVELLMNNHQGIK.[A]		2.93523e-05	2	Q01082	2037.05
478	[K].PREFQITCGPDSFATDPSK.[Q]	1xCarbamidomethyl [C8]	6.71023e-08	2	Q5JRX3-2	2153
479	[K].GIVDQSQQAYQEAFEISK.[K]		1.18143e-05	2	P63104	2040.99
480	[K].PRGFARGLEPERIIGATDSSGELMFLMK.[W]		4.21131e-05	2	P83916	3078.59
481	[K].GLTPSQIGVILRDSHGVAQVRFVTGNK.[I]		1.50224e-05	3	P62277	2849.57
482	[K].GLTEGLHGFHVHEFGDNTAGCTSAGPHFNPLSRK.[H]	1xCarbamidomethyl [C21]	7.18512e-05	1	P00441	3647.72
483	[K].PRGYAFIEYEHERDMHSAYK.[H]		1.64893e-07	3	P08621	2499.15
484	[K].PRHQEGEIFDTEK.[E]		1.76432e-06	2	Q02878	1585.76
485	[K].GIPVLVGLLDHPK.[K]		4.21131e-05	1	O60716	1357.82
486	[K].PSERVPGATMLLAK.[L]		1.5577e-05	1	Q02252	1469.81
487	[K].PSGARCYVDGSEEIGSDFK.[I]	1xCarbamidomethyl [C6]	6.38068e-07	1	P78310	2073.92
488	[K].GLNVQEQLEHTRNCLLK.[I]	1xCarbamidomethyl [C14]	4.19238e-05	1	O14647	2052.07
489	[K].PVDASALGLHDYHDIIK.[H]		8.22807e-07	1	A0A0G2JK44	1863.96
490	[K].PVDVEALGLHDYCDIIK.[H]	1xCarbamidomethyl [C13]	0.000107222	2	O60885	1956.97
491	[K].GLFRAAVPSGASTGIYEALELRDNDK.[T]		1.25568e-07	2	P06733	2750.41
492	[K].PVDVGRPVIRPPEQNAPPPGAPDK.[D]		4.79862e-05	1	O60885	2503.34
493	[K].PVGSLAGIGEVLGK.[K]		6.20388e-06	1	O75531	1296.75
494	[K].GLEHVTVDDLVAEITPK.[G]		6.23209e-06	1	Q9NPA8	1835.97
495	[K].PVPAAPVPSPVAPAPVPSRRNPPGGK.[S]		0.000100779	1	Q9UK76	2512.41
496	[K].GIEELFLDLCK.[R]	1xCarbamidomethyl [C10]	1.09875e-05	1	Q9UL25	1336.68
497	[K].GLDVDSLVIEHIQVNK.[A]		5.49277e-07	2	P18621-3	1778.96
498	[K].PVPSSSGGDAHVPHGSQVIRK.[L]		8.70417e-05	1	Q5JRX3-2	2112.09
499	[K].PVSATGAEDK.[D-]		0.000145215	1	P07814	974.479
500	[K].PVSGQDTSGNTEGSPAAEK.[A]		5.74793e-07	1	Q96S66	1831.83
501	[K].PVSPLLLASGMARDWPDARGIWHNDNK.[ST]		8.28811e-05	2	P12277	3016.52
502	[K].GLDGARAERVLELVSITANK.[N]		8.14168e-05	2	P34897	2112.18
503	[K].PVTALEYTFSRSDPTSYAGYIEDLK.[K]		1.57573e-07	1	P54709	2823.37
504	[K].PVDAEALELHDYHDIIK.[H]		3.9007e-05	2	Q15059	1977.99
505	[K].GMSLNLEPDNVGVVVFGNDK.[L]		6.15306e-07	1	P25705	2104.04
506	[K].GIGMGNIGPAGMGMEGIGFGINK.[M]		5.3473e-08	2	P52272-2	2178.05
507	[K].GLHVVEVTYDDVPIPNSPFK.[V]		6.04231e-07	1	O75369-8	2226.14
508	[K].GINSSNVENQLQATQAARK.[L]		4.45915e-08	3	P52292	2029.04
509	[K].PSGPTPASGQLSSGDK.[A]		8.12329e-09	1	P35658-5	1485.72
510	[K].PSHLVDAHTAEVNCLSFNPYSEFILATGSADK.[TV]	1xCarbamidomethyl [C14]	1.09207e-10	1	Q16576-2	3490.66
511	[K].PSHSVDAHTAEVNCLSFNPYSEFILATGSADK.[T]	1xCarbamidomethyl [C14]	1.5207e-09	2	Q09028	3464.61
512	[K].PSMFDVSRELGSSVALYSRK.[V]		2.02276e-07	1	Q12931	2229.13
513	[K].PSPLTLAPHDFANIK.[A]		1.97138e-05	1	P53618	1620.87
514	[K].PSQGIYMVYCRK.[H]	1xCarbamidomethyl [C10]	3.50048e-05	1	Q8IWS0	1501.73
515	[M].PSQMEHAMETMMFTFHK.[F]		8.12014e-08	1	P60903	2082.89
516	[K].PSQVNGAPGSPTEPAGQK.[Q]		1.22696e-06	2	Q9BQG0-2	1721.85
517	[K].PSTDLSAPVNGEATSQK.[G]		6.26839e-08	1	Q7Z4V5	1701.83
518	[K].GILGYTEHQVVSSDFNSDTHSSTFDAGAGIALNDHFVK.[L]		2.3632e-10	2	P04406	4036.89
519	[K].PSWADQVEEEGEDDK.[C]		3.22898e-07	1	O75821	1733.71
520	[K].GLLALGDYMNVQCHACIGGTNVGEDIRK.[L]	2xCarbamidomethyl [C13; C16]	3.73544e-08	2	P38919	3061.47
521	[K].GILADEDSSRPVWLK.[A]		3.46903e-05	2	P49327	1685.89
522	[K].GILAADESTGSIAK.[R]		2.5057e-05	1	J3KPS3	1332.7
523	[K].PTVASQNQNLPVAK.[L]		7.78656e-05	1	Q13492	1466.8
524	[K].PGVPMEIVLNK.[E]		1.54365e-05	1	Q9Y4L1	1196.67
525	[K].PQGTVARVHIGQVIMSIRTK.[L]		2.06268e-05	2	P27635; A0A087WV22	2191.25
526	[K].GMWSEGNGSHTIRDLK.[Y]		1.44549e-07	2	Q7KZF4	1787.85
527	[K].PIEIQWVKPEPK.[V]		1.69005e-05	1	Q8TDN6	1463.83
528	[M].PLENLEEEGLPK.[N]		2.85483e-06	1	Q15008-4	1367.71
529	[K].GPVTDVAYSHDGAFLAVCDASK.[V]	1xCarbamidomethyl [C18]	9.51886e-08	1	O75083	2280.06
530	[K].PLEPVSTVQVEPAVK.[T]		9.89923e-06	1	Q9Y520-7	1592.89
531	[K].GPVHIVHSENWVVYQYWNTK.[A]		6.84023e-05	1	Q8N766	2456.21
532	[K].GPVFAPPYEPLPENVK.[F]		5.87375e-05	2	P11387	1753.92
533	[K].GQAVDYEGSRTQEEIVAK.[V]		4.67081e-05	2	P13667	1979.97
534	[K].PIFLNTIDPSHPMAK.[L]		5.51604e-05	1	P49588-2	1680.88
535	[K].GPSAAGEQEPDK.[E]		0.000120789	1	P50579	1185.54
536	[K].PLHYAADCGQLEILEFLLLK.[G]	1xCarbamidomethyl [C8]	1.26457e-05	1	P58546	2343.24
537	[K].PLLESGTLGTK.[G]		2.97529e-05	1	P22314	1115.63
538	[K].PIIFDCRSRPRNVPVITGSK.[D]	1xCarbamidomethyl [C6]	9.85703e-05	1	P35232	2312.27
539	[K].PLLMVHGWPGSFYEFYK.[I]		1.21401e-05	1	P07099	2071.01
540	[K].GPQLFHMDPSGTFVQCDARAIGSASEGAQSSLQEVYHK.[S]	1xCarbamidomethyl [C16]	6.98072e-06	1	P28066	4105.91
541	[K].PIFTDESYLELYRK.[Q]		9.89923e-06	1	Q01780	1773.91
542	[K].GQDMETEAHQNK.[L]		1.44876e-05	2	Q15363	1387.59
543	[K].PIDYTILDDIGHGVK.[WV]		0.000112562	1	F8WAL6	1655.86
544	[K].PLDSAMSAEEDTDVRGRRK.[K]		6.19847e-05	1	Q99549-2	2133.04
545	[K].PHQQEMEVEQPCIQEVK.[R]	1xCarbamidomethyl [C12]	6.37511e-06	1	O95104	2108.97
546	[K].GQPAIIDGELYNEVK.[V]		2.74285e-05	1	Q9Y266	1645.84
547	[K].GQNVLLTENAEVK.[L]		9.24814e-06	1	Q8N4C8	1414.75
548	[K].GQNPNATFGEVSK.[I]		1.85869e-05	1	O94842	1348.65
549	[K].PHSVSLNDTETRK.[L]		2.9353e-07	2	Q9P0L0; Q9P0L0-2	1483.75
550	[K].GQILMPNIGYGSNK.[K]		3.14102e-05	1	F8W727	1491.76
551	[K].GQLLIFGATNWDLIGRK.[E]		1.81707e-05	1	Q9P258	1902.06
552	[K].PHVNVGTIGHVDHGK.[T]		2.43858e-09	3	P49411	1566.81
553	[K].GQHVPGSPFQFTVGPLGEGGAHK.[V]		0.000176554	1	P21333	2304.15
554	[K].PLATDYNGNCSLEK.[F]	1xCarbamidomethyl [C10]	6.71888e-05	1	E7ESZ7	1581.72
555	[K].PLCCSCALLDSSHSELK.[C]	3xCarbamidomethyl [C3; C4; C6]	1.59339e-05	1	P29590	1976.89
556	[K].PLCMNQYYQILSSCRVPGPK.[Q]	2xCarbamidomethyl [C3; C14]	3.86568e-05	1	P43155	2411.17
557	[K].PLDIEFMK.[R]		0.000126776	1	E7EPK1	992.512
558	[K].GQFAEHLLGAGFVSSRNPK.[D]		2.14844e-05	1	Q9H2U1	2015.05
559	[K].GQEVETSVTYYRLEEVAK.[R]		6.64684e-07	2	J3KNF8	2101.04
560	[K].PLLRSVANVIQQAGCPVPEYIK.[G]	1xCarbamidomethyl [C15]	1.03251e-06	2	Q9Y2R4	2452.34
561	[K].PLNYGHALLPGEGAAMAEYVK.[A]		0.000165462	1	Q8N5F7	2201.11
562	[K].GPLQSVQVFGRK.[K]		2.03485e-05	1	P62249	1315.75
563	[K].PLPPAPAPDEYLVSPITGEK.[I]		4.92989e-05	2	Q15459	2091.1
564	[K].PLYFADRLYDSMK.[-G]		8.51259e-05	2	P07355-2	1618.79
565	[M].GPAPAGEQLRGATGEPEVMEPALEGTGK.[E]		4.58048e-07	1	Q9H6R4	2749.35
566	[K].PLYIPSNRVNDGVCDCCDGTDEYNSGVICENTCK.[E]	5xCarbamidomethyl [C14; C16; C17; C29; C33]	3.01589e-05	1	K7ELL7	3981.65
567	[K].PMCVESFSDYPPLGRFAVRDMRQTVAVGVIK.[A]	1xCarbamidomethyl [C3]	9.59813e-05	1	P68104	3525.78
568	[K].GNTAEGCVHETQEK.[Q]	1xCarbamidomethyl [C7]	1.86712e-05	1	Q9BQG0-2	1559.68
569	[K].PMLRQGDTGDWIGTFLGHK.[G]		2.19761e-05	1	Q9Y3F4-2	2129.06
570	[K].PMQFLGDEETVRK.[A]		5.27282e-07	1	P18669	1549.77
571	[K].GNIAQMYHAPGK.[K]		4.54637e-05	1	A0A0B4J2E5	1286.63
572	[K].GNGGVYGWDLK.[R]		0.000146489	1	H0Y368	1165.56
573	[K].PNLNSTGVNMMSSVHLQQNNYGVK.[S]		0.000141458	2	Q9H2P0	2632.26
574	[K].PNMVTPGHACTQK.[F]	1xCarbamidomethyl [C10]	1.34132e-05	2	J3KPS3	1440.67
575	[K].PNNSGEAPSSPTPK.[R]		3.39162e-05	1	P49916	1382.65
576	[K].GNENANGAPAITLLIREK.[N]		4.64002e-06	2	Q9Y5B9	1881.02
577	[K].GNDISSGTVLSDYVGSGPPK.[G]		4.52206e-09	1	P30086	1949.95
578	[K].GNAMVEEGHFAAEDVK.[A]		1.37444e-06	1	A0A0D9SGF6	1703.77
579	[K].GPAVGIDLGTTYSCVGVFQHGK.[V]	1xCarbamidomethyl [C14]	7.38159e-08	3	P11142	2263.12
580	[K].PQEQLTLEPYERDHAVVVGVYRPPPK.[V]		8.65311e-08	5	P22087	3017.58
581	[K].PIWTRNPDDITQEEYGEFYK.[S]		2.16534e-07	2	P08238	2501.16
582	[K].PLVIIAEDVDGEALSTLVLNRLK.[V]		0.000123476	1	P10809	2478.42
583	[K].PLQDQNELFGK.[I]		3.53221e-05	1	Q12874	1288.65
584	[K].PIQRTILMMGRYVEPIEDVPCGNIVGLVGVDQFLVK.[T]	1xCarbamidomethyl [C21]	0.000124567	1	P13639	4056.15
585	[K].GPILMELQTYRYHGHSMSDPGVSYRTREEIQEVRSK.[SR]		9.18124e-05	1	P08559-4	4250.09
586	[K].PLQYQSTVASGTVARVEPNIK.[W]		8.91857e-06	2	Q13823	2258.21
587	[K].GPLLEDGALSQAVSAGASSPEFTK.[L]		5.22657e-05	1	Q8NCA5	2332.17
588	[K].GPLGRWDFDTQEEYSEYMNNK.[E]		2.26478e-06	1	Q13123	2579.11
589	[K].PLRLPLQDVYK.[I]		8.74298e-05	2	P68104; A0A2U3TZH3	1341.79
590	[K].PLSNAYHELAQVYSTNNPSELRNLVNK.[H]		6.92409e-07	1	Q9UNS2	3071.55
591	[K].GPHLVQSDGTVPFWAHAGNAIPSSDQIRVAPSLK.[S]		3.94053e-06	1	P49257	3552.83
592	[K].GPFSRYDYQRQPDSGISSIRSFK.[T]		4.38553e-05	2	P04843	2691.33
593	[K].PISTLDNRTIVITSHPGQIVK.[H]		1.16019e-05	1	P31689	2289.29
594	[K].PLTDAQVEAMK.[L]		1.31127e-05	1	Q92797	1202.61
595	[K].PITEMLPGILSQLGADSLTSLRK.[L]		1.58619e-05	1	Q96K17	2440.35
596	[K].PLTLERTINLYPLTNYTFGTK.[E]		5.76939e-06	1	O43809	2455.32
597	[K].PITQYPHAVGK.[N]		0.000109619	1	P39656	1210.66
598	[K].PIWTRNPDDITNEEYGEFYK.[S]		7.3177e-09	3	P07900-2	2487.15
599	[K].FRSHEGETAYIRVK.[V]		1.44549e-07	4	J3KTL2	1692.88
600	[K].FRSETITEEELVGLMNK.[F]		1.69772e-05	1	P16152	1996.01
601	[K].QTWMDNMGRAGEMELK.[P]		8.62704e-05	2	P11388-4	1896.84
602	[K].RQREEEIEAQEK.[A]		9.20629e-06	2	O75937	1544.77
603	[K].RQSEDECFRCGDGGQLVLCDRK.[F]	3xCarbamidomethyl [C7; C10; C19]	1.8756e-05	2	O96028	2685.19
604	[K].ESDRHTLLHFLEDEK.[Y]		3.54819e-05	1	Q9UGP8	1868.91
605	[K].ESDLNGAQIK.[L]		0.000114063	2	P20700	1074.54
606	[K].ESAEFQTQLEK.[K]		1.29943e-05	1	P12270	1309.63
607	[K].ESADGLQGETQLLVSRK.[S]		3.61281e-05	1	P46013	1830.96
608	[K].ESEEAILADDDEPCK.[K]	1xCarbamidomethyl [C14]	7.05778e-05	1	Q96T23	1720.72
609	[K].RQTSGGPVDASSEYQQELERELFK.[L]		1.79215e-11	1	P18859-2	2754.33
610	[K].ERYGISSMIQSQEK.[P]		7.7519e-05	1	P14868	1655.81
611	[K].ERVMEIVDADEK.[V]		5.36531e-06	2	Q9Y5B9	1433.69
612	[K].ERVEAVNMAEGIIHDTETK.[M]	1xOxidation [M8]	9.18124e-05	1	P38646	2158.04
613	[K].ERVEAVNMAEGIIHDTETK.[M]		4.54265e-09	2	P38646	2142.05
614	[K].RRAVESGVPQPPDPPVQRDEEEEK.[E]		3.43785e-05	2	Q9P287-2	2744.36
615	[K].RRAVGIWHCGSCMK.[T]	2xCarbamidomethyl [C9; C12]	3.95846e-06	1	P61513	1717.82
616	[K].LISGGHDNRVNCIQWHQDSGCLYSCSDDK.[H]	3xCarbamidomethyl [C12; C21; C25]	6.61672e-07	4	Q15061	3421.47
617	[K].ESELPRRVNSASSSNPPAEVDPDTILK.[A]		5.25011e-05	2	Q9BY77-2	2908.46
618	[K].ESEITDEDIDGILERGAK.[K]		2.79229e-07	2	O60264	1989.96
619	[K].RQQHQEEEDILDVRDEK.[D]		2.09841e-08	1	Q5T3I0-3	2167.04
620	[K].ESNEEEQVWHFLGK.[-]		0.000157747	1	Q9H2U2-2	1731.8
621	[K].RQGFSYQGRASSLDDLRALK.[G]		7.96236e-06	1	Q96P11-4	2268.18
622	[K].ESLTTDLQTRK.[E]		2.2479e-05	2	Q15022	1291.69
623	[K-].RQGRCDTYATEFDLEAEEYVPLPK.[G]	1xCarbamidomethyl [C5]	2.38198e-07	2	Q9Y265	2887.36
624	[K].RQHEEPESFFTWFTDHSDAGADELGEVIK.[D]		1.24999e-07	1	Q01105; Q01105-2	3377.53
625	[K].ESISDVGFGMLK.[S]		5.22118e-06	1	O00116	1282.63
626	[K].ESIRRGHDDLGDHYLDCGDLSNALK.[C]	1xCarbamidomethyl [C17]	4.18005e-06	1	Q13098-7	2856.33
627	[K].ESLQDTQPVGVLVDCCK.[T]	2xCarbamidomethyl [C15; C16]	1.59339e-05	1	Q9H0A0	1947.92
628	[K].RQHSSQDVHVVLK.[L]		1.12395e-05	1	Q9UNZ2-5	1532.83
629	[K].RQMQVLETCVATVGRVSNVDHNK.[R]	1xCarbamidomethyl [C9]	3.7486e-06	1	Q5T653	2641.33
630	[K].ESFLVTGSQDCTVK.[L]	1xCarbamidomethyl [C11]	3.22709e-06	1	Q12788	1570.74
631	[K].ESFEGQMTEDNIEVGICNEAGFRRLTPTEVK.[D]	1xCarbamidomethyl [C17]	3.37697e-06	1	P25787	3556.67
632	[K].RQNALLEQQVRALEK.[A]		5.31683e-06	1	P61244	1796.01
633	[K].ESFAEMNRGSNEWK.[T]		7.8272e-07	2	P13073	1684.74
634	[K].RQPAPPREAHFVRTNGK.[E]		1.05004e-05	1	P46778	1961.06
635	[K].ERTRRDLIQDQNMDEK.[G]		0.000126221	1	Q9H307	2047
636	[K].ERTNVANFPGHSGPITSIAFSENGYYLATAADDSSVK.[L]		1.57635e-08	1	Q9UMS4	3886.85
637	[K].RRFAIGSQVSEHSIIK.[D]		5.84847e-06	1	P33992	1828.02
638	[K].RRKPEDVLDDDDAGSAPLK.[S]		2.50266e-06	2	P35613	2097.06
639	[K].RRWQPPEFLLVHDSGPDHRK.[H]		2.21394e-06	1	P18583-9	2470.29
640	[K].RSALQSINEWAAQTTDGK.[L]		6.99014e-08	2	P50454	1975.98
641	[K].RSALQSINEWAAQTTDGKLPEVTK.[D]		8.93257e-08	1	P50454	2643.37
642	[K].ERLEQDLQQMQAK.[V]		7.15308e-05	1	P12270	1616.81
643	[K].RSEAEEAITSFNGHKPPGSSEPITVK.[F]		9.01406e-08	3	Q15717-2	2768.38
644	[K].ERIDTRNELESYAYSLK.[N]		3.88972e-07	2	P11021	2087.04
645	[K].ERLDQPMTEIVSRVSK.[R]		5.82199e-06	2	P22314	1888
646	[K].ERLDPETLESLGLIK.[Q]		1.73257e-06	1	Q8NI27	1712.94
647	[K].ERLASLSSHVTELEEDLDTARK.[D]		3.59855e-06	2	A0A2R8Y7R9	2499.27
648	[K].RSEIPCYWENQPTGCQK.[L]	2xCarbamidomethyl [C6; C15]	2.67903e-06	1	O75152	2152.95
649	[K].ERFGIVTSSAGTGTTEDTEAK.[K]		1.52574e-06	3	P82979	2157.03
650	[K].RSFEVEEVETPNSTPPRRVQTPLLRATVASSTQK.[F]		2.26833e-05	1	Q9UHD8	3811.01
651	[K].ERFAGVDIRVRVK.[G]		0.000149718	1	P62249	1544.9
652	[K].ERETPPRFAQHGTFEYEYSQRWK.[S]		3.42327e-06	1	P23246	2942.4
653	[K].ERESLQQMAEVTREGFRLK.[K]		1.30534e-05	2	K7ELL7	2307.19
654	[K].RRVELRCLELEEMMEEQGYEEQQIQEK.[V]	1xCarbamidomethyl [C7]	7.51378e-07	1	Q9UQ35	3482.63
655	[K].RQESQQNSDQNSNLNPHVIRNPDVERLK.[E]		4.49803e-07	1	O14646	3315.65
656	[K].ERLGPVPSSTIEPAEAQSASSDLPQVLSTSTGLTK.[T]		7.92632e-06	1	Q5T8P6-2	3553.82
657	[K].ERIMNEEDPEK.[Q]		3.76566e-06	2	Q96A33	1389.63
658	[K].RRLDECEEAFQGTK.[V]	1xCarbamidomethyl [C6]	2.27508e-06	3	P61289-2	1738.82
659	[K].RRLEARIAQLEEELEEEQGNTELINDRLK.[K]		2.10714e-07	2	P35579	3494.82
660	[K].ERSNRAASAAGAAGSAGGSSGAAGAAGGGAGAGTRPGDGGTASAGAAGPGAATK.[A]		6.55959e-08	2	Q9UKY7	4312.04
661	[K].RRIMPEDIIINCSK.[D]	1xCarbamidomethyl [C12]	4.4252e-05	2	P11387	1744.92
662	[K].RRITPLSLQTQGSSHETLNIVEEK.[K]		9.72674e-05	1	O43491	2736.46
663	[K].RRNVSSFPDDATSPLQENRNNQGTVNWSVDDIVK.[G]		1.36202e-06	2	P52292	3858.88
664	[K].ERQVCWGARDEYWK.[C]	1xCarbamidomethyl [C5]	8.28811e-05	2	Q5JTJ3-2	1882.87
665	[K].RRQGHIVAISSIQGK.[M]		5.41784e-05	1	Q6IAN0	1649.96
666	[K].ERPTPSLNNNCTTSEDSLVLYNRVAVQGDVVRELK.[A]	1xCarbamidomethyl [C11]	7.54798e-07	1	P07814	3974
667	[K].ERPPAPSSFVFQEETK.[E]		5.05792e-06	1	Q02952	1848.91
668	[K].ERNTDQASMPDNTAAQK.[V]		5.2975e-05	1	P35579; P35749-2	1876.85
669	[K].RRRDFYAAHPSADAANGSNEDRGEVADEDK.[R]		2.42761e-05	2	R4GMX3	3319.51
670	[K].RRRMNWIDAPDDVFYMATEETRK.[I]		5.9018e-06	1	Q13330	2900.39
671	[K].ERLTADPGGSSETSSQVLENHTK.[P]		9.30518e-08	2	Q01831	2443.17
672	[K].RRSNVSSPATPTASSSSSTTPTRK.[I]		1.70913e-06	1	Q12888-2	2463.25
673	[K].ERLMDVMAK.[E]		0.000133632	2	Q12874	1092.55
674	[K].EREQPPRFAQPGTFEFEYASRWK.[A]		3.99456e-06	1	Q8WXF1	2856.39
675	[K].ESQRSGNVAELALK.[A-]		0.000147129	1	P49321	1501.8
676	[K].ESRACLERIQELEDLLAK.[E]	1xCarbamidomethyl [C5]	2.68155e-05	1	P20700	2173.13
677	[K].RNQDLAPNSAEQASILSLVTK.[I]		1.93372e-08	1	Q12905	2255.2
678	[K].RNRPNVQVGDLIYGQFVVANK.[D]		0.000135995	2	Q9NQT5	2387.29
679	[K].RNTDVPESQQNFHRPVK.[V]		9.94482e-05	1	Q92576	2052.04
680	[K].RNTLFGTFHVAHSSSLDDVDHK.[I]		4.61901e-06	1	G0XQ39	2483.21
681	[K].RNTNSVPETAPAAIPETK.[R]		1.89266e-05	2	P55265-4	1895.98
682	[K].RNVEGQDMLYQSLK.[L]		9.3861e-07	1	P63010-2; Q10567	1680.84
683	[K].RNIYLMDTSGK.[V]		2.04409e-05	1	P27694	1297.66
684	[K].RNVESGEEELASK.[L]		9.18124e-05	2	Q96HS1	1447.7
685	[K].RPAEDMEEEQAFK.[R]		3.96101e-07	2	P61978-2; P61978-3	1579.71
686	[K].RPANQFVPRLYGFK.[I]		5.90668e-07	1	Q5SRQ6	1692.93
687	[K].ETPALTINRLCGSGFQSIVNGCQEICVK.[E]	3xCarbamidomethyl [C11; C22; C26]	3.31592e-05	1	P42765	3151.53
688	[K].RPAPQQIQQVQQQAVQNRNHNAK.[K]		1.03585e-05	1	Q96GM5	2681.41
689	[K].ETNNAAIIMK.[I]		9.989e-05	1	G3V4P8	1104.57
690	[K].ETNDTWNSQFGK.[R]		0.000163323	1	Q7Z5K2-3	1426.62
691	[K].RNYILDQTNVYGSAQRRK.[M]		2.52846e-05	1	A0A0A0MRA5	2182.15
692	[K].ETVYCLNDDDETEVLK.[E]	1xCarbamidomethyl [C5]	5.74793e-07	1	P13010	1942.86
693	[K].EVAENQQNQSSDPEEEK.[G]		6.54081e-05	1	O43491	1960.84
694	[K].EVAFFNNFLTDAK.[R]		0.000130161	1	Q9BXP5	1515.75
695	[K].RMHVQLSTSRLRTAPGMGDQSGCYRCGK.[E]	2xCarbamidomethyl [C23; C26]	9.9117e-07	2	Q9BWF3	3209.53
696	[K].RMIETAQVDERAK.[G]		1.91457e-06	1	Q9UL25	1546.8
697	[K].RMNYSDAIVWLK.[E]		3.62914e-05	1	O43776	1495.77
698	[K].RMQEIEEMEK.[E]		6.99494e-05	1	Q96SB4-3	1322.61
699	[K].RMQGSLEAHVNGFRFTSVRGDK.[V]		2.20391e-06	2	Q9Y5B9	2492.26
700	[K].RNEEEESTSQIERPLSQEPAK.[K]		2.89397e-06	2	P42696	2457.19
701	[K].EVEAVIPDHCIFASNTSALPISEIAAVSK.[R]	1xCarbamidomethyl [C10]	0.000172036	1	H0YFD6	3068.56
702	[K].RNFILDQTNVSAAAQRRK.[M]		5.91137e-09	3	Q00839-2; Q00839	2088.14
703	[K].EVDVGLAADVGTLQRLPK.[V]		5.48845e-06	2	Q13011	1881.04
704	[K].RNFQEEQINTRDAK.[A]		5.174e-06	1	Q8IXB1	1748.87
705	[K].EVDEQMLNVQNK.[N]	1xOxidation [M6]	1.09378e-05	1	P07437; P68371	1462.68
706	[K].EVDEQMLNVQNK.[N]		1.44876e-05	1	P07437; P68371	1446.69
707	[K].RNGWEESRIK.[V]		9.94482e-05	1	Q14684	1274.66
708	[K].EVAYLGNEVSDEECLK.[R]	1xCarbamidomethyl [C14]	6.35178e-07	1	Q8NFW8	1854.84
709	[K].RNHDGECTAAPTNRQIEILELEDLEK.[E]	1xCarbamidomethyl [C7]	4.47765e-07	2	Q12769	3051.48
710	[K].RPCPFWNDISQCGRRDCAVK.[P]	3xCarbamidomethyl [C3; C12; C17]	0.000134809	1	Q96HE7	2522.16
711	[K].ETIPLQETSLYTQDRLGLK.[E]		2.89397e-06	1	A0A286YFF7	2205.18
712	[K].RPDFAQQQAMQQLTFDGK.[R]		1.9506e-07	1	Q9C0J8	2109.02
713	[K].RPEGRTYADYESVNECMEGVCK.[M]	2xCarbamidomethyl [C16; C21]	3.62914e-05	2	P84090	2650.13
714	[K].RPSENLGQVLFGERIEPSPYK.[F]		8.97945e-05	1	Q99805	2416.26
715	[K].ETCVSGEDPTQGADLSPDEK.[V]	1xCarbamidomethyl [C3]	2.13874e-05	1	Q02952	2134.91
716	[K].RPSPDEPMTNLELK.[I]		2.60704e-06	1	Q9UHD1	1626.82
717	[K].RQAEQLSAAGEGGDAGRMDTEEARPAK.[R]		2.15553e-07	1	Q9NRX1	2801.32
718	[K].ETAEAYLGK.[K]		0.000163323	1	P11021	981.489
719	[K].RQAHLCVLASNCDEPMYVK.[L]	2xCarbamidomethyl [C6; C12]	5.10786e-07	2	P25398	2291.07
720	[K].RQAHLCVLASNCDEPMYVK.[L]	2xCarbamidomethyl [C6; C12]; 1xOxidation [M16]	8.60072e-06	1	P25398	2307.07
721	[K].RQALVEFEDVLGACNAVNYAADNQIYIAGHPAFVNYSTSQK.[I]	1xCarbamidomethyl [C14]	1.28502e-08	1	P14866	4544.19
722	[K].ESVRTSLALDESLFRGRQIK.[V]		0.000105809	1	Q92843-2	2305.26
723	[K].RQAQQERDELADEIANSSGK.[G]		1.56477e-05	2	P35579	2245.08
724	[K].ESTTSEQSARMTAMDNASK.[N]		2.21759e-05	3	P36542	2044.89
725	[K].ESTLPRSGSSGGQQPSGMK.[E]		4.64984e-05	3	J3QTA6	1890.9
726	[K].RQDPGDNWEEGGGGGGGMEK.[S]		3.36114e-05	2	Q9UKY7	2032.84
727	[K].ESRQEEMNSQQEEEEMETDARSSLGQSASETEEDTVSVSK.[K]		6.58086e-06	2	Q13435	4506.91
728	[K].ESRGFAFVRFHDK.[R]		6.28237e-05	1	Q01130	1595.81
729	[K].ETDLLLDDSLVSIFGNRRLK.[R]		9.58988e-06	1	P30044	2304.26
730	[K].ESQSPDTTIQRTVQQK.[L]		3.59654e-05	2	Q92973	1845.93
731	[K].ETDLLILFK.[D]		1.44221e-05	1	P05455	1091.63
732	[K].RPRGVSLTNHHFYDESK.[P]		8.7681e-07	2	K7ELL7	2043.02
733	[K].RPELLTHSTTEVTQPRTNTPVK.[E]		6.73187e-06	3	P78347	2505.34
734	[K].RPFGVSLLYIGWDK.[H]		2.20758e-05	1	P25789	1650.9
735	[K].RPHLSVILVGENPASHSYVLNK.[T]		2.11568e-06	1	P13995	2430.33
736	[K].RPMHILLHDAYMFCIIDK.[S]	1xCarbamidomethyl [C14]	4.23736e-06	1	H3BSH7	2273.14
737	[K].ETKPEPMEEDLPENKK.[Q]		3.74556e-05	1	P31948-2	1913.92
738	[K].ETKPEPMEEDLPENK.[K]		0.000135995	1	P31948-2	1785.82
739	[K].RPMSAYMLWLNASREK.[I]		6.23209e-06	2	Q08945	1952.98
740	[K].RPNPDILDHERK.[R]		1.81391e-07	2	Q9UQ35	1489.79
741	[K].RPPDEQRLYK.[DML]		1.42273e-05	1	Q15370-2	1301.7
742	[K].ETGQEHELIESMPLLEWFANNYK.[K]		9.08186e-06	1	P62495	2778.31
743	[K].ETGFHLTTTNQGASAAGPGFSLK.[F]		0.000156381	1	P21127	2292.13
744	[K].RPPSAFFLFCSEHRPK.[I]	1xCarbamidomethyl [C10]	4.14228e-06	1	P26583	1976
745	[K].RPPSAFFLFCSEYRPK.[I]	1xCarbamidomethyl [C10]	6.29435e-07	2	P09429	2002
746	[K].RPPSGFFLFCSEFRPK.[I]	1xCarbamidomethyl [C10]	2.59523e-06	1	O15347	1971.99
747	[K].RPREDHGRGYFEYIEENK.[Y]		0.000158434	2	Q00839-2; Q00839	2295.09
748	[K].RPRSRTLTAVHDAILEDLVFPSEIVGK.[R]		1.36883e-07	3	P62081	3019.67
749	[K].EVFEDAAEIRLVSK.[D]		3.14038e-06	2	P19338	1605.85
750	[K].EREQPPRFAQPGSFEYEYAMRWK.[A]		1.14098e-06	2	Q15233	2902.37
751	[K].EREIQEREMK.[V]		0.000140841	1	Q9UIG0	1347.67
752	[K].RVPSNASWEQAMK.[M]		0.000172036	1	O75400-3	1503.74
753	[K].RVQQMIGQIDGLISQLEMDQQAGK.[L]		2.74053e-06	1	O95202	2686.37
754	[K].ENSETVVTGSLDDLVK.[V]		1.86712e-05	1	Q9GZS3	1705.85
755	[K].ENRILLYACRNCDYQQEADNSCIYVNK.[I]	3xCarbamidomethyl [C9; C12; C22]	2.11673e-07	2	P36954	3409.54
756	[K].ENRLCYYIGATDDAATK.[I]	1xCarbamidomethyl [C5]	9.01946e-05	2	A8K878	1960.91
757	[K].RVREAQSFISAAIEPESGK.[S]		8.18207e-06	1	Q8WXA9-2	2075.09
758	[K].RVMETNYFGPVALTK.[A]		1.55066e-05	1	Q6IAN0	1725.9
759	[K].RVSDSAIIHTSMGDIHTK.[L]		2.05336e-05	1	Q96BP3	1968
760	[K].ENQMRMADLSELLK.[E]		1.64473e-05	1	A0A087WT44	1677.83
761	[K].ENQIYSADEK.[R]		4.79862e-05	1	Q8N5F7	1196.54
762	[K].ENPRNFSDNQLQEGK.[N]		1.54737e-07	3	P37802-2	1775.83
763	[K].RVTLLTPAGATGSGGGTSGDSSK.[G]		1.24482e-08	2	Q9BZI7	2077.05
764	[K].RVTSIADRLNVDFALIHK.[E]		0.000145851	2	A0A2R8Y7H4	2068.17
765	[K].RVVAEPVELAQEFRK.[F]		2.98741e-06	1	O75489	1770.99
766	[K].RVSLEPHQGPGTPESK.[K]		4.28788e-05	1	Q14980	1718.88
767	[K].RVIISAPSADAPMFVMGVNHEK.[Y]	1xOxidation [M16]	1.64473e-05	1	P04406	2385.21
768	[K].RVIISAPSADAPMFVMGVNHEK.[Y]		2.44777e-07	3	P04406	2369.21
769	[K].RVLGLVLLRGENLVSMTVEGPPPK.[D]		2.37332e-05	2	P14678-3	2574.48
770	[K].RTPFGAYGGLLK.[D]		4.06775e-06	1	P42765	1279.72
771	[K].EPIEEEPTGAGLNK.[D]		9.98943e-06	1	Q6IQ49	1483.73
772	[K].EPIAASTNRGK.[D]		0.000106278	1	A0A0D9SGF6	1143.61
773	[K].RTPITHILVCRPK.[R]	1xCarbamidomethyl [C10]	0.000131886	2	Q15022	1590.93
774	[K].EPHFQSLLEAHDIVASK.[C]		4.40532e-05	2	Q9NZW5	1920.98
775	[K].EPGVEDTEWSNTQTEEAIQTRSRTRK.[R]		2.56012e-06	1	Q99986	3048.46
776	[K].RTQQMLHGLQRALAK.[T]		8.14504e-06	1	O60216	1750.99
777	[K].EPGSGSGGGVYWVDSQQK.[R]		1.04667e-06	1	Q9NQT5	1837.84
778	[K].RTSSAQVEGGVHSLHSYEK.[R]		1.58413e-09	2	P12268	2072.02
779	[K].RTVDLSSHLAK.[V]		3.50048e-05	1	P04843	1226.69
780	[K].RVCEEIAIIPSK.[K]	1xCarbamidomethyl [C3]	8.10547e-05	3	H3BNC9	1414.77
781	[K].RVHLMNPMVPGLTGSK.[M]		8.74298e-05	1	P54577	1736.93
782	[K].RVIAHPSFHNINFK.[Q]		3.7795e-05	1	Q7KZ85	1679.91
783	[K].EPEAAAPAPGTGGDSVCGETHRALQGAMEK.[L]	1xCarbamidomethyl [C17]	8.99985e-06	1	Q08379	2994.37
784	[K].EPAITSQNSPEAREESTSSGNVSNRK.[D]		0.000171294	1	A0A1W2PPZ5	2775.31
785	[K].ENLSYDLVPLK.[N]		2.23775e-05	1	Q92598-4	1290.69
786	[K].ENLSDERASGQSCTLPK.[R]	1xCarbamidomethyl [C13]	2.50266e-06	2	Q9BZI7	1891.88
787	[K].RVVLGDSVSTGTTDQQGGVAEVK.[G]		7.07639e-06	1	P49069	2303.18
788	[K].RVYSLFLDESRSTQYMK.[E]		0.000126221	1	Q9Y230	2123.06
789	[K].ENAEQGEVDMESHRNANAEPAVQRTLLEK.[-]		1.3497e-06	3	P14209	3265.55
790	[K].RYEEELEINDFPQTARWK.[V]		1.079e-05	2	A0A0C4DG89	2324.13
791	[K].RYEMLQDNVEGYRREITSLHERNQK.[L]		0.000149718	1	P12270	3164.57
792	[K].RYESHPVCADLQAK.[I]	1xCarbamidomethyl [C8]	3.36114e-05	2	Q9NX63	1673.81
793	[K].EMVELPLRHPALFK.[A]		1.40989e-05	3	P55072	1679.93
794	[K].EMSGDVRDAFVAIVQSVK.[N]		2.73048e-05	1	P08133	1951
795	[K].EMRILMVGLDAAGK.[T]		2.09088e-05	2	P61204	1503.8
796	[K].EMQNLSFQDCYSSK.[F]	1xCarbamidomethyl [C10]; 1xOxidation [M2]	2.39489e-05	1	P30084	1752.72
797	[K].RYHDPNFVPAAFVCSK.[C]	1xCarbamidomethyl [C14]	3.58035e-05	1	P49711	1907.92
798	[K].RYLDGLTAERTSQNSELNNMQDLVEDYK.[K]		2.13497e-06	1	P35908	3302.56
799	[K].RYLLMSIDQRK.[K]		4.88111e-07	1	P82914	1422.79
800	[K].EMNPALGIDCLHK.[G]	1xCarbamidomethyl [C10]	1.60063e-05	2	P48643	1497.72
801	[K].RYNVLGAETVLNQMRMK.[G]		3.66821e-08	1	Q1KMD3	2023.06
802	[K].RYNVYGYTGQGVFSNVVRARDNARANQEVAVK.[I]		4.26861e-05	1	Q13523	3601.84
803	[K].RYQDIIHSIHLARK.[P]		2.753e-06	2	Q9UIG0	1749.99
804	[K].ENALVQMADGNQAQLAMSHLNGHK.[L]		2.93366e-06	1	A0A0U1RRM4	2577.23
805	[K].EPIPVLPTVHYNMGGIPTNYK.[G]		4.90777e-05	1	P31040	2340.21
806	[K].RYEDQELTGK.[N]		1.1868e-05	1	Q9UIG0	1238.6
807	[K].RYDLSALVRHAEPEQNWEAVDGSQTETEK.[K]		4.70364e-06	1	P11717	3358.59
808	[K].RWASMSEEQRK.[E]		8.18207e-06	1	Q9UIG0	1407.68
809	[K].ENGVTHPIDYHTTDYVDEIK.[K]		2.34132e-05	1	Q99536	2346.09
810	[K].ENGPVVETVQVPLSK.[R]		0.000139614	1	Q8TCS8	1595.86
811	[K].RWFGFLEAQQAFQSVGTK.[W]		2.49133e-06	1	P07814	2100.07
812	[K].RWLHEINQNCDDVCRILVGNK.[N]	2xCarbamidomethyl [C10; C14]	7.31472e-05	2	Q15286	2639.29
813	[K].RWIYEDVERQWK.[G]		1.96744e-06	2	O43852-3	1707.86
814	[K].RWSQLLANSAARK.[K]		8.21928e-06	1	A0A0D9SGF6	1500.84
815	[K].ENEVQSLHSK.[L]		0.000129023	1	Q86UP2-2	1170.57
816	[K].RWVPSLRVICFVGDK.[D]	1xCarbamidomethyl [C10]	0.0001427	2	B7ZLQ5	1832
817	[K].ENETCLADQETGSK.[N]	1xCarbamidomethyl [C5]	6.48249e-05	1	Q6N043	1581.67
818	[K].ENERFFGDSAASMAIK.[N]		1.35585e-06	1	Q9Y4L1	1772.83
819	[K].ENENDGESSVGTNMGWADAMAK.[V]		4.54637e-05	2	Q9Y3B9	2312.94
820	[K].ENEDENSSSTNLCVEDLQK.[N]	1xCarbamidomethyl [C13]	4.62896e-05	1	A0A0B4J1V9	2210.94
821	[K].RYAICSALAASALPALVMSK.[GV]	1xCarbamidomethyl [C5]	1.22193e-07	1	P36578	2093.12
822	[K].ENCRPDGRELGEFRTTTVNIGSISTADGSALVK.[L]	1xCarbamidomethyl [C3]	8.66552e-05	1	Q96B26	3550.76
823	[K].RYDQDLCYTDILFTEQERGVGIK.[S]	1xCarbamidomethyl [C7]	2.71831e-08	1	Q15029	2819.37
824	[K].EREMAEIRDQMQQQLNDYEQLLDVK.[L]		4.39706e-07	2	P20700	3122.49
825	[K].EPLYVGVDDDK.[A]		5.2975e-05	1	Q9NVP1	1249.59
826	[K].RTNAENEFVTIK.[K]		6.55106e-06	2	P04264	1421.74
827	[K].RSREDAGDNDDTEGAIGVRNK.[V]		1.85556e-07	1	Q9H0S4	2275.07
828	[K].RSRGFGFVTFADPASVDK.[V]		6.22631e-05	1	Q96DH6	1956.99
829	[K].EQRILNHVLQHAEPGNAQSVLEAIDTYCEQK.[E]	1xCarbamidomethyl [C28]	6.47335e-09	2	P21964	3590.77
830	[K].RSRGFGFVTFMDQAGVDK.[V]		2.35923e-06	2	O43347	2017.99
831	[K].RSRGFGFVTFSSMAEVDAAMAARPHSIDGRVVEPK.[R]		3.34975e-08	3	P22626	3778.89
832	[K].EQQEAIEHIDEVQNEIDRLNEQASEEILK.[V]		7.38446e-09	2	Q01105; Q01105-2	3449.67
833	[K].EQSGTIYLQHADEEREK.[T]		1.12906e-05	3	P37198	2032.96
834	[K].RSRGFGFVTFSSMAEVDAAMAARPHSIDGRVVEPK.[R]	1xOxidation [M13]	5.92864e-06	1	P22626	3794.89
835	[K].EQNSPIYISRIIPGGIADRHGGLK.[R]		0.000119204	2	Q9NUP9	2591.41
836	[K].RSRGFGFVTYATVEEVDAAMNARPHK.[V]	1xOxidation [M20]	4.92564e-07	2	P09651	2925.44
837	[K].EQIVPKPEEEVAQK.[K]		4.60818e-05	3	P18621-3	1623.86
838	[K].EQITQHIADLSSK.[A]		8.17805e-05	2	P49916	1469.76
839	[K].RSRGFGFVTYSCVEEVDAAMCARPHK.[V]	2xCarbamidomethyl [C12; C21]	2.94866e-07	3	P51991-2	3030.41
840	[K].EQLTEEAREGIK.[Q]		2.85672e-05	2	Q9UBS4	1402.72
841	[K].RSRGFGFVTYATVEEVDAAMNARPHK.[V]		2.51538e-07	4	P09651	2909.45
842	[K].EQSICAAEEQPAEDGQGETNK.[N]	1xCarbamidomethyl [C5]	4.53907e-07	2	Q9UGP8	2290.97
843	[K].EQSQLTATQTRTVNK.[H]		1.88867e-06	1	Q6P2Q9	1704.89
844	[K].EQSTRSSGHSSSELSPDAVEK.[A]		8.58872e-05	2	Q9UQ35	2218.02
845	[K].RSGASAAPAASAAAALAPSATRTRRSASQAGSK.[S]		3.25657e-05	1	Q7Z7K6-3	3055.61
846	[K].ERDSELSDTDSGCCLGQSESDK.[S]	2xCarbamidomethyl [C13; C14]	8.45532e-07	1	A0A087WTW0	2474.99
847	[K].RSGASGASAAPAASAAAALAPSATRTRRSASQAGSK.[S]		3.15467e-06	2	Q7Z7K6	3270.7
848	[K].ERASLPTLGFTHFQPAQLTTVGK.[R]		7.23876e-06	1	A0A0A6YY92	2499.34
849	[K].RSLEEMNINTDIFK.[S]		0.000172036	1	Q70UQ0-4	1709.85
850	[K].RSLGVGYAAVDNPIFYK.[P]		0.000123476	1	Q13423	1869.99
851	[K].ERANGMELDGRRIRVDFSITK.[R]		1.89266e-05	1	P62995	2463.29
852	[K].RSIQFVDWCPTGFK.[V]	1xCarbamidomethyl [C9]	3.50048e-05	2	P68363	1740.85
853	[K].RSLTVSDDAESSEPERK.[R]		6.14783e-06	1	Q8NFC6	1905.91
854	[K].RSITVTQDEGIRPSTTMEGLAK.[L]		1.69772e-05	1	P09110	2390.23
855	[K].RSNYDQYGDAGENQGYQK.[Q]		7.28211e-05	1	Q9Y2G8	2092.9
856	[K].EQVLEPMLNGTEK.[T]		2.56012e-06	1	P11388-4	1487.74
857	[K].RSQIYGSRQIILEK.[E]		0.000120789	1	P12956	1690.96
858	[K].EQVANSAFVERVRK.[RQ]		0.000101676	2	P08238	1632.88
859	[K].RSRCFGFVTYSNVEEADAAMAASPHAVDGNTVELK.[R]	1xCarbamidomethyl [C4]	1.8756e-05	1	Q13151	3799.78
860	[K].RSRSGEGEVSGLMRK.[V]		3.67859e-05	2	Q13263	1648.85
861	[K].RSTITSREIQTAVRLLLPGELAK.[H]		2.39158e-06	6	Q99880; P06899	2552.49
862	[K].EQLSAERQEQIK.[Q]		3.3162e-06	1	Q9UQE7	1458.75
863	[K].RSTITSREVQTAVRLLLPGELAK.[H]		2.63082e-06	1	Q8N257	2538.47
864	[K].EQEHMINWVEK.[H]		3.78517e-07	2	P24539	1442.67
865	[K].RTGMVIHQVEAK.[P]		1.21952e-05	1	Q9Y657	1368.74
866	[K].EQDQRPLHPVANPHAEISTK.[V]		6.96373e-05	1	Q9NX58	2267.15
867	[K].EQCAEENIPASSLNK.[G]	1xCarbamidomethyl [C3]	9.64532e-07	1	Q9UL03	1689.77
868	[K].RTGPAATTLPDGAAAESLVESSEVAVIGFFK.[D]		1.37666e-10	1	P07237	3091.59
869	[K].RTGQPMIHIYLDK.[E]		3.95381e-05	2	Q01844-5	1571.84
870	[K].EPTPIQRQAIPIGLQNRDIIGVAETGSGK.[T]		5.41784e-05	1	Q9BUQ8	3058.66
871	[K].EPSVQEATSTSDILK.[V]		8.64947e-07	1	A9Z1X7	1604.8
872	[K].RTHDMFVADNGKPVPLDEESHK.[R]		1.37207e-05	1	O43660	2522.21
873	[K].RTHNDIIHNENMRQGRDK.[Y]		4.04933e-06	2	E7EQR4	2234.1
874	[K].RTLEGELHDLRGQVAK.[L]		1.0265e-05	1	P02545-2	1821.99
875	[K].EPPLSLTIHLTSPVVREEMEK.[V]		6.659e-05	2	Q12906; Q12906-7	2405.27
876	[K].EPPAPAQQLQPQPVAVQGPEPARVEK.[I]		1.49545e-05	1	Q9HC07	2761.46
877	[K].RTIQFVDWCPTGFK.[V]	1xCarbamidomethyl [C9]	5.08751e-05	2	F5H5D3	1754.87
878	[K].RTLSPEFNERFEWELPLDEAQRRK.[L]		8.58872e-05	1	Q9BSJ8-2	3046.55
879	[K].RTGIQEMREALQEK.[E]		7.01247e-06	1	Q13435	1688.87
880	[K].RTNIIPVIEDARHPHK.[Y]		1.85869e-05	2	P22087	1896.06
881	[K].RTGFSTSPESPYTHWK.[Q]		1.78042e-06	1	Q99873	1880.89
882	[K].RTFGMAEEYHRESMLVEWEQVK.[Q]		2.27801e-09	2	H3BVG0	2755.3
883	[K].RSVGELPSTVESLQK.[V]		1.32321e-05	2	Q07065	1629.88
884	[K].RTAAENDFVTLK.[K]		8.62704e-05	3	P35908	1364.72
885	[K].RTAATLATHELRAVK.[G]		0.000118158	1	Q8N1G4	1637.94
886	[K].RTAEHEAAQQDLQSK.[F]		1.67916e-07	1	Q86UP2-2	1711.84
887	[K].RTDDIPVWDQEFLK.[VY]		4.70698e-07	2	E5RJR5	1761.88
888	[K].EQLGEEIDSK.[V]		9.76998e-05	1	Q9NR30	1147.55
889	[K].RTDLCDHALHISHDEL.[-]	1xCarbamidomethyl [C5]	1.50224e-05	1	Q9Y2B0	1931.9
890	[K].EQLDNQLDAYMSK.[T]		3.79658e-05	1	Q9Y3Y2-3	1554.71
891	[K].EQLAQAMFDHIPVGVGSK.[G]		5.13111e-07	1	Q9Y3I0	1926.97
892	[K].EQHLSENEPVDTNSDNNLFTDTDLK.[S]		5.9018e-06	1	O60934	2875.29
893	[K].EQGQNLARQWNNCAFLESSAK.[S]	1xCarbamidomethyl [C13]	9.04076e-06	1	P61224	2451.15
894	[K].EQGQNLARQWCNCAFLESSAK.[S]	2xCarbamidomethyl [C11; C13]	1.97736e-07	3	P62834	2497.13
895	[K].RTELFIAAEGIHTGQFVYCGK.[K]	1xCarbamidomethyl [C19]	6.09743e-07	2	P62917	2397.2
896	[K].EQFLDGDGWTSRWIESK.[H]		2.42438e-06	1	P27797	2053.96
897	[K].EQERLAYINPDLALEEK.[N]		1.47526e-05	2	P31948-2	2031.04
898	[K].RTFLETSTDTAVTNEWEK.[R]		3.24495e-08	1	Q9Y2J2-2	2128.02
899	[K].EVFGDDSEISK.[E]		0.000101227	1	O43395	1225.56
900	[K].EVFIRELISNASDALEK.[L]		2.08706e-06	1	Q12931	1934.02
901	[K].EVFTRFCTGLTQIETLFK.[S]	1xCarbamidomethyl [C7]	7.92632e-06	1	P12277	2190.13
902	[K].RDHALLEEQSK.[Q]		6.34624e-06	1	O43707	1325.68
903	[K].FLIPNASQAESK.[V]		0.000166902	1	P63104	1304.68
904	[K].RDIDNLVQRNMPSNEK.[P]		4.04393e-05	1	P49257	1928.96
905	[K].RDLIDNSFNRYTFNEDEGELPEWFVQEEK.[Q]		1.29943e-05	2	Q8IY81	3619.66
906	[K].FIHDQTSPNPK.[Y]		6.71888e-05	1	P53007	1283.64
907	[K].FIGPDQHRNFYYSK.[F]		0.000146489	1	Q96EY7	1771.86
908	[K].RDFSAPTLEDHFNK.[T]		1.09875e-05	1	P55081	1676.8
909	[K].RDLLSHENAATLNDVK.[T]		8.83802e-06	1	Q8NE86	1795.93
910	[K].RDIQENDEEAVQVK.[E]		1.03296e-07	1	O00231-2	1672.81
911	[K].RDITLEASRENNK.[P]		2.42761e-05	1	P63151-2	1545.8
912	[K].FLESTDSFNNELK.[R]		2.46881e-06	1	Q969G3	1543.73
913	[K].RDPALNSGVSQKPDPAK.[T]		1.98033e-05	1	P11388-4	1779.93
914	[K].FIEAGQFNDNLYGTSIQSVRAVAERGK.[H]		7.7519e-05	1	Q92796-3	2970.51
915	[K].RDPHLACVAYERGQCDLELINVCNENSLFK.[S]	3xCarbamidomethyl [C7; C15; C23]	4.97058e-07	1	A0A087WVQ6	3620.7
916	[K].RDLPNALDEK.[Q]		3.42237e-05	1	Q9NVJ2	1170.61
917	[K].RDELTLEGIK.[Q]		5.19754e-06	1	P38919	1173.65
918	[K].RDDGYEAAASSK.[T]		0.000103493	1	O43290	1269.57
919	[K].RDARQIYNPPSGK.[Y]		1.84193e-05	1	Q9BZZ5	1501.79
920	[K].FLSPVVPNYDNVHPNYHK.[E]		1.42919e-05	2	B0QY89	2140.06
921	[K].RAVYCIIGRCDVTDNQSEVADK.[T]	2xCarbamidomethyl [C5; C10]	2.57314e-07	2	H3BVG0	2569.21
922	[K].RAYLQARFPQLDSTSFANSRDTSFEQHVLWHTGGK.[G]		3.30098e-05	2	P49327	4051
923	[K].RAYQCVVLLQGK.[N]	1xCarbamidomethyl [C5]	0.000147129	1	P54136	1434.79
924	[K].RCESAEPRHGELWCAVSK.[D]	2xCarbamidomethyl [C2; C14]	4.90777e-05	1	O94906	2172.01
925	[K].RCGDSHPESPVGFGHMSTTGCVLNK.[L]	2xCarbamidomethyl [C2; C21]	1.72876e-05	3	Q9Y6K0	2730.22
926	[K].RCLLIDYNPDSQELDFRHYSIK.[V]	1xCarbamidomethyl [C2]	1.76516e-07	3	A0A0B4J1V8	2782.36
927	[K].RCLNALEELGTLQVTSQILQK.[N]	1xCarbamidomethyl [C2]	6.71023e-08	1	Q7Z4V5	2414.31
928	[K].RCPGGVLSCIPDNNQQPK.[G]	2xCarbamidomethyl [C2; C9]	7.02629e-05	1	Q02040	2039.97
929	[K].FIQENIFGICPHMTEDNK.[D]	1xCarbamidomethyl [C10]	4.40532e-05	1	P30101	2193.01
930	[K].FLQEHGSDSFLAEHK.[L]		1.05622e-06	3	Q00688	1744.83
931	[K].RCQEAQNGSESEVWTHQSK.[I]	1xCarbamidomethyl [C2]	1.32652e-08	1	Q9Y2Z0	2261
932	[K].RCTQALYHSSIDALEVMSDQELK.[E]	1xCarbamidomethyl [C2]	1.20305e-05	1	Q9Y2Z4	2694.29
933	[K].FLNIQCQLSRLK.[Y]	1xCarbamidomethyl [C6]	3.54819e-05	1	Q8IV48	1519.84
934	[K].FLNDSEQVARAWPHDTIGSLK.[R]		3.69522e-05	2	Q9BVT8	2384.2
935	[K].RDSFLAQTK.[N]		0.000167627	1	Q5UIP0	1065.57
936	[K].FLDQSLGEQVVK.[N]		0.000181183	1	O75691	1362.73
937	[K].RDYGVQLVEEGADTFTAK.[V]		1.29566e-06	1	Q9P015	1998.98
938	[K].FLCADYAEQDELDYHRGLLVDRPSETK.[T]	1xCarbamidomethyl [C3]	1.15189e-07	2	S4R3H4	3240.53
939	[K].REVLEALGEVMVSRPRE.[-]		2.94853e-05	1	Q8NE71	1970.05
940	[K].FGNICVVRLPPNTNDEVDEDPTGNK.[A]	1xCarbamidomethyl [C5]	5.22657e-05	1	Q15393	2800.32
941	[K].REYDQCFNRWFAEK.[F]	1xCarbamidomethyl [C6]	6.96373e-05	1	O43715	1948.88
942	[K].RFALEQQRHHEK.[K]		4.60132e-07	1	P78316	1578.82
943	[K].RFDDPGLMLMGFK.[P]		7.051e-07	2	P12956	1526.75
944	[K].FGHVDQENSPSFMFQGSSNTEFK.[S]		3.53379e-06	1	P49792	2620.14
945	[K].FGHGRFQTMEEK.[K]		0.000103493	2	P39023	1466.68
946	[K].FGHEFLEFEFRPDGK.[L]		0.000159817	3	P61326	1854.88
947	[K].FGGPRDQGSRHDSEQDNSDNNTIFVQGLGENVTIESVADYFK.[Q]		1.82532e-05	2	P35637	4643.13
948	[K].RFGALLSDQGFDLMNK.[F]		6.62926e-05	1	P21127	1811.91
949	[K].RFGDDLNHISCVIK.[E]	1xCarbamidomethyl [C11]	0.000131886	1	Q8IXM2-3	1673.84
950	[K].RFGFPEGSVELYAEK.[V]		1.70543e-05	2	P23396	1728.86
951	[K].RFGPYYTEPVIAGLDPK.[T]		9.47117e-05	2	P49720	1923
952	[K].RFHEALESILSPQETLK.[E]		1.09875e-05	1	Q9BQP7	1998.07
953	[K].FGEAIGMGFPVK.[V]		2.92037e-06	1	P78347	1252.64
954	[K].REVDDLGPEVGDIK.[I]		1.28452e-07	2	O43143	1541.78
955	[K].RAVAGDASESALLK.[C]		5.22118e-06	2	P05023	1387.75
956	[K].RESVLTATSILNNPIVK.[A]		6.67105e-06	1	Q5BKZ1	1855.06
957	[K].RELQELVQYPVEHPDK.[F]		1.09378e-05	3	P55072	1980.02
958	[K].REDEEESLNEVGYDDIGGCRK.[Q]	1xCarbamidomethyl [C19]	2.22688e-09	2	P55072	2470.08
959	[K].REEDEPEERSGDETPGSEVPGDK.[A]		2.43861e-05	2	Q1KMD3	2544.1
960	[K].REEEEQQEGGFASPRTGK.[G]		6.67982e-08	3	A0A087WTW0	2034.95
961	[K].REEGWWVVIGDAK.[S]		2.90883e-05	1	O75643	1544.79
962	[K].REELSNVLAAMRK.[A]		4.61901e-06	2	Q9Y3U8	1516.83
963	[K].FHTEALTALLSDDSK.[F]		0.000114567	2	P62495	1647.82
964	[K].REGELTVAQGRVK.[D]		3.48472e-05	1	Q03252	1442.81
965	[K].FHHTFSTEIAK.[F]		3.40696e-05	1	P13667	1317.66
966	[K].FHEAQLSEK.[I]		5.44222e-05	1	O75694	1088.54
967	[K].FHCPHCDTVIARK.[S]	2xCarbamidomethyl [C3; C6]	5.59084e-05	1	P49711	1640.78
968	[K].FGYVDFESAEDLEK.[A]		4.67081e-05	2	P19338	1648.74
969	[K].REGIDPTPYYWYTDQRK.[Y]		7.37854e-07	1	O43776	2188.05
970	[K].FGVQMDRVDQSAVGFEYQGK.[T]		7.24964e-05	1	Q14247	2261.07
971	[K].RELHGQNPVVTPCNK.[Q]	1xCarbamidomethyl [C13]	8.7681e-07	1	Q16630-2	1748.89
972	[K].FGVEQDVDMVFASFIRK.[A]		5.34937e-09	1	P14618	1987.99
973	[K].FGSCQQGVAATFTK.[D]	1xCarbamidomethyl [C4]	4.77708e-05	1	P23229	1501.71
974	[K].FGDPVVQSDMK.[H]	1xOxidation [M10]	7.38037e-05	1	A0A0G2JIW1	1238.57
975	[K].FIVDGWHEMDAENPLHQPSPSLNK.[L]		2.29583e-06	1	E9PF18	2761.3
976	[K].RATTEDRNTALETLHQNSITQVSIYEVDK.[Q]		5.90016e-05	1	Q92747	3332.67
977	[K].FQGQTCEMCQTCLGVCAEHK.[E]	4xCarbamidomethyl [C6; C9; C12; C16]	7.05778e-05	1	P05556	2443.99
978	[K].QWLQEIDRYASENVNK.[L]		6.17075e-05	2	P62820; Q9H0U4	1992.98
979	[K].QWTEILHFTEHSGLTTGVAFGHHAK.[F]		3.88315e-05	2	Q9UMS4	2804.39
980	[K].QYDAYGSAGFDPGASGSQHSYWK.[G]		8.88836e-07	1	Q96EY1	2479.06
981	[K].QYPANQGQEVEYFVAGTHPYPPGPGVALTADTK.[I]		0.000139005	1	O43660	3502.69
982	[K].FQDTAEALAAFTALMEGK.[I]		4.31792e-07	1	Q9Y2X3	1913.93
983	[K].QVVNIPSFIVRLDSQK.[H]		3.21276e-05	2	P46781	1843.04
984	[K].FQDRLARCTMHCNDK.[A]	2xCarbamidomethyl [C8; C12]	0.000172036	1	Q96C01	1951.87
985	[K].QYQAGQTVTCFLK.[K]	1xCarbamidomethyl [C10]	1.69005e-05	1	Q14690	1543.76
986	[K].RAAAEVNQDYGLDPK.[I]		7.67856e-06	1	P07954-2	1646.81
987	[K].RAAEDDEDDDVDTK.[K]		1.88958e-07	1	P06454	1593.65
988	[K].FPSLLTHNENMVAK.[V]		2.75527e-05	2	P62906	1600.82
989	[K].RAAVGQESPGGLEAGNAK.[A]		6.32558e-08	2	Q29RF7	1711.87
990	[K].RAAVQFLNNAWGIQK.[K]		2.56148e-07	1	Q9UMY1	1715.93
991	[K].FQDLGAAYEVLSDSEK.[R]		4.56688e-05	1	Q9UBS4	1771.84
992	[K].FQMAYSNLLRANMDGLK.[K]		6.61944e-08	1	P37108	1971.98
993	[K].QVVESAYEVIK.[L]		0.000107698	1	P00338-3	1264.68
994	[K].FQQVREQMEAEIAHLK.[Q]		0.000140841	1	Q86UP2-2	1957
995	[K].QVAEAYEVLSDAK.[K]		2.563e-05	1	A0A0J9YX62	1422.71
996	[K].FRQDLMNIAGTTLSSK.[L]		4.34621e-05	1	P78371	1781.92
997	[K].QVAQQEAQRAQFLVEK.[A]		6.30424e-11	2	Q99623	1872.99
998	[K].FRPDMEEEEAK.[N]		0.000123476	1	Q99436	1380.61
999	[K].QVATALQNLQTK.[T]		1.61117e-06	1	P18206	1314.74
1000	[K].QVEEIFNLK.[F]		7.92676e-05	1	P78347	1119.6
1001	[K].FRISLGLPVGAVINCADNTGAK.[N]	1xCarbamidomethyl [C15]	3.85455e-07	1	P62829	2273.21
1002	[K].FRLRGLLPGCVYHVQLK.[A]	1xCarbamidomethyl [C10]	1.12906e-05	2	A0A087X117	2056.16
1003	[K].QVETEEAGVVTTATASVNLK.[V]		1.5621e-08	3	O75475	2047.06
1004	[K].QVFGHLEFLSGEK.[K]		0.000180404	1	Q1ED39	1490.76
1005	[K].FRHGVIVAADSRATAGAYIASQTVK.[K]		7.85636e-05	1	P28074	2589.39
1006	[K].QVHPDTGISSK.[A]		5.48845e-06	1	Q96A08; Q99880; Q8N257; P06899	1168.6
1007	[K].QVHQCIERCHVPLAQAQALVTSELEK.[F]	2xCarbamidomethyl [C5; C9]	3.09875e-05	1	Q96C01	3044.54
1008	[K].FQVVINGREFPPAEAGSK.[K]		6.90171e-05	1	P55265-4	1946.01
1009	[K].FQRAITGASLADIMAK.[R]		6.29435e-07	2	P83731	1692.91
1010	[K].RAEEIWQQSVIGDYLARFK.[N]		1.10375e-05	1	P17480	2309.2
1011	[K].RAEISNAIDQYVTGTIGEDEDLIK.[W]		6.659e-05	1	P31939	2650.32
1012	[K].RAERFNVPVSLESK.[K]		6.73187e-06	2	P82979	1631.89
1013	[K].RAESMLQQADK.[L]		6.12518e-07	1	P13797	1276.63
1014	[K].FNADEFEDMVAEK.[R]		4.41707e-07	1	P27635; A0A087WV22	1544.66
1015	[K].RALEQQVEEMK.[T]		0.000160512	1	P35579	1360.69
1016	[K].FMQTFVLAPEGSVPNK.[F]		1.60789e-05	1	Q9UN86	1764.9
1017	[K].FMQDPMEIFVDDETK.[L]		8.82112e-05	1	Q13838-2	1844.81
1018	[K].RALSSQHQARIEIESFYEGEDFSETLTRAK.[F]		3.41247e-09	3	P11021	3498.72
1019	[K].RALVAIGTHDLDTLSGPFTYTAK.[R]		1.02318e-06	1	Q9NSD9	2447.29
1020	[K].RANEFLEVGK.[K]		0.000142078	1	Q14152	1162.62
1021	[K].RANPQVGVAFPHIK.[H]		3.72871e-05	2	P13010	1533.86
1022	[K].RANVMSSQLHSLTHFSDISALTGGTVHLDEDQNPIK.[K]		9.78557e-09	1	Q8NEJ9	3918.94
1023	[K].RAQLSQYFDAVK.[PN]		0.000133632	1	Q9Y2W2	1425.75
1024	[K].FMEYVAEQWEMHRLEK.[E]		0.000101676	1	O43663	2125.98
1025	[K].FMCEVQVEGYNYTGMGNSTNK.[K]	1xCarbamidomethyl [C3]	3.0023e-05	1	Q08211	2429.02
1026	[K].RASGQAFELILSPRSK.[E]		5.64447e-07	2	P16949-2	1759.98
1027	[K].RASRSLDGAAAVDSADRSPRPTSAPAITQGQVAEGGVLDASAK.[K]		2.14469e-06	1	P11171	4207.15
1028	[K].FLVQNIHTLAELK.[M]		1.97736e-07	2	Q8TDN6	1525.87
1029	[K].FNALFAQGNYSEAAK.[V]		3.43884e-06	1	A0A087WVQ6	1630.79
1030	[K].RATVLESEGTRESAINVAEGK.[K]		3.31592e-05	1	Q9UJZ1	2217.15
1031	[K].RAGHQLQHDLFFDTLK.[I]		5.03875e-07	1	P23378	1926
1032	[K].FNECGHVLYADIK.[M]	1xCarbamidomethyl [C4]	2.89558e-07	2	P52272-2	1565.74
1033	[K].FNWRYLVIDEAHRIK.[N]		7.54047e-06	3	O60264	1960.06
1034	[K].RAFDLGATGVMTDYPTK.[L]		2.30976e-05	1	Q8N9F7	1842.91
1035	[K].FNTSDVSAIEK.[N]		0.000101227	1	P19367-3	1210.6
1036	[K].FNRLNRLTTDFNVIVEALSK.[S]		1.19761e-05	2	P05455	2350.29
1037	[K].FNQVLDQFGEK.[F]		6.48249e-05	1	O43242	1324.65
1038	[K].FNQLPVELK.[K]		0.000134809	1	Q9NUJ1	1087.61
1039	[K].RAFQLEEGEETEPDCK.[Y]	1xCarbamidomethyl [C15]	5.36531e-06	2	P38432	1937.85
1040	[K].FNPFVTSDRSK.[N]		8.93961e-05	2	P61254	1297.65
1041	[K].FNPETDYLTGTDGK.[K]		0.000126221	2	A2A274	1557.71
1042	[K].RAFVHWYVGEGMEEGEFSEAREDMAALEK.[D]		9.08186e-06	2	F5H5D3; P68363	3373.53
1043	[K].FNLILRQPMILEK.[G]		0.000124567	2	P49411	1614.94
1044	[K].RAGELTEDEVERVITIMQNPRQYK.[I]		2.16786e-10	1	P62269	2875.47
1045	[K].FNGGGHINHSIFWTNLSPNGGGEPK.[G]		3.54819e-05	2	P04179	2637.26
1046	[K].FNFLNPNDPYHAYYRHK.[V]		8.1908e-07	2	Q15459	2196.04
1047	[K].FNEEHIPDSPFVVPVASPSGDARRLTVSSLQESGLK.[V]		7.28211e-05	2	P21333	3865.97
1048	[K].RAGFVPVYLRQTPNDLTGEHSCIMLK.[T]	1xCarbamidomethyl [C22]	1.65644e-07	2	Q9H0A0	3002.53
1049	[K].FGDPVVQSDMK.[H]		3.64555e-05	1	A0A0G2JIW1	1222.58
1050	[K].FGAVFLWDSGSSVGEITGHNK.[V]		2.62161e-05	1	O75083	2208.07
1051	[K].FGADARALMLQGVDLLADAVAVTMGPK.[G-]	1xOxidation [M9]	1.56477e-05	1	P10809	2746.43
1052	[K].EYLESLQCLESDK.[S]	1xCarbamidomethyl [C8]	2.41665e-05	1	P49792	1613.74
1053	[K].EYGFCIMDNHK.[E]	1xCarbamidomethyl [C5]	0.000161912	3	P11387	1413.59
1054	[K].RLLEGDGGPNTGGMGAYCPAPQVSNDLLLK.[I]	1xCarbamidomethyl [C18]	5.74793e-07	1	P22102	3100.52
1055	[K].RLIEMTAEYACTRK.[Q]	1xCarbamidomethyl [C11]	4.92762e-08	1	Q9H845	1741.87
1056	[K].RLIGRRFDDAVVQSDMK.[H]		5.17981e-05	3	P11142	2006.06
1057	[K].EYENIIALQENELK.[K]		3.54819e-05	1	P80303	1705.86
1058	[K].RILEFIAVSQLRGSTQGK.[I]		9.72674e-05	1	P36776	2003.14
1059	[K].RLLGTREVLNEEDEVQPNGK.[I]		8.71857e-06	1	O95573	2296.19
1060	[K].RLIPDGCGVK.[Y]	1xCarbamidomethyl [C7]	9.59813e-05	1	P27635; A0A087WV22	1114.6
1061	[K].RLLQDLQLGDEEDARK.[R]		7.85636e-05	2	Q14692	1898.99
1062	[K].RLLQIIDRDGEEEEEEEEPLDESSVK.[K]		9.72674e-05	1	A0A087WUB9	3086.46
1063	[K].RIMLFTNEDNPHGNDSAK.[A]		9.96106e-08	2	P12956	2058.97
1064	[K].RLNHLVDSLQQLRLYK.[Q]		1.35354e-05	1	P35658-5	1996.15
1065	[K].RIQAEVEAQLARQK.[E]		1.73661e-05	1	E7EW20	1639.92
1066	[K].EYDELAETQGK.[L]		7.68301e-05	1	O60341-2	1282.58
1067	[K].RLIDLHTNVATAVLEHIK.[A]		3.18387e-05	1	Q8WVM8	2043.17
1068	[K].RLHNTIVEINNHK.[L]		1.50907e-05	1	Q9NTJ3	1587.87
1069	[K].RLHGLDEEAEQK.[L]		0.000102581	1	P33991	1424.71
1070	[K].RLEAELAAHEPAIQGVLDTGK.[K]		2.48313e-05	2	A0A0D9SGF6	2218.18
1071	[K].FAGSAGWEGTESLK.[K]		4.88574e-05	1	Q13123	1439.68
1072	[K].RLEENDDDAYLNSPWADNTALK.[R]		6.14783e-06	1	P57076	2550.17
1073	[K].RIEPAEELNSNDMK.[T]		1.58217e-06	1	P46013	1645.79
1074	[K].RLESFLHDSWRQK.[R]		8.74298e-05	1	Q6DKI1	1701.88
1075	[K].FAEVYFAQSQQK.[VM]		3.45341e-05	1	Q14165	1445.71
1076	[K].RLEWEMMCRVKPDVVQDK.[E]	1xCarbamidomethyl [C8]	0.000163323	1	Q9Y3B9	2319.14
1077	[K].RIFHTVTTTDDPVIRK.[L]		4.31792e-07	2	O15371	1899.04
1078	[K].FADLSEAANRNNDALRQAK.[Q]		3.14102e-05	4	P08670	2104.05
1079	[K-].FADEHVPGSPFTVK.[I]		2.5057e-05	1	O75369-8	1530.76
1080	[K].FACNGTVIEHPEYGEVIQLQGDQRK.[N]	1xCarbamidomethyl [C3]	1.58937e-06	3	K7EM18	2888.4
1081	[K].RIFTNFHRQLFCWIDK.[W]	1xCarbamidomethyl [C12]	3.66448e-06	1	P48739-3	2181.12
1082	[K].RLGLPGDEVDNK.[V]		9.85703e-05	1	P78527	1312.69
1083	[K].RIGLYRHFDETVNRYK.[Q]		1.53338e-07	3	P04843	2067.09
1084	[K].RLGPGGLDPVEVYESLPEELQK.[C]		4.10754e-07	1	Q16543	2425.26
1085	[K].RLQDVSGQLNSTK.[K]		0.000150372	1	A0A0G2JK44	1445.77
1086	[K].RIQEIIEQLDVTTSEYEK.[E]		3.29201e-10	1	P10809	2194.12
1087	[K].RLQGHPNSAVLMVQWLK.[C]		3.22898e-07	2	Q15061	1977.09
1088	[K].RIQQLTEEIGRLK.[A]		9.01946e-05	2	P12270	1583.92
1089	[K].RLVPGGGATEIELAK.[Q]		1.84716e-07	2	P50990	1510.86
1090	[K].RLVQSPNSYFMDVK.[C]		8.4938e-07	2	P42677	1683.85
1091	[K].RLYIMTLGCLAPYRRLGIGTK.[M]	1xCarbamidomethyl [C9]	8.25127e-05	1	Q9GZZ1	2452.37
1092	[K].EVLPHVPLGVIQRDLAK.[T]		7.28211e-05	1	Q9Y679	1884.11
1093	[K].RIYNNIPANLRQQAEVEK.[Q]		0.000159817	1	O76031	2156.16
1094	[K].RLYPGSVYGRLIDLCQPTQK.[K]	1xCarbamidomethyl [C15]	0.000143952	1	Q14683	2364.25
1095	[K].RLYSLALHPNAFK.[R]		8.60072e-06	2	P78527	1529.86
1096	[K].RMATEVAADALGEEWK.[GV]		1.47926e-08	2	P62753	1776.86
1097	[K].EVLAGRPLFPHVLCHNCAVEFNFGQK.[E]	2xCarbamidomethyl [C14; C17]	2.04281e-09	3	Q00839-2; Q00839	3039.51
1098	[K].RMATEVAADALGEEWK.[GV]	1xOxidation [M2]	8.83802e-06	2	P62753	1792.85
1099	[K].RMGPGAASGGERPNLK.[I]		1.72553e-07	2	Q9H0U4	1597.82
1100	[K].RMGPGATAGGAEK.[S]		9.1e-05	2	P62820	1202.59
1101	[K].EVGEAICTDPLVSK.[I]	1xCarbamidomethyl [C7]	9.989e-05	1	P51649-2	1517.75
1102	[K].EVGEAFTILSDPK.[K]		9.59813e-05	1	Q99615	1405.72
1103	[K].EVGDGTTSVVIIAAELLK.[N]		9.33242e-06	1	P17987	1815.01
1104	[K].RITSPLMEPSSIEK.[I]		1.27608e-05	3	P28066	1587.84
1105	[K].RLDVTVQSFGWSDRAK.[SV]		3.18344e-06	1	Q8NCA5; Q52LJ0-2	1864.97
1106	[K].EVPIHRVADISGDTQK.[A]		1.46859e-05	1	Q7KZF4	1764.92
1107	[K].RITAFHNAHDLSK.[W]		3.12687e-05	2	Q8N3U4-2	1509.79
1108	[K].RLQTSSVLVSGLRGLGVEIAK.[N]		8.89994e-05	1	P22314	2183.29
1109	[K].EVVVSVPQRIMARHLHPIQTSFQEATASK.[V]		9.94482e-05	1	Q8TEM1	3259.74
1110	[K].RLRTVDTDSHAEQGPAQQPQAQVEDADAFEHIK.[Q]		1.53398e-08	1	Q9NU22	3687.77
1111	[K].EVVECQSTSTVGGQSVK.[K]	1xCarbamidomethyl [C5]	6.61078e-06	1	Q96T23	1794.85
1112	[K].RISEIEDAAFLAREK.[A]		2.8419e-06	1	O75477	1747.93
1113	[K].RISEQFTAMFRRK.[A]		7.61473e-05	2	P07437; P68371	1669.9
1114	[K].EVVCTNCPTGTTGK.[R]	2xCarbamidomethyl [C4; C7]	6.5214e-06	1	P11047	1523.68
1115	[K].EVTQLRHGVQELEIELQSQLSK.[K]		1.58619e-05	2	P35527	2564.37
1116	[K].EVTEFYVQNENSVDK.[W]		4.25664e-06	1	Q709F0	1800.83
1117	[K].RISGLIYEETRGVLK.[V]		8.62058e-10	14	P62805	1733.99
1118	[K].EVSSSFDHVIK.[E]		6.28237e-05	1	Q9Y6C9	1247.63
1119	[K].RISICSSDK.[R]	1xCarbamidomethyl [C5]	5.71773e-05	1	Q13547	1065.54
1120	[K].RISINQALQHAFIQEK.[I]		4.34621e-05	1	Q13523	1896.05
1121	[K].RLSSGEDTTELRK.[K]		3.66203e-05	1	Q9P2N5	1491.78
1122	[K].EVRLVPGRHDIAFVEFENDGQAGAARDALQGFK.[I]		6.22631e-05	1	P08579	3612.83
1123	[K].RLTDADAMK.[Y]		0.000115073	1	P25705	1020.51
1124	[K].FAMVAPDVQIEDGK.[G]		9.76998e-05	1	Q9UBT2	1519.75
1125	[K].FAQLEFQLGDAERAK.[A]		2.64542e-05	1	Q14690	1722.88
1126	[K].RLATYGITVAELTGDHQLCK.[E]	1xCarbamidomethyl [C19]	4.07361e-09	1	O75643	2246.16
1127	[K].RGGQALRDAGYEFDICFTSVQK.[R]	1xCarbamidomethyl [C16]	3.83466e-06	1	P18669	2518.21
1128	[K].RGGSSDDRQIVDTPPHVAAGLK.[D]		3.86963e-06	1	Q96I25	2276.17
1129	[K].FELQHGTEEQQEEVRK.[R]		1.12906e-05	2	O94906	1986.95
1130	[K].RGHTASESDEQQWPEEK.[R]		6.28891e-06	2	Q9NTI5	2013.89
1131	[K].RGHVFEESQVAGTPMFVVK.[A]		2.71831e-08	3	P13639	2118.08
1132	[K].FEHCNFNDVTTRLRENELTYYCCK.[K]	3xCarbamidomethyl [C4; C22; C23]	0.000161912	1	E9PR17	3169.39
1133	[K].RGIEKPPFELPDFIK.[R]		2.23775e-05	2	Q13435	1785.99
1134	[K].RGLESDVAELRAQLAK.[A]		2.58347e-06	1	Q03252	1755.97
1135	[K].RGIHSAIDASQTPDVVFASILAAFSK.[A]		2.69373e-08	2	P54819	2701.43
1136	[K].RGLPQLGTLGAGNHYAEIQVVDEIFNEYAAK.[K]		2.97388e-06	1	Q9Y3I0	3373.72
1137	[K].FEELNMDLFRSTMK.[P]		3.486e-06	2	P11021	1760.83
1138	[K].FEEHVQSVDIAAFNK.[I]		1.45801e-06	2	P29692	1733.85
1139	[K].RGPSEETGGAVFDHPAK.[I]		6.08831e-05	1	O60563	1754.85
1140	[K].RGQAALDRLK.[V]		4.02575e-05	2	M0QYS1	1127.66
1141	[K].FEEAERSLK.[D]		0.000121322	2	K7ELL7	1108.56
1142	[K].FEPQVDTEAEDMISAVK.[S]		8.60072e-06	1	Q9UIG0	1908.89
1143	[K].FEEAENSLLHLK.[T]		0.000145851	1	A0A0J9YXF2	1429.73
1144	[K].RGGGDEESGEHTQVPADSPDSQEEQK.[G]		6.38068e-07	2	Q02952	2769.18
1145	[K].RGFGFVYFQNHDAADK.[A]		1.15495e-05	2	Q13151	1871.88
1146	[K].RFRQLSILVHPDK.[N]		8.03352e-05	1	O75937	1608.93
1147	[K].RFTDEESRVFLLDRGNTRDK.[E]		3.43785e-05	1	Q9NYF8	2454.25
1148	[K].RFVGQSGQEDK.[K]		3.15524e-05	1	Q8TDD1-2	1250.61
1149	[K].RFVMEVEVDGQK.[F]		0.000108175	2	Q12906; Q12906-7; Q96SI9	1436.72
1150	[K].RGAGMPGQHGQITQQELDTVVK.[T]	1xOxidation [M5]	3.29201e-10	2	P49257	2366.19
1151	[K].FFNVLTTNTDGK.[I]		0.000130734	1	Q92820	1356.68
1152	[K].RGAPPSSNIEDFHGLLPK.[G]		4.77154e-07	3	A8MXP9	1935.01
1153	[K].FFGTEDHAWIK.[V]		8.89994e-05	1	Q49A26	1350.65
1154	[K].RGDQLLSVNGVSVEGEHHEK.[A]		7.81917e-06	1	Q9NUP9	2190.09
1155	[K].FFEVILIDPFHK.[A]		4.76812e-06	2	P61313	1504.82
1156	[K].RGFAFVTFDDHDSVDK.[I]		9.8668e-07	2	P09651	1855.86
1157	[K].RGFAFVTFDDHDTVDK.[I]		1.14712e-08	3	P51991-2	1869.88
1158	[K].RGFEVVYMTEPIDEYCVQQLK.[E]	1xCarbamidomethyl [C16]	3.23275e-10	1	P08238	2604.25
1159	[K].RGFGFVEFEDPRDADDAVYELDGK.[E]		0.00012402	2	Q13243	2747.26
1160	[K].RGFGFVTFDDHDPVDK.[I]		3.19978e-07	3	P22626	1851.87
1161	[K].RGGEVLDSSHDDIK.[L]		1.14972e-05	1	O76031	1527.74
1162	[M].GVQVETISPGDGRTFPK.[R]		8.70417e-05	1	P62942	1787.93
1163	[K].FEDRSPAAECLSEK.[E]	1xCarbamidomethyl [C10]	4.71304e-05	2	Q12931	1638.74
1164	[K].FEDEDSDDVPRK.[R]		3.56424e-05	1	P49756	1451.63
1165	[K].FDGCYCDSLENLADGYK.[H]	2xCarbamidomethyl [C4; C6]	8.84809e-07	1	P06280	2026.82
1166	[K].FDEVLVNHFCEEFGK.[K]	1xCarbamidomethyl [C10]	1.17783e-06	1	P34932	1869.85
1167	[K].RKGDEVDGVDEVAK.[K]		6.67105e-06	3	P09874	1516.76
1168	[K].RKMDETDASSAVK.[V]		2.79076e-06	2	Q13148	1437.7
1169	[K].RKPPVPLDWAEVQSQGEETNASDQQNEPQLGLK.[D]		0.000110104	2	Q9UBT2	3688.82
1170	[K].RKQEEQMETEHINPVTEK.[R]		1.24482e-08	1	V9GYT7	2226.08
1171	[K].FCFTPHTEEGCLSERAALQEELQLCK.[G]	3xCarbamidomethyl [C2; C11; C25]	5.41784e-05	1	P49327	3153.44
1172	[K].RLAADGRGLQTVHINENFAK.[L]		1.50907e-05	1	G3V3A4	2210.18
1173	[K].FCDNSSAIQGK.[E]	1xCarbamidomethyl [C2]	9.30443e-05	1	O15067	1226.55
1174	[K].RLAALALASSENSSSTPEECEEMSEK.[P]	1xCarbamidomethyl [C20]	2.63349e-05	1	O00567	2826.28
1175	[K].RLAENSASSDDLLVAEVGISDYGDK.[L]		7.86282e-07	1	P30040	2624.27
1176	[K].RLAETQEEISAEVAAK.[A]		7.94093e-09	2	Q96HJ9-2	1744.91
1177	[K].RIALTDNALIARSLGK.[Y]		1.40352e-05	1	P18124	1712.02
1178	[K].RLAPEYEAAATRLK.[G]		2.64525e-08	2	P30101	1588.88
1179	[K].FAREEIIPVAAEYDK.[T]		5.44222e-05	2	Q5T4U5	1750.9
1180	[K].RHYEDEEDDEEDAPGNDPQEAVPSAAGK.[Q]		7.97398e-08	3	A0A2R8Y6W8	3070.28
1181	[K].RGQTCVVHYTGMLEDGK.[K]	1xCarbamidomethyl [C5]	8.88836e-07	2	P62942	1950.92
1182	[K].RHTDVQFYTEVGEITTDLGK.[H]		5.44531e-08	2	Q9Y5B9	2309.14
1183	[K].FDLNSPWEAFPVYRQPPESLK.[L]		0.00011973	1	O75489	2520.26
1184	[K].FEARFFHLAFEEEFGRVK.[G]		0.000116606	2	Q13347	2259.13
1185	[K].FEAGQFEPSETTAK.[S]		3.00101e-06	1	Q5JTJ3-2	1541.71
1186	[K].RGREDESYNISEVMSK.[E]		2.32732e-06	1	A0A0B4J1V9	1899.89
1187	[K].RGTGGVDTAATGGVFDISNLDRLGK.[S]		6.99555e-10	1	P12532-2	2477.27
1188	[K].RGVFNVQMEPK.[V]		0.000123476	2	P05198	1304.68
1189	[K].FDTGNLCMVTGGANLGRIGVITNRERHPGSFDVVHVK.[D]	1xCarbamidomethyl [C7]	7.24964e-05	1	P62701	4024.04
1190	[K].RGVVTLLSDYEVCK.[E]	1xCarbamidomethyl [C13]	5.76928e-05	1	Q9UKD2	1638.85
1191	[K].FDSNEEDSASVFSPSFGLK.[Q]		5.79522e-05	1	Q02880-2	2062.92
1192	[K].RHATAEEVEEEERDRIPGPVCK.[G]	1xCarbamidomethyl [C21]	1.78042e-06	4	Q8TDN6	2607.26
1193	[K].RHLAEQFAVGEIITDMAK.[K]		5.49499e-08	1	Q99986	2029.05
1194	[K].FDRGYISPYFINTSK.[G]		8.32512e-05	1	P10809	1807.9
1195	[K].RHIEIFTDLSSRFSK.[S-]		8.64947e-07	4	P13010	1835.98
1196	[K].FDPYEHEALFHTPVEGK.[E]		1.80569e-07	3	Q9HAV7	2015.95
1197	[K].RHQEFVHMYNAQCDALHPK.[S]	1xCarbamidomethyl [C13]	6.77929e-05	1	Q9NS91	2381.1
1198	[K].FDNIGMNAMANK.[D]		1.17076e-05	1	Q03701	1325.6
1199	[K].RHRALSQAAVEEEEEEEEEEEPAQGK.[G]		1.63327e-06	3	Q5JTH9	3009.37
1200	[K].RYQEALHLGSQLLRELK.[K]		1.15758e-08	1	O00231-2	2054.15
1201	[K].NSVPVTVAMVERWK.[Q]		1.49149e-06	2	Q9Y3T9	1615.86
1202	[K].NSSYFVEWIPNNVK.[TV]		5.49132e-05	1	Q9BUF5; P07437; P68371	1696.83
1203	[K].ISRDADCRAVVISGAGK.[M]	1xCarbamidomethyl [C7]	9.1e-05	1	Q13011	1774.92
1204	[K].ISRDRLSASSLTMESFAFLWAGGRASYGVSK.[G]		1.00348e-05	2	Q00839-2; Q00839	3350.7
1205	[K].ISRGTIEILSDVQLIK.[T]		3.21248e-06	1	P05388	1785.05
1206	[K].ISRLRRECPSDECGAGVFMASHFDRHYCGK.[C]	3xCarbamidomethyl [C8; C13; C28]	1.67837e-06	2	P62979	3598.63
1207	[K].LFECDRDQMYYNLLK.[L]	1xCarbamidomethyl [C4]	0.000179627	1	P42704	2007.93
1208	[K].ISSDLDGHPVPK.[Q]		5.22657e-05	1	P29401-2	1264.65
1209	[K].LSRADLTEYLSTHYK.[A]		3.83098e-05	2	P31930	1796.92
1210	[K].LFDSTTLEHQK.[T]		1.57188e-05	1	Q13347	1318.66
1211	[K].ISSLLEEQFQQGK.[L]		2.06268e-05	1	P62241	1506.78
1212	[K].IFDEILVNAADNK.[Q]		3.83466e-06	1	Q02880-2; P11388-4	1461.76
1213	[K].LFCTSCNVVLNHVRK.[S]	2xCarbamidomethyl [C3; C6]	2.74285e-05	2	Q9UFW8	1846.94
1214	[K].LFARSTAVTTSSAK.[I]		3.65014e-07	1	Q9UKM9	1439.79
1215	[K].LSSLIILMPHHVEPLERLEK.[L]		0.000106278	1	P50454	2354.33
1216	[K].IEYRAWNPFRSK.[L]		0.000141458	2	P22087	1566.82
1217	[K].LSSDVLTLLIK.[Q]		2.94853e-05	1	P36776	1201.74
1218	[K].LSQYLDSSQVK.[P]		5.61599e-05	1	Q92616	1267.65
1219	[K].ISQVLGNEIK.[F]		0.000174281	1	E9PPM1	1100.63
1220	[K].LSQNNFALGYK.[A]		0.000139005	1	Q9Y277	1254.65
1221	[K].LSLEGDHSTPPSAYGSVK.[A]		4.30723e-05	1	P07355-2	1844.9
1222	[K].LFNISGHVNHPCTVEEEMSVPLK.[E]	1xCarbamidomethyl [C12]	1.16189e-06	2	P49821	2637.28
1223	[K].LFNHLSAVSESIQALGWVAMAPK.[P]		2.84384e-05	1	Q01518	2469.3
1224	[K].ISLQAIQQLVRK.[S]		4.13609e-05	1	O75694	1396.86
1225	[K].LFIGGLSFETTEESLRNYYEQWGK.[L]		7.18512e-05	1	P22626	2867.39
1226	[K].LFIGGLSFETTDESLRSHFEQWGTLTDCVVMRDPNTK.[R]	1xCarbamidomethyl [C28]	1.03585e-05	1	P09651	4287.05
1227	[K].LFIGGLSFETTDDSLREHFEK.[W]		1.51952e-07	2	P51991-2	2441.2
1228	[K].LFIGGLPNYLNDDQVK.[E]		1.21952e-05	1	P26368	1805.94
1229	[K].LFIGGLNTETNEK.[A]		2.59523e-06	1	P38159; Q96E39	1435.74
1230	[K].ISNTAISISDHTALAQFCK.[E]	1xCarbamidomethyl [C18]	2.22402e-06	1	P22102	2077.04
1231	[K].ISNYGWDQSDK.[F]		4.26861e-05	1	Q9HB71	1312.58
1232	[K].LSPPYSSPQEFAQDVGRMFK.[Q]		7.54047e-06	1	Q13263	2284.11
1233	[K].LSQMAVQGLQQFK.[S]		1.83046e-07	1	Q9UGP8	1477.78
1234	[K].IFGVTTLDIVRANTFVAELK.[G]		3.81374e-05	1	P40926	2207.24
1235	[K].LFGNMEGDCPSDWK.[T]	1xCarbamidomethyl [C9]	1.12906e-05	1	P02786	1655.68
1236	[K].ISSIQSIVPALEIANAHRK.[P]		1.90681e-07	3	P10809	2047.17
1237	[K].IEYDDFVECLLRQK.[T]	1xCarbamidomethyl [C9]	3.76566e-06	1	O43920	1827.89
1238	[K].IEWLESHQDADIEDFK.[A]		1.39717e-05	1	P11021	1974.91
1239	[K].ISSPTETERCIESLIAVFQK.[Y]	1xCarbamidomethyl [C10]	1.49828e-06	1	P31949	2308.19
1240	[K].LTALDYHNPAGFNCK.[D]	1xCarbamidomethyl [C14]	4.15477e-05	1	Q9Y224	1720.81
1241	[K].IESSLQEDEPENDAK.[K]		3.15649e-07	1	Q9NPL8	1703.76
1242	[K].LTATPTPLGGMTGFHMQTEDRTMK.[S]		4.79326e-07	2	O75533	2621.25
1243	[K].LESPTVSTLTPSSPGK.[L]		8.40784e-06	2	Q96C36	1600.84
1244	[K].ITDGLHALQEASNK.[D]		5.64676e-08	1	O95347	1496.77
1245	[K].ITDLANLSAANHDAAIFPGGFGAAK.[N]		8.86045e-05	2	A0A096LPI6	2442.24
1246	[K].ITENIGCVMTGMTADSRSQVQRARYEAANWK.[Y]	1xCarbamidomethyl [C7]	2.53992e-05	1	G3V5Z7	3543.69
1247	[K].LTETCFLDCVK.[D]	2xCarbamidomethyl [C5; C9]	0.000168354	1	Q9Y5J7	1385.64
1248	[K].LTEVPVEPVLTVHPESK.[S]		4.04393e-05	1	Q9H307	1874.03
1249	[K].IERTVQIEASTVEIEERGVK.[L]		4.78981e-06	2	Q15019-2	2286.23
1250	[K].ITEYLCEPLRK.[C]	1xCarbamidomethyl [C6]	6.90171e-05	1	P63010-2; Q10567	1421.75
1251	[K].LTFDSSFSPNTGK.[K]		8.07147e-06	1	P21796	1400.67
1252	[K].IERQGTHITVVSHSRPVGHCLEAAAVLSK.[E]	1xCarbamidomethyl [C20]	1.80069e-05	2	P11177	3152.67
1253	[K].LTFDTTFSPNTGK.[K]		1.23622e-05	1	P45880	1428.7
1254	[K].LTFDTTFSPNTGKK.[S]		1.90988e-05	2	P45880	1556.8
1255	[K].LETADAPARLEYYENARK.[F]		4.47456e-06	1	O14654	2110.06
1256	[K].LSLAQEDLISNRNQIGNQNK.[L]		0.000112066	2	Q15075	2255.17
1257	[K].ITAFVPNDGCLNFIEENDEVLVAGFGRK.[G]	1xCarbamidomethyl [C10]	5.41784e-05	1	P62266	3124.54
1258	[K].IETELRDICNDVLSLLEK.[F]	1xCarbamidomethyl [C9]	0.000181183	1	P63104	2160.12
1259	[K].LEVQATDREENK.[Q]		4.95211e-05	2	P11387	1431.71
1260	[K].LEVQAEEERK.[Q]		0.000121857	2	Q9H307	1230.63
1261	[K].IEVPLYSLLEQTHLK.[V]		7.61473e-05	1	Q92598-4	1783
1262	[K].IEVLQQHENEDIYK.[L]		5.59084e-05	1	O00505	1757.87
1263	[K].LSTSGNRPPANAETFSCNK.[I]	1xCarbamidomethyl [C17]	3.51631e-05	1	A6NHR9	2050.96
1264	[K].IEVIEIMTDRGSGK.[K]	1xOxidation [M7]	1.17783e-06	1	P09651	1563.8
1265	[K].LSVISVEDPPQRTAGVK.[V]		9.85443e-06	1	P38117	1795.99
1266	[K].ISVIVETVYTHVLHPYPTQITQSEK.[Q]		5.44222e-05	1	P04843	2882.53
1267	[K].IETVISDEEVIK.[W]		2.23775e-05	1	Q9H8H0	1374.74
1268	[K].LETTSNQDNLAPITAK.[A]		0.000138398	1	P23229	1715.88
1269	[K].LETSEFFELTSEEK.[L]		6.70139e-06	1	Q9UIG0	1688.79
1270	[K].IETNENNLESAK.[G]		8.51259e-05	1	Q07065	1361.65
1271	[K].LETNEFQQLQSK.[I]		5.34514e-07	1	Q70UQ0; Q70UQ0-4	1464.73
1272	[K].IETIEVMEDRQSGK.[K]		2.17781e-05	2	P51991-2	1634.81
1273	[K].LETHIRVPASAAGRVIGK.[G]		1.05144e-06	3	Q9NZI8	1875.09
1274	[K].ITAEEMYDIFGK.[Y]		0.0001427	1	Q9Y3B4	1416.67
1275	[K].ITFHGEGDQEPGLEPGDIIIVLDQK.[D]		4.40532e-05	1	P31689	2720.38
1276	[K].LFPDTPLALDANK.[K]		1.4163e-05	1	Q12906; Q12906-7	1414.76
1277	[K].LFQECCPHSTDRVVLIGGKPDRVVECIK.[I]	3xCarbamidomethyl [C5; C6; C26]	1.77319e-07	2	P61978-2; P61978-3	3312.66
1278	[K].IGGDAATTVNNSTPDFGFGGQK.[R]		5.53849e-06	2	A0A087WTP3	2154.01
1279	[K].IGGAQNRSYSK.[L]		6.18106e-07	2	P14174	1180.61
1280	[K].IRYESGDHVAVYPANDSALVNQLGK.[I]		2.80554e-05	1	P16435	2716.37
1281	[K].LGFAGLVQEISFGTTK.[D]		1.68241e-05	1	P48643	1667.9
1282	[K].LGEWVGLCK.[I]	1xCarbamidomethyl [C8]	0.000100334	1	P25398	1061.54
1283	[K].LGEVVNTHGPVEPDK.[D]		7.58233e-07	2	P30419	1590.81
1284	[K].IGGDAGTSLNSNDYGYGGQK.[R]		2.25809e-05	1	Q96AE4-2	1973.88
1285	[K].IRYESLTDPSK.[L]		2.63349e-05	2	P07900-2; P08238	1308.68
1286	[K].LGEMWSEQSAK.[D]		6.39597e-05	1	P26583	1265.58
1287	[K].LGEMWNNTAADDK.[Q]		7.71347e-06	1	P09429	1464.64
1288	[K].IGEEQSPEDAEDGPPELLFIHGGHTAK.[I]		1.05622e-06	2	Q09028	2873.36
1289	[K].IGEEQSAEDAEDGPPELLFIHGGHTAK.[I]		2.85483e-06	2	Q16576-2	2847.34
1290	[K].LSCQPMLSLDDFQLQPPVTFRLK.[S]	1xCarbamidomethyl [C3]	2.96188e-05	1	O75607	2733.41
1291	[K].LGDVYVNDAFGTAHRAHSSMVGVNLPQK.[A]		6.57017e-05	2	P00558	2983.48
1292	[K].ISANENSLAVRSTPAEDDSRDSQVK.[S]		5.15058e-06	3	Q9UHB6	2689.3
1293	[K].IRVNAVNPTVVMTSMGQATWSDPHK.[A]		2.7059e-05	1	Q7Z4W1	2739.37
1294	[K].IRTTETQVLVASAQK.[K]		0.00011868	1	P12081	1644.93
1295	[K].IGGIGTVPVGRVETGVLK.[P]		2.88266e-05	2	P68104	1752.04
1296	[K].IGLFGGAGVGK.[T]		7.24964e-05	1	P06576	975.562
1297	[K].IRSLGGDVASDGDFLIFEGNRYSRK.[G]		3.2419e-05	1	O00267	2772.41
1298	[K].LRSPRGSPDGSLQTGKPSAPK.[K]		0.000151688	1	C9JFV4	2136.15
1299	[K].LGHVVMGNNAVSPYQQVIEK.[T]		4.70887e-08	2	P60228	2183.13
1300	[K].LRSSFESSCPQQWIK.[Y]	1xCarbamidomethyl [C9]	0.000131308	2	Q5JTJ3-2	1852.9
1301	[K].LGHPEALSAGTGSPQPPSFTYAQQREK.[P]		5.13346e-05	1	Q15942	2854.41
1302	[K].IGGVTERMPTPVIK.[A]		7.12117e-05	1	P07954-2	1497.85
1303	[K].LGGTIDDCELVEGLVLTQK.[V]	1xCarbamidomethyl [C8]	3.04326e-05	1	P50991	2060.06
1304	[K].LRSTNLDASENTGNK.[Q]		1.18143e-05	2	Q8WYP5-2	1619.8
1305	[K].LGGSPTSLGTWGSWIGPDHDK.[F]		0.000137191	1	K7ELL7	2168.04
1306	[K].LGGSLADSYLDEGFLLDK.[K]		8.63983e-06	1	P78371	1912.95
1307	[K].LGGSAVISLEGK.[P]		1.01854e-06	1	E9PK25	1130.64
1308	[K].LRTAGPLESSETEEASQLK.[E]		1.02907e-09	2	Q9P2E9	2046.03
1309	[K].LRTMLITHMQDLQEVTQDLHYENFRSERLK.[R]		1.53965e-06	1	Q15019-2	3744.89
1310	[K].IGGIGTVPVGRVETGVLKPGMVVTFAPVNVTTEVK.[S]		7.75966e-08	2	P68104	3521.98
1311	[K].LSDGVAVLK.[V]		9.05964e-05	2	P10809	901.535
1312	[K].LSDLDSETRSMVEK.[M]		7.34747e-05	3	Q9Y266	1609.77
1313	[K].ISDIQSQLEK.[L]		9.64082e-05	1	Q9NVP1	1160.62
1314	[K].ISDSNDQESANCDAK.[GA]	1xCarbamidomethyl [C12]	0.000151688	1	Q9Y5Q9	1653.67
1315	[K].LFTRCLTPLVPEDLRK.[R]	1xCarbamidomethyl [C5]	2.38408e-05	1	O60216	1958.09
1316	[K].ISGADINSICQESGMLAVRENRYIVLAK.[D]	1xCarbamidomethyl [C10]	8.68884e-07	1	P43686	3107.6
1317	[K].LFTIRGTPQQIDYARQLIEEK.[I]		3.39233e-06	1	Q96AE4-2	2519.36
1318	[K].LFTEVEGTCTGK.[YI-]	1xCarbamidomethyl [C9]	3.05704e-05	1	P62487	1341.64
1319	[K].LFTAHNNMTNYATVWASK.[T]	1xOxidation [M8]	7.21731e-05	1	Q08211	2084.99
1320	[K].LFTAHNNMTNYATVWASK.[T]		1.1138e-05	2	Q08211	2068.99
1321	[K].LFSRHDPQAEEALAK.[R]		7.85636e-05	1	Q8WVM7	1711.88
1322	[K].ISGAIGPCVSLNSK.[G]	1xCarbamidomethyl [C8]	3.7795e-05	1	Q15436	1402.74
1323	[K].LFSLPAQPLWNNRLLK.[L]		7.37133e-06	1	O60216	1910.1
1324	[K].IFSIIAEGEMHEAIK.[H]		1.8756e-05	1	O00410-3	1687.87
1325	[K].IFSGSSHQDLSQK.[I]		1.13581e-06	2	A0A2R8Y7H4	1433.7
1326	[K].ISGSGSNSDMMENSK.[E]		4.29836e-07	1	P46100	1543.64
1327	[K].LFRFASENDLPEWK.[E]		1.38456e-05	2	P43487	1751.88
1328	[K].IFRDGEEAGAYDGPRTADGIVSHLK.[K]		2.31677e-06	2	P30101	2674.32
1329	[K].ISHQRDGLTNAGELESDSGSDK.[A]		1.51882e-06	3	R4GMX3	2316.07
1330	[K].LFVASNQGALHIVQLSGGSFK.[H]		3.66203e-05	2	H3BSH7	2173.18
1331	[K].LSHSNPTILFDYILSQIQK.[Y]		5.92668e-05	1	Q8NI27	2217.19
1332	[K].LSELSNSQQSVQTLSLWLIHHRK.[H]		6.82413e-06	1	Q9NQG5	2704.45
1333	[K].IFVGGLSPDTPEEK.[I]		0.000169085	1	Q14103	1488.76
1334	[K].IGDFGLVTSLK.[N]		0.000134809	1	P19525	1149.65
1335	[K].LGCRQFVTPADVVSGNPK.[L]	1xCarbamidomethyl [C3]	1.19219e-05	3	P13797	1945
1336	[K].LGCQDAFPEVYDK.[I]	1xCarbamidomethyl [C3]	6.39597e-05	1	Q15392	1541.69
1337	[K].LGCGLLDYREQAQQIELK.[T]	1xCarbamidomethyl [C3]	6.28237e-05	1	Q5JRX3-2	2134.1
1338	[K].LGCEVLGVSVDSQFTHLAWINTPRK.[E]	1xCarbamidomethyl [C3]	1.14667e-07	1	P32119	2827.46
1339	[K].LGAVYDVSHYNALLK.[V]		6.67105e-06	2	P42704	1662.88
1340	[K].LGASPLHVDLATLRELK.[L]		4.11749e-05	1	Q15904	1833.06
1341	[K].LGALTAEEIALK.[M]		2.83102e-05	1	Q13601	1228.71
1342	[K].LSELDDRADALQAGASQFETSAAK.[L]		1.31402e-07	3	L7N2F9	2494.21
1343	[K].LSELEAALQRAK.[Q]		9.42922e-05	1	P05787-2	1328.75
1344	[K].ISEIEDAAFLAREK.[A]		0.000121322	1	O94905	1591.83
1345	[K].LFYSTFATDDRK.[E]		5.34532e-05	2	P30084	1463.72
1346	[K].LSELLPEEVEAEVK.[A]		3.21276e-05	1	Q9Y2X3	1584.84
1347	[K].LFVTNDAATILRELEVQHPAAK.[M]		5.98009e-05	1	P50990	2436.32
1348	[K].LFVINEVCEMK.[N]	1xCarbamidomethyl [C8]	4.32668e-05	1	Q8TDN6	1381.69
1349	[K].LSELQETSEQAQSK.[F]		1.1868e-05	1	A0A0A0MT60	1577.77
1350	[K].LGLGTAYIHGMK.[H]		5.63995e-06	2	H0Y368	1260.68
1351	[K].IEREGECQRYK.[P]	1xCarbamidomethyl [C7]	8.06942e-05	2	P09874	1467.7
1352	[K].IERANACNSVIK.[Q]	1xCarbamidomethyl [C7]	2.22765e-05	2	P16615	1374.72
1353	[K].LVSELWDAGIK.[A]		0.00016618	1	P12081	1230.67
1354	[K].LVSESSDVLPK.[-]		9.34584e-05	1	P05787-2	1173.64
1355	[K].IVSLFAEHNDLQYAAPGGLIGVGTK.[I]		6.48249e-05	1	P41091	2570.36
1356	[K].LVSIGAEEIVDGNAK.[M]		8.22807e-07	1	O43707	1514.81
1357	[K].LVSIGAEEIVDGNVK.[M]		0.000112066	1	P35609-2; P12814-4	1542.84
1358	[K].LVSQTGPVHAPIFTMSVEVDGNSFEASGPSK.[K]		1.21952e-05	1	Q12906; Q12906-7	3188.56
1359	[K].LVSDGQALPEMEIHLQTNAEK.[G]		1.15713e-07	1	Q12931	2323.16
1360	[K].IVSSSDVGHDEYSTQSLVK.[K]		8.81171e-08	2	Q01082	2050.99
1361	[K].LVTLPVSFAQLK.[N]		7.34747e-05	1	Q96AG4	1315.8
1362	[K].LVTSIGDVVNHDPVVGDRLK.[V]		8.83802e-06	1	P11216	2133.17
1363	[K].LDQDLNEVK.[A]		0.000159817	1	Q9UQE7	1073.55
1364	[K].LDPVEQGQEDTVAPEVAAEK.[P]		4.41405e-06	1	Q9Y232	2125.03
1365	[K].IVVNLTGRLNK.[-VC]		7.24964e-05	2	P62244	1226.76
1366	[K].LVWIPSERHGFEAASIK.[E]		0.000121857	1	P35580-4	1940.04
1367	[K].LVTEMGTYATQSALSSSRPTK.[K]		0.000151029	2	P53618	2228.12
1368	[K].IDSEGGVSANHTSRATSTATSGFAGAIGQK.[L]		1.25885e-05	1	P51659-2	2878.39
1369	[K].LVSDEMVVELIEK.[N]		5.51604e-05	1	P54819	1503.8
1370	[K].LDSPAGTALSPSGHTK.[L]		2.58485e-07	2	P32322-3	1538.78
1371	[K].LDYDEDASAMLK.[E]		9.08186e-06	1	P50502	1370.61
1372	[K].LDWARERLEQQVPVNQVFGQDEMIDVIGVTK.[G]		2.65831e-09	2	P39023	3612.85
1373	[K].IVQAEGEAEAAK.[M]		3.62914e-05	1	Q99623	1215.62
1374	[K].IDVSIEAASGGK.[A]		6.22631e-05	1	P09622	1146.6
1375	[K].LDVRDTAYPETNDAIPMISK.[L]		4.10484e-06	1	Q9UQE7	2249.11
1376	[K].LVQDVANNTNEEAGDGTTTATVLARSIAK.[E]		4.18283e-07	2	P10809	2959.5
1377	[K].IVQMTEAEVRGLCIK.[S]	1xCarbamidomethyl [C13]	1.6597e-05	1	P62140	1746.92
1378	[K].IVQTYHVNMAGTNPYTTITPQEINGK.[W]		1.94082e-06	1	P12814-4	2890.44
1379	[K].IVRASNGDAWVEAHGK.[L]		1.09529e-06	3	P38646	1709.87
1380	[K].IDTIEIITDRQSGK.[K]		3.30118e-06	2	P22626	1588.85
1381	[K].LVRGDAHECFVSPVAK.[A]	1xCarbamidomethyl [C9]	1.48869e-05	1	B7ZM99	1784.91
1382	[K].IVRGDQPAASGDSDDDEPPPLPRLK.[R]		2.83058e-07	5	O00264	2645.32
1383	[K].LDSSPSVSSTLAAK.[D]		1.39329e-06	1	E7ETY2	1362.71
1384	[K].LVRPPVQVYGIEGRYATALYSAASK.[Q]		1.23622e-05	2	P48047	2709.47
1385	[K].LVRSVTVVEDDEDEDGDDLLHHHHVSGSRR.[-]		1.90756e-08	1	P02545-2	3423.63
1386	[K].LWALQDFSCLK.[T]	1xCarbamidomethyl [C9]	3.59654e-05	1	Q12788	1380.7
1387	[K].LDPHNHVLYSNRSAAYAK.[K]		2.00741e-05	3	P31948-2	2056.04
1388	[K].IWCFGPDGTGPNILTDITK.[G]	1xCarbamidomethyl [C3]	4.29836e-07	1	P13639	2105.04
1389	[K].IWDLQGSEEPVFRAK.[N]		1.45801e-06	1	Q6RFH5	1774.91
1390	[K].LDEIYVAGLVAHSDLDERAIEALK.[E]		8.93257e-08	1	O60506	2640.39
1391	[K].LYGSAGPPPTGEEDTAEK.[D]		6.71283e-09	2	P11021	1818.84
1392	[K].IDEAESLNDEELEEK.[E]		4.66113e-06	1	O60264	1762.79
1393	[K].LYHDPNVNGGTELEPVEGNPYRRIWK.[I]		1.39717e-05	1	P57740	3053.52
1394	[K].LYIGNLNESVTPADLEK.[V]		6.17579e-06	1	Q9NZI8	1875.97
1395	[K].IYNSIYIGSQDALIAHYPRIYNDDK.[N]		8.95912e-06	2	O75533	2942.47
1396	[K].LYPAAVDTIVAIMAEGK.[Q]		0.000107222	1	Q9ULC4-3	1761.95
1397	[K].LYPNMTAVLLHNTQLDQRK.[I]		7.75644e-07	1	Q8TCS8	2255.2
1398	[K].IYQEEEMPESGAGSEFNRK.[L]		5.19754e-06	1	P35269	2200.98
1399	[K].IYQRAFGGQSLK.[F]		5.27376e-05	2	P31040	1367.74
1400	[K].LDDANDAGGRNSTECTLILTEGDSAK.[T]	1xCarbamidomethyl [C15]	2.57314e-07	1	P11388-4	2723.24
1401	[K].IDCDNLEQYFIQQGGGPDKK.[G]	1xCarbamidomethyl [C3]	4.70364e-06	1	Q92499	2325.08
1402	[K].LYRAALETDENLLLCAPTGAGK.[T]	1xCarbamidomethyl [C15]	1.67916e-07	1	O75643	2376.22
1403	[K].IDATSASVLASRFDVSGYPTIK.[I]		3.43884e-06	1	P13667	2298.2
1404	[K].LYRETNEPVK.[T]		4.00765e-05	2	P12956	1248.66
1405	[K].LDEMEFNPVQQPQLNEK.[V]		6.67105e-06	1	Q9Y2W2	2058.98
1406	[K].IVNSAQTGSFK.[Q]		0.000129023	1	O75964	1151.61
1407	[K].IDEPLEGSEDRIITITGTQDQIQNAQYLLQNSVK.[Q]		5.01592e-07	2	P61978-2; P61978-3	3829.95
1408	[K].IDESSLTGESDHVK.[K]		3.45449e-06	1	P23634; P20020	1516.71
1409	[K].IDNSQVESGSLEDDWDFLPPKK.[I]		3.86568e-05	1	P27797	2519.19
1410	[K].IDNSQVESGSLEDDWDFLPPK.[K]		0.000161912	1	P27797	2391.1
1411	[K].LDITTLTGVPEEHIK.[T]		1.49545e-05	1	O43181	1665.91
1412	[K].LDLTENLTGSK.[R]		4.38553e-05	1	P46013	1190.63
1413	[K].IWEQIQPDLHTNDECVATYK.[G]	1xCarbamidomethyl [C15]	1.68601e-06	1	Q12904-2	2460.15
1414	[K].IWHHTFYNELRVAPEEHPVLLTEAPLNPK.[A]		6.4041e-06	2	P60709; P63261	3450.8
1415	[K].IDIIPNPQERTLTLVDTGIGMTK.[A]		5.69596e-07	2	P08238	2525.36
1416	[K].IWNVIYEENCFKPQTIK.[R]	1xCarbamidomethyl [C10]	1.58217e-06	1	Q96HE7	2182.1
1417	[K].IWRRSYDVPPPPMEPDHPFYSNISK.[D]		2.39158e-06	3	P18669	3028.48
1418	[K].LWTLVSEQTRVNAAK.[N]		4.54089e-08	3	P46776	1715.94
1419	[K].LYAVHQEGNK.[N]		7.58081e-05	2	P50990	1158.59
1420	[K].IYEFPETDDEEENK.[L]		2.21759e-05	1	E7EPK1	1757.74
1421	[K].LYEQHHVVQDMLVPMK.[C]		8.62704e-05	1	Q15392	1966.99
1422	[K].LDGEASINNRK.[G]		5.64126e-05	1	O95433	1216.63
1423	[K].LYGLLDPSVFHVK.[Y]		2.97529e-05	1	Q9BVI4	1487.83
1424	[K].LDEREAGITEK.[V]		1.70543e-05	1	P60174	1260.64
1425	[K].LTFSCLGGSDNFK.[H]	1xCarbamidomethyl [C5]	2.03485e-05	1	A0A087WYT3	1445.67
1426	[K].LVNANGEAVYCK.[F]	1xCarbamidomethyl [C11]	1.05004e-05	1	P04040	1337.65
1427	[K].IVMEAIQQASVAK.[K]		4.18005e-06	1	Q8TCS8	1387.76
1428	[K].LELEQTYQAK.[L]		8.97945e-05	1	Q03252	1222.63
1429	[K].IEHTYTGGVDSDLGEAMSDCDPDGPLMCHTTK.[M]	2xCarbamidomethyl [C20; C28]	9.56219e-08	1	Q15029	3509.46
1430	[K].LTQDQDVDVK.[Y]		2.11568e-06	1	P30153	1160.58
1431	[K].ITQDTLYWNNYK.[TP]		0.000118158	1	Q8TED0	1558.75
1432	[K].IEHGALVHHSGTITCLK.[F]	1xCarbamidomethyl [C15]	2.37332e-05	1	Q9NWT1	1872.97
1433	[K].LTQTSGETTHTHTEPTGDGK.[S]		1.41883e-06	1	P46013	2097.97
1434	[K].LTPLSHEVISRQATINIGTIGHVAHGK.[S]		1.99834e-05	1	P41091	2849.57
1435	[K].LTRAQFEGIVTDLIRRTIAPCQK.[A]	1xCarbamidomethyl [C21]	5.69596e-07	2	P38646	2686.48
1436	[K].LTREEGTPLTLYYSHWRK.[L]		3.37898e-07	2	Q9Y3T9	2250.17
1437	[K].IEFLQSHENQEIYQK.[A]		1.24748e-05	2	P52294	1905.93
1438	[K].IEEVSDTSSLQPQASLK.[Q]		0.000112562	1	Q9H6T3	1831.93
1439	[K].LTRNNFAVGYRTGDFQLHTNVNDGTEFGGSIYQK.[V]		1.43829e-06	2	P45880	3819.85
1440	[K].LTRTSGETTQTHTEPTGDSK.[S]		2.85672e-05	2	P46013	2147.02
1441	[K].LTSDSTVYDYAGK.[N]		2.45763e-06	1	O14548	1419.66
1442	[K].LTRDQWEDRIQVWHAEHRGMLK.[D]		4.4252e-05	2	E7EQR4	2804.42
1443	[K].LTPFMLGALVAMYEHK.[I]		1.72095e-05	1	P06744	1820.94
1444	[K].IELLGSYDPQK.[Q]		9.64082e-05	1	P24666	1262.66
1445	[K].LEIMEFVNFLK.[N]		3.81374e-05	1	Q9Y4W6	1382.74
1446	[K].LERALLVTASQCQQPAENK.[L]	1xCarbamidomethyl [C12]	2.20503e-07	2	Q01518	2156.11
1447	[K].ITGEAFVQFASQELAEK.[A]		3.28611e-05	1	P52597	1867.94
1448	[K].LTGMAFRVPTANVSVVDLTCRLEK.[P]	1xCarbamidomethyl [C20]	1.04279e-08	2	P04406	2677.42
1449	[K].LTHAAPCMLFMK.[G]	1xCarbamidomethyl [C7]	0.000168354	1	O76003	1419.69
1450	[K].LTLHGLQQYYVK.[L]		2.68047e-07	2	O00148; Q13838-2	1462.81
1451	[K].LEQFVSILMASIPLPDK.[A]		3.86568e-05	1	P00491	1901.05
1452	[K].LEQASGASSSQEAGSSQAAK.[E]		1.85467e-06	1	E7EQB3	1893.88
1453	[K].ITLPVDFVTADK.[F]		0.00011356	1	P00558	1318.73
1454	[K].IENVPTGPNNK.[P]		0.000134219	1	O43447	1182.61
1455	[K].LENRQEARPEPARLKPPVHYNGPSK.[A]		5.36938e-05	1	P55265-4	2883.53
1456	[K].LENGEIETIARFGSGPCK.[T]	1xCarbamidomethyl [C17]	1.97639e-06	1	Q9HDC9	1977.97
1457	[K].LTLSALVDGK.[S]		8.03352e-05	1	P45880	1016.6
1458	[K].ITISSLQDLTLYNPERTITVK.[G]		1.49545e-05	1	Q9NZI8	2405.33
1459	[K].ITITNDQNRLTPEEIERMVNDAEK.[F]		2.64542e-05	1	P11021	2829.4
1460	[K].LENARLSSEMNTSTVNSAREELMESRMRIESLSSQLSNLQK.[E]		8.14168e-05	1	P20700	4669.3
1461	[K].LEERGVAENSVVISNGDINLSLRK.[A]		3.01466e-06	1	P38432	2612.4
1462	[K].ITSEMGSASQANIRLTSLK.[K]		8.30661e-08	2	Q9H583	2007.05
1463	[K].LTTEATQTPVSNK.[K]		2.41665e-05	2	Q9BXS6	1389.72
1464	[K].LTTPTYGDLNHLVSATMSGVTTCLRFPGQLNADLRK.[L]	1xCarbamidomethyl [C23]	4.27601e-06	2	P07437; P68371	3948.01
1465	[K].LVGYSTFSHRALQGTIAK.[N]		4.17353e-05	1	Q99797	1949.06
1466	[K].IVHAFDMEDLGDK.[A]		6.06108e-05	1	Q9NZ45	1489.7
1467	[K].IVHDYRQGIVPPGLTENELWRAK.[Y]		3.07287e-08	3	Q9H9B4	2691.44
1468	[K].LVHSYPYDWRTK.[K]		8.89994e-05	2	Q9NSE4	1564.79
1469	[K].IVKPNGEKPDEFESGISQALLELEMNSDLK.[A]		1.15495e-05	1	P62081	3330.68
1470	[K].IVLAGCVPQAQPRQDYLK.[G]	1xCarbamidomethyl [C6]	2.62161e-05	1	Q5VV42	2056.1
1471	[K].LVLIRHGESAWNLENRFSGWYDADLSPAGHEEAK.[R]		9.05127e-07	3	P18669	3867.88
1472	[K].IEALQNHENESVYK.[A]		4.00765e-05	2	P52292	1673.81
1473	[K].IEAINQAIANEYEVRRK.[L]		3.91833e-05	2	Q8NCA5	2017.08
1474	[K].LVINGNPITIFQERDPSK.[I]		6.83322e-08	2	P04406	2041.11
1475	[K].IVLNSIEQYQAHVSGFK.[H]		7.85473e-06	1	Q9UL40-2	1933.02
1476	[K].LVINTEEVFRPYAK.[H]		1.59339e-05	1	P78527	1678.92
1477	[K].IVLRGVTNDQVDPSVDVLK.[A]		2.20758e-05	1	Q9Y2P8	2067.14
1478	[K].LEAELLQIEERHQEK.[K]		8.43711e-05	2	Q969G3	1864.98
1479	[K].IVLRLECVEPNCRSK.[R]	2xCarbamidomethyl [C7; C12]	2.54853e-06	2	J3KQN4	1872.98
1480	[K].LVGYLDRNLEK.[N]		0.000162616	2	C9JIZ6	1319.73
1481	[K].LEAAVRIVPEWQDYDQEIK.[Q]		1.00348e-05	1	Q9NYU2	2302.17
1482	[K].IVGAPMHDLLLWNNATVTTCHSK.[T]	1xCarbamidomethyl [C20]	3.86568e-05	2	P11586	2578.29
1483	[K].LVEQLDIEETEQSK.[L]		5.59344e-07	1	Q92552-2	1660.83
1484	[K].LTVAENEAETK.[L]		0.000105342	1	P07814	1204.61
1485	[K].IEELDQENEAALENGIK.[N]		8.08649e-09	2	A8MXP9	1914.93
1486	[K].ITVPGNFQGHSGAQCITCSYK.[A]	2xCarbamidomethyl [C15; C18]	0.000149067	2	Q08945	2325.08
1487	[K].LEEGEVAMGRVVK.[V]		1.01723e-05	2	Q14690	1416.75
1488	[K].IVAERPGTNSTGPAPMAPPRAPGPLSK.[Q]		8.34092e-07	3	Q13263	2669.42
1489	[K].LVCSGENDNHGQIANLPSAVTSDQK.[S]	1xCarbamidomethyl [C3]	4.79326e-07	1	Q8WYP5-2	2654.25
1490	[K].IVDRIDNDGDGFVTTEELK.[T]		8.84809e-07	1	Q15293	2136.05
1491	[K].LEECVRSIQADGLVWGSSK.[L]	1xCarbamidomethyl [C4]	1.70219e-07	2	P24534	2134.06
1492	[K].LEEANGNTQMVEK.[I]		2.08706e-06	1	O94906	1462.68
1493	[K].IEDVPAPSTSADK.[V]		8.51259e-05	1	P49321	1329.65
1494	[K].IEDTVFHVFDK.[V]		0.000157063	1	Q9Y2L1	1349.67
1495	[K].LVEALCAEHQINLIK.[V]	1xCarbamidomethyl [C6]	1.36936e-08	2	P25398	1750.95
1496	[K].LEDSEVRSVASNQSEMEFSSLQDMPK.[E]		4.19238e-05	1	Q8N163; G3V119	2943.33
1497	[K].IEDLSQQAQLAAAEK.[F]		1.41413e-09	1	E9PAV3	1614.83
1498	[K].LVENGGMFVCK.[T]	1xCarbamidomethyl [C10]	0.000120789	1	O00267	1253.6
1499	[K].LEDIFQQEFSTPSRK.[G]		3.36114e-05	1	Q9H4L4	1824.91
1500	[K].LYRSIGEYDVLRGIFTSEIGTK.[Q]		3.12687e-05	1	P78527	2517.33
1501	[K].LGIHEDSQNRK.[K]		1.59339e-05	2	P07900-2	1296.67
1502	[K].LRSDAGLESDTAMK.[K]		3.42237e-05	2	Q9NR30	1493.73
1503	[K].LIHPDEDISLEERRAQLPK.[Y]		0.000150372	2	O43670-2	2259.21
1504	[K].LNQVARQQSHFAMMHGGTGFAGIDSSSPEVK.[G]		8.7026e-11	2	Q15365	3287.57
1505	[K].LNQVCFDDDGTSSPQDRLTLSQFQK.[Q]	1xCarbamidomethyl [C5]	3.90742e-07	1	H3BVG0	2899.35
1506	[K].INQVFHGSCITEGNELTK.[T]	1xCarbamidomethyl [C9]	1.42593e-07	2	P78527	2046.99
1507	[K].INRTLETANCMSSQTK.[N]	1xCarbamidomethyl [C10]	6.0647e-06	2	P50416	1853.88
1508	[K].LNSPEETAFQTPK.[S]		2.04021e-06	1	Q9BTX1	1461.72
1509	[K].LILACIMGYFAGK.[L]	1xCarbamidomethyl [C5]	1.19761e-05	1	Q9NX40	1456.77
1510	[K].ILGSGISSSSVLHGMVFK.[K]		1.58937e-06	1	P50990	1818.98
1511	[K].LLGRQQPDTELEIQQK.[C]		8.79802e-06	2	Q9NSE4	1896.02
1512	[K].LNTLLQRAPQCLGK.[F]	1xCarbamidomethyl [C11]	1.6632e-06	2	Q00839-2; Q00839	1611.9
1513	[K].LNTQEIFDDWARK.[V]		1.69772e-05	1	Q14204	1635.81
1514	[K].IIGHFYASQMAQRK.[I]		8.45532e-07	1	Q9NZI8	1649.86
1515	[K].LLGGVTIAQGGVLPNIQAVLLPK.[K]		3.25657e-05	1	Q8IUE6; P16104	2271.38
1516	[K].LNVRTTHYTPLACGSNPLK.[R]	1xCarbamidomethyl [C13]	8.00693e-07	2	O60832	2142.11
1517	[K].LLGRVTIAQGGVLPNIQAVLLPK.[K]		1.3807e-06	1	Q7L7L0; P04908	2370.46
1518	[K].INQMATAPDSQRLK.[L]		5.92864e-06	2	Q9UQE7	1572.82
1519	[K].ILLANFLAQTEALMRGK.[S]		4.14502e-07	1	P06744	1889.07
1520	[K].ILIANTGMDTDK.[I]		1.10375e-05	1	P78371	1291.66
1521	[K].LNEQQSVLQRIAAPNMK.[A]		1.62253e-05	1	Q14683	1940.04
1522	[K].LNEQVTQEQPLK.[D]		1.2877e-05	1	Q14690	1426.75
1523	[K].LNESTFDTQITK.[K]		1.47526e-05	1	P78527	1396.7
1524	[K].INFDSNSAYRQK.[K]		6.03396e-05	1	A0A2R8Y6Y7	1442.7
1525	[K].INHEGEVNRARYMPQNPHIIATK.[T]		3.61281e-05	1	Q16576-2	2688.38
1526	[K].INHSNNAIVKPPEMTPQAAAK.[E]		1.64816e-06	1	Q8WXA9-2	2231.16
1527	[K].LNIARNEQDAYAINSYTRSK.[A]		1.86474e-08	2	P24752	2327.17
1528	[K].LNISFPATGCQK.[L]	1xCarbamidomethyl [C10]	3.7795e-05	1	P62753	1335.67
1529	[K].INMNGINNSSGMVDARSIPVLAK.[W]		6.64085e-06	1	Q15819	2401.23
1530	[K].INNFSADIK.[LD]		8.78197e-05	1	P13797	1021.53
1531	[K].LLIEMEQRLEQGQAIDDLMPAQK.[-]		1.44005e-09	1	P12277	2669.36
1532	[K].LNNQARFILEK.[I]		2.20758e-05	1	Q02880-2; P11388-4	1345.76
1533	[K].INNQLRRNEQNGAAAHVIAEDVK.[L]		4.24942e-05	2	P24928	2560.33
1534	[K].INNVIDNLIVAPGTFEVQIEEVRQVGSYK.[K]		0.000149718	1	Q12905	3244.72
1535	[K].INQGWLDSSRSLMEQDVK.[E]		8.62704e-05	1	Q96AC1-3	2106.03
1536	[K].LNWLSVDFNNWK.[D]		4.44517e-05	1	A0A087WYT3	1535.76
1537	[K].LLGEIMEHRFK.[T]		5.25011e-05	1	Q96SB8-2	1372.74
1538	[K].IPDWFLNRQK.[D]		0.0001427	1	P62269	1316.71
1539	[K].LPEHPEGGEPEDDEAPAK.[G]		0.000129591	2	Q9NX58	1916.85
1540	[K].LPNLTHLNLSGNK.[L]		1.73661e-05	1	Q92688	1420.79
1541	[K].LPQPVQPDPVSHCK.[E]	1xCarbamidomethyl [C13]	4.74653e-06	1	P05556	1601.81
1542	[K].ILEHMPVSNQKPDTDEAEDPEK.[M]		4.41884e-08	2	Q9BUQ8	2522.17
1543	[K].IPRDLYEDELVPLFEK.[A]		3.45657e-07	2	O43390	1976.04
1544	[K].LLEGEETRFSTFAGSITGPLYTHRPPITISSK.[I]		5.61599e-05	1	P07197	3505.83
1545	[K].LLEGEESRLESGMQNMSIHTK.[T]		0.000164746	2	P05787-2	2389.15
1546	[K].IPRHELTEISNVDVETQSGK.[T]		9.30124e-07	1	Q09666	2252.15
1547	[K].LPSDVVTAVRGK.[G]		1.67481e-05	2	P04181	1241.72
1548	[K].LPTAPFGCAPGTSFLQVTPPTSQNTTARNPRK.[S]	1xCarbamidomethyl [C8]	0.000178085	1	Q8ND82	3412.74
1549	[K].IPVGPETLGRIMNVIGEPIDERGPIK.[T]		0.000180404	1	P06576	2800.54
1550	[K].LLEEERRLQGQLEQGDDTAAERLEK.[V]		3.77098e-09	1	Q8NE71	2926.49
1551	[K].LIEECISQIVLHK.[N]	1xCarbamidomethyl [C5]	8.43711e-05	1	A0A0G2JH68	1581.87
1552	[K].LLEDRIAEFTTNLTEEEEK.[S]		4.07203e-08	1	P35579	2280.12
1553	[K].ILEDNSIPQVK.[D]		1.76037e-05	1	P11177	1255.69
1554	[K].LPYDVTPEQALAHEEVK.[T]		1.47198e-07	1	P46940	1938.98
1555	[K].LPILRSNPEDQILYQTERYNEETFGYEVPIK.[E]		2.75527e-05	2	Q14165	3754.9
1556	[K].LNEGVVEFASYGDLK.[N]		0.000103036	1	Q13243	1640.82
1557	[K].LPIFFFGTHETAFLGPK.[D]		9.16463e-06	1	O75475	1922.02
1558	[K].IPGLNSPIPESCSFGYHAGGWGKPPVDETGK.[P]	1xCarbamidomethyl [C12]	5.66561e-06	1	Q13435	3254.56
1559	[K].IPEINSSDMSAHVTSPSGRVTEAEIVPMGK.[N]		7.85636e-05	1	O75369-8	3139.54
1560	[K].LLFEGAGSNPGDK.[T]		9.55563e-05	1	F5GYQ1	1304.65
1561	[K].IPEISIQDMTAQVTSPSGK.[T]		1.13419e-05	1	P21333	2002.02
1562	[K].IPEIWEGHNIADYIDPAIMK.[K]		4.9053e-08	1	Q9BZE4	2325.16
1563	[K].IPETLEEDQQFMLK.[K]		3.9007e-05	1	Q9UGP8	1720.85
1564	[K].LPETNLFETEETRK.[I]		2.02566e-05	1	Q15046-2	1706.86
1565	[K].LIETTANMNSSYVK.[F]		1.80483e-06	1	P46100	1570.78
1566	[K].IIETLTQQLQAK.[G]		1.77235e-06	1	Q9UHV9	1385.8
1567	[K].LLESRYHQIGSGK.[C]		1.98033e-05	3	O14979-2	1487.8
1568	[K].LLESDYFRYYK.[V]		3.84829e-05	1	Q96HE7	1496.74
1569	[K].LPGGELNPGEDEVEGLK.[R]		1.69772e-05	1	O43809	1752.87
1570	[K].IPGGIIEDSCVLRGVMINK.[D]	1xCarbamidomethyl [C10]	1.90988e-05	1	P49368	2071.1
1571	[K].LPGHAGSINEVAFHPDEPIIISASSDK.[R]		2.9891e-07	2	Q96DI7	2801.41
1572	[K].LLEQRAEQLAAEAERDQPLRAQSK.[I]		1.00804e-05	1	Q9HCS7	2750.45
1573	[-K].LLEPVLLLGK.[E]		0.000176554	1	P62249	1094.72
1574	[K].LPIDVTEGEVISLGLPFGK.[V]		9.72674e-05	1	A0A0U1RRM4	1984.1
1575	[K].ILEALASSEDVRK.[L]		0.000136592	1	Q9UIQ6	1430.78
1576	[K].LNECVDHTPK.[L]	1xCarbamidomethyl [C4]	0.000123476	2	P78417	1212.57
1577	[K].LNDRVMRVEYHFLSPYVSPK.[E]		5.32136e-05	1	P02786	2450.26
1578	[K].LLQVASPFLEPHLVRMAK.[V]		8.84809e-07	1	O75694	2049.17
1579	[K].LITSNTDASDGDSVALVK.[E]		7.78656e-05	1	Q14789-2	1805.91
1580	[K].IIVDTYGGWGAHGGGAFSGK.[D]		7.10857e-06	1	P31153	1949.95
1581	[K].LLVDVDESTLSPEEQK.[E]		7.051e-07	1	O75533	1801.91
1582	[K].LLVEHQAISFMLAEMAMK.[V]		1.60063e-05	1	Q5T4U5	2062.05
1583	[K].LLVGSEDYGRDLTGVQNLRK.[K]		1.34742e-05	2	A0A0D9SGF6	2233.19
1584	[K].LITQTFSHHNQLAQK.[T]		3.66448e-06	2	Q9Y266	1765.93
1585	[K].LIQQLRQQSAQSQVSTTAENK.[T]		7.97398e-08	3	Q9H0A0	2358.24
1586	[K].LLYDLADQLHAAVGASRAAVDAGFVPNDMQVGQTGK.[I]		8.63983e-06	1	P13804	3698.86
1587	[K].IIYIAPMRSLVQEMVGSFGK.[R]		2.7059e-05	1	O75643	2239.2
1588	[K].ILQERAVLGANDPEK.[N]		1.22696e-06	2	Q15738	1652.9
1589	[K].LIQEQHPEEELIK.[T]		6.31751e-06	2	A0A0D9SGF6	1605.85
1590	[K].ILQDIASGSHPFSQVLK.[E]		9.13769e-08	1	P28331-2	1840
1591	[K].LLQDFFNGRDLNK.[S]		4.40532e-05	1	A0A0G2JIW1	1579.82
1592	[K].LLVQRASVGAK.[N]		1.00348e-05	1	P26368	1141.71
1593	[K].LLRDDEAHLQEDQGEEECFHDCSASFEEEPGADK.[V]	2xCarbamidomethyl [C18; C22]	8.5618e-06	1	Q99614	3992.65
1594	[K].LLTQGFTNWTK.[R]		8.62704e-05	1	B7ZLQ5	1308.69
1595	[K].LLTQGFTNWNK.[R]		4.82026e-05	1	O60264	1321.69
1596	[K].LISSDGHEFIVK.[R]		5.90016e-05	1	Q15369	1344.72
1597	[K].IISSDRDLLAVVFYGTEK.[D]		1.77319e-07	1	P12956	2026.09
1598	[K].LISVETDIVVDHYK.[E]		1.50907e-05	1	Q12931	1630.87
1599	[K].LLSAAYITSHLK.[T]		0.000168354	1	Q14119	1316.76
1600	[K].LISWYDNEFGYSNRVVDLMAHMASK.[E]		9.29019e-06	2	P04406	2946.39
1601	[K].LIRSNLVDNTNQVEVLQRDPNSPLYSVK.[S]		5.80272e-08	1	H3BQK0	3211.71
1602	[K].LLSYASYCIEHGDLELAAK.[F]	1xCarbamidomethyl [C8]	2.56012e-06	2	Q16891-2	2153.06
1603	[K].ILRQLHQSCQTDDGEDDLK.[K]	1xCarbamidomethyl [C9]	2.56148e-07	1	P61201-2	2271.07
1604	[K].LLTDGYACEVRCQNIYLTTGYAGSK.[N]	2xCarbamidomethyl [C8; C12]	4.30723e-05	1	O15226-2	2853.35
1605	[K].ILTERGYSFTTTAEREIVRDIK.[E]		7.92676e-05	2	P60709; P63261	2598.39
1606	[K].LIRLMEEIMSEK.[E]		2.64542e-05	1	J3KTA4	1491.79
1607	[K].ILTFDQLALDSPK.[G]		2.98741e-06	1	J3QQ67	1460.8
1608	[K].LLRHHYEQQQEDLARNLGK.[G]		5.03875e-07	3	Q14839-2	2348.22
1609	[K].LITPAVVSERLK.[I]		9.55563e-05	2	P62851	1325.82
1610	[K].LLRFQSSHHPTDITSLDQYVERMK.[E]		0.000147772	2	P14625	2901.47
1611	[K].IMASSPDMDLATVSALRK.[M]		6.11999e-06	1	P32322-3	1905.98
1612	[K].ILQCYRENTHQTLK.[C]	1xCarbamidomethyl [C4]	5.27376e-05	3	Q9NX63	1803.92
1613	[K].LMCPQEIVDYIADK.[K]	1xCarbamidomethyl [C3]	9.46028e-06	1	O14561	1694.81
1614	[K].LLQALAQYQNHLQEQPRK.[A]		6.12518e-07	3	Q9BQG0-2	2178.18
1615	[K].LIMRFDDTNPEK.[E]		2.53992e-05	1	P07814	1478.73
1616	[K].IMQSSSEVGYDAMAGDFVNMVEK.[G]		6.592e-09	2	P10809	2508.11
1617	[K].LLMMAGIDDCYTSARGCTATLGNFAK.[A]	2xCarbamidomethyl [C10; C17]	1.83046e-07	1	P15880	2837.31
1618	[K].LIMLVNEFYYGRHEGVTEK.[E]		1.25885e-05	1	Q8ND82	2298.16
1619	[K].IMRDPDTGNSK.[G]		0.000181183	2	Q15427	1233.59
1620	[K].LMVQRTTAHFPHPPQCTLLVK.[D]	1xCarbamidomethyl [C16]	1.73661e-05	1	Q8N766	2474.32
1621	[K].ILMADADGATK.[F]		0.000100779	1	Q9Y673	1105.56
1622	[K].LILYQEAAATNGRVSSSYPVEPK.[K]		2.0776e-06	2	Q9BTX1	2493.3
1623	[K].LNATNIELATVQPGQNFHMFTK.[E]		9.69334e-08	1	P28066	2474.25
1624	[K].LIIVEGCQRQGAIVAVTGDGVNDSPALK.[K]	1xCarbamidomethyl [C7]	6.38577e-09	2	P05023	2880.52
1625	[K].LNCQVIGASVDSHFCHLAWVNTPK.[K]	2xCarbamidomethyl [C3; C15]	5.29682e-07	1	Q06830	2753.33
1626	[K].LNDGSQITYEK.[C]		8.52304e-06	1	O95831	1267.62
1627	[K].LNDHFPLVVWQTGSGTQTNMNVNEVISNRAIEMLGGELGSK.[I]		1.18143e-05	1	P07954-2	4456.2
1628	[K].LLLSSETPIEGK.[N]		0.000148418	1	Q9HDC9	1286.72
1629	[K].LIIRHLASDAIINENYDYLK.[G]		2.30836e-08	1	P52948	2374.28
1630	[K].ILNAHMDSLQWIDQNSALLQRK.[V]		6.76866e-07	2	P37198	2594.35
1631	[K].LLLPWLEARIHEGCEEPATHNALAK.[I]	1xCarbamidomethyl [C14]	9.89923e-06	2	A0A087WVQ6	2868.48
1632	[K].IMQNTDPHSQEYVEHLK.[D]		5.56579e-05	1	B5ME19	2068.98
1633	[K].LMQLVDHRGGGGGGGK.[G]		0.000124567	2	A0A1W2PQ51	1538.79
1634	[K].LLPTRRQTMLFSATQTRK.[V]		3.46903e-05	2	Q9NVP1	2148.21
1635	[K].IIPTLEEYQHYK.[G]		6.03396e-05	3	P61978-3	1533.79
1636	[K].IIPTLEEGLQLPSPTATSQLPLESDAVECLNYQHYK.[G]	1xCarbamidomethyl [C29]	5.08677e-08	1	P61978-2	4055.03
1637	[K].ILPTLEAVAALGNK.[V]		6.39597e-05	2	Q12905	1409.84
1638	[K].LMCSLCHCPGATIGCDVK.[T]	4xCarbamidomethyl [C3; C6; C8; C15]	8.01027e-08	1	Q8IWS0	2078.89
1639	[K].LLPQLTYLDGYDRDDK.[E]		0.00017353	2	P39687	1924.97
1640	[K].LMDVGLIAIR.[-]		7.34747e-05	1	P31948-2	1100.65
1641	[K].LMEDRIAECSSQLAEEEEK.[A]	1xCarbamidomethyl [C9]	2.11568e-06	2	P35580-4	2267.02
1642	[K].LMELHGEGSSSGK.[A]		1.32e-07	2	P61247	1331.63
1643	[K].IMGVAGGLTNLSK.[M]		6.659e-05	1	Q8WWY3	1260.7
1644	[K].IMGVLTHLDSFK.[H]		1.85869e-05	1	Q14692	1360.73
1645	[K].IMLDSSNLQHQK.[I]		0.000120258	2	Q9Y2L1	1413.72
1646	[K].LMIEMDGTENK.[S]	1xOxidation [M5]	0.000100334	1	P06733	1296.58
1647	[K].IMIMTDQDQDGSHIK.[G]		6.85517e-06	1	Q02880-2; P11388-4	1731.8
1648	[K].IMIMTDQDQDGSHIK.[G]	1xOxidation [M2]	1.02185e-05	2	Q02880-2; P11388-4	1747.8
1649	[K].LLNDEDPVVVTK.[A]		4.49492e-06	1	P14923	1341.73
1650	[K].LGIHEDSTNRRRLSELLRYHTSQSGDEMTSLSEYVSRMK.[E]		1.58217e-06	3	P08238	4582.25
1651	[K].LQAFSAAIESCNK.[A]	1xCarbamidomethyl [C11]	2.3626e-05	1	Q02790	1438.7
1652	[K].LQANISTGVSK.[I]		7.21731e-05	1	O75691	1117.62
1653	[K].IREEYPDRIMNTFSVVPSPK.[V]		0.00016618	3	P07437; P68371	2378.22
1654	[K].IHAREIFDSRGNPTVEVDLFTSK.[G]		2.83102e-05	4	P06733	2631.35
1655	[K].IRELESQISELQEDLESERASRNK.[A]		5.54288e-07	1	P35579	2859.44
1656	[K].LREIVGASTNWRDHVK.[A]		1.12906e-05	1	Q9Y305-4	1881.01
1657	[K].LREMESNWVSLVSK.[N]		0.00011306	1	O75934	1677.86
1658	[K].LRENQLPRIQAGDPVARYFGIK.[R]		6.45352e-05	1	P19388	2541.4
1659	[K-].LRDYIWNTLNSGRVVPGYGHAVLRK.[T]		2.35923e-06	3	O75390	2884.57
1660	[K].LREQVEERLSFYETGEIPRK.[N]		2.46077e-05	1	O00567	2479.29
1661	[K].IGSTIDDTISK.[F]		1.6299e-05	1	Q14677-3	1149.6
1662	[K].IREYFGEFGEIEAIELPMDPK.[L]		4.97258e-08	1	Q99729-4	2483.22
1663	[K].LGSRLYGPSSVSFADDFVRSSK.[Q]		2.34975e-07	1	P50454	2375.2
1664	[K].LGSLVENNERVFDHK.[Q]		3.28611e-05	1	B5ME19	1756.9
1665	[K].IREYFGGFGEVESIELPMDNK.[T]		8.00693e-07	2	Q14103	2430.16
1666	[K].IGSLIDVNQSK.[D]		5.15658e-05	1	P61326	1173.65
1667	[K].IRETGERPSNEEIMRFSK.[L]		0.000155027	1	O95202	2179.09
1668	[K].LRDLHPDLEGQLK.[E]		4.04393e-05	1	Q9NYU2	1533.84
1669	[K].LHDETLTYLNQGQSYEIRMLDNRK.[LM]		1.58619e-05	1	Q9NZI7	2937.45
1670	[K].IRDEMVATEQERTPLQQK.[L]		1.00977e-07	1	P16615	2172.11
1671	[K].IQVHYYEDGNVQLVSHK.[D]		9.12315e-06	2	P52907	2029.01
1672	[K].IQVTPPGFQLVFLPFADDK.[R]		0.00012402	1	P12956	2132.14
1673	[K].LHLGFIEIREK.[L]		1.79255e-05	1	Q96HJ9-2	1354.78
1674	[K].IHIDLPNEQARLDILK.[I]		2.48313e-05	1	A0A087X2I1	1888.07
1675	[K].LQVVGRAGTGVDNVDLEAATRK.[G]		5.39608e-08	2	O43175	2269.23
1676	[K].LHGGTPANFLDVGGGATVHQVTEAFK.[L]		1.05004e-05	1	A0A2R8Y6Y7	2623.33
1677	[K].LHGELQDRK.[R]		0.00011973	2	Q9NR30	1095.59
1678	[K].LRAFHNEAQVNPERK.[N]		9.37485e-06	2	P17987	1808.95
1679	[K].IRAQTEGINISEEALNHLGEIGTK.[T]		2.30926e-09	2	Q9Y265	2593.36
1680	[K].LRASITPGTILIILTGRHRGK.[R-]		1.07412e-05	2	Q02878	2273.39
1681	[K].IHETIESINQLK.[IT]		0.000171294	1	Q92925	1424.77
1682	[K].LRCMRESCSSSFTSIMGYLYHVRK.[C]	2xCarbamidomethyl [C3; C8]	3.64789e-06	1	Q96ME7	2968.4
1683	[K].LRCVFELPAENDKPHDVEINK.[I]	1xCarbamidomethyl [C3]	6.90171e-05	2	O95292	2523.27
1684	[K].LRCVFEMPNENDK.[L]	1xCarbamidomethyl [C3]	4.39406e-06	2	Q9P0L0; Q9P0L0-2	1651.76
1685	[K].IRDAYTHPQFVTDVMK.[P]		4.09898e-05	1	P61221	1920.96
1686	[K].LGSIAIQGAIEK.[A]		8.39962e-05	1	P24752	1199.7
1687	[K].LRFPAEDEFPDLSAHNNHMAK.[V]		9.30518e-08	2	P12277	2439.15
1688	[K].LGRYSALFLGVAYGATRYNYLK.[P]		3.09875e-05	1	P56385	2496.34
1689	[K].LGRYNEEERAQQEAEAAQRLAEEK.[A]		4.14228e-06	2	Q99426	2818.37
1690	[K].LGNPTRSEDLLDYGPFRDVPAYSQDTFK.[V]		1.26658e-06	1	P04843	3201.55
1691	[K].LGNPTDRNVCFK.[V]	1xCarbamidomethyl [C10]	1.06926e-05	1	O95292	1420.7
1692	[K].IRLQAYHTQTTPLIEYYRK.[R]		7.54798e-07	3	P54819	2394.29
1693	[K].LRISNRPAFMPSEGK.[M]		3.74556e-05	2	P35609-2	1702.91
1694	[K].LRNEYGPVLHMPTSK.[E]		2.74285e-05	1	O43660	1741.91
1695	[K].IRPFAVAAVLRNIK.[F]		5.79522e-05	2	Q9NSD9	1567.98
1696	[K].IRPGEQEQYESTIGFK.[L]		1.85029e-05	2	P11171	1881.93
1697	[K].LRPGFMEDRGRENYSSYSSFSSPHMK.[P]		0.000153683	2	Q5BKZ1	3065.4
1698	[K].LRPVTLTEMNYSK.[Y]		0.000166902	1	A0A0U1RRH6	1551.82
1699	[K].LGLMRDDTIYEDEDVK.[E]		1.46859e-05	2	B7Z2R2	1911.9
1700	[K].LRQNLDALLNQLK.[S]		1.77639e-05	1	Q14204	1538.9
1701	[K].LRQQDLDGELRSEK.[E]		9.77761e-07	3	Q99459	1686.88
1702	[K].LRREFEVYGPIK.[R]		3.08387e-06	3	P08621	1506.84
1703	[K].LGLLGLANSLAIEGRK.[S]		8.21928e-06	1	P51659-2	1624.97
1704	[K].IRRPHDYQPLPGMSENPSVYVPGVVSTVVPDSAHK.[L]		0.000154353	1	P26368	3828.95
1705	[K].LRLESEGSPETLTNLRK.[G]		4.64002e-06	1	H3BS72	1943.06
1706	[K].LHIRNFAAESFTFLMRK.[V]		4.8116e-06	1	O75691	2081.11
1707	[K].LGNSCEFRLLSK.[E]	1xCarbamidomethyl [C5]	0.000137191	1	P55265-4	1423.74
1708	[K].IRLESEEEGVPSTAIREISLLK.[E]		4.78981e-06	2	A0A024QZP7	2469.36
1709	[K].LGRVVHIIQSREPSLK.[N]		0.000171294	1	O60885	1832.09
1710	[K].IGRTHTQDAVPLTLGQEFSGYVQQVK.[Y]		1.98931e-05	2	P07954-2	2872.5
1711	[K].LGRRRVEHHDHAVVSGRLAGENMTGAAK.[P]		0.000133048	1	O95831	3024.58
1712	[K].IRFQESEERPK.[L]		2.26833e-05	2	P34932	1418.74
1713	[K].IGRFVVQNVSAQK.[D]		5.04198e-05	2	Q92598-4	1445.82
1714	[K].IRGILYRTHSDQFLVAFK.[E]		2.55144e-05	2	P36542	2164.2
1715	[K].IGQQPQQPGAPPQQDYTK.[A]		7.92632e-06	3	A0A087WTP3	1980.98
1716	[K].LRHFEELETIMDREK.[E]		1.63403e-07	1	Q92922	1945.98
1717	[K].LGQGVLVQVSPSLVK.[R]		0.000178854	1	Q13868	1523.92
1718	[K].LRHPTPTMLSIQK.[W]		1.6522e-05	1	O14776	1521.86
1719	[K].IGQARNTLMDMRLSQVSDSVSGQTVVDPK.[G]		2.58347e-06	1	O94906	3132.58
1720	[K].LRHTHVQDGEAGGITQQIGATNVPLEAINEQTK.[M]		7.90802e-10	2	A0A087WUT6	3525.8
1721	[K].LRLDSIVIQQGRLVDQNLNK.[I]		2.03485e-05	2	O60264	2322.33
1722	[K].IGPILDNSTLQSEVKPILEK.[L]		2.97388e-06	1	P30153	2194.23
1723	[K].IGPILDNSTLQSEVK.[P]		9.38744e-05	1	P30153	1613.87
1724	[K].LGNTISSLFGGGTTPDAK.[E]		4.86095e-08	1	Q9Y4L1	1735.89
1725	[K].LQALANEQAAAAHELEK.[M]		4.14228e-06	1	Q86UP2-2	1806.93
1726	[K].LHIRTVPLYESPRK.[I]		1.16019e-05	1	Q16531	1708.99
1727	[K].LHISPSNMTNQNTPEYMEK.[I]		1.69772e-05	1	Q92769	2234.02
1728	[K].ILDDTEDTVVSQRK.[K]		4.33757e-07	2	P42696	1618.83
1729	[K].IIDDSDSNLSVVK.[K]		3.88315e-05	1	P49792	1404.72
1730	[K].LQGAASHVPEGFDPTGPAGLGRPTPGLSQGPGK.[E]		8.21928e-06	1	Q9H9B1	3153.61
1731	[K].LQGSCTSCPSSIITLK.[N]	2xCarbamidomethyl [C5; C8]	0.000145851	1	Q9UMS0	1751.87
1732	[K].LQHIQAPLSWELVRPHIYGYAVK.[-]		1.12906e-05	1	H0YI09	2718.49
1733	[K].IQIEAIPLALQGRDIIGLAETGSGK.[T]		1.86712e-05	1	Q9H0S4	2563.45
1734	[K].LLDELSPNTAPHK.[Y]		2.62161e-05	1	P22830-2	1434.76
1735	[K].LQISHEAAACITGLRAAMEALVVEVTK.[Q]	1xCarbamidomethyl [C10]	1.20305e-05	1	Q08211	2881.53
1736	[K].LLAVSDRYLGTGK.[S]		1.69005e-05	1	Q5JRX3-2	1392.78
1737	[K].LQNLQLQPGNAK.[L]		0.000140841	1	P22307	1323.74
1738	[K].LLATGSQDRTAK.[L]		3.15524e-05	1	Q12788	1260.69
1739	[K].LLATEQEDAAVAK.[S]		3.43884e-06	1	Q9P2E9	1358.72
1740	[K].LIASVAGSVERVNK.[L]		7.24964e-05	1	Q13868	1442.83
1741	[K].LQPLSPVPSDIEISRGQTPK.[A]		6.03396e-05	1	B7ZM99	2162.18
1742	[K].LICCDILDVLDK.[H]	2xCarbamidomethyl [C3; C4]	4.59809e-06	1	P62258	1476.74
1743	[K].LLDEVFFSEK.[I]		0.000137793	1	P25789	1226.63
1744	[K].IIDFLSALEGFK.[V]		0.000142078	1	P52701	1352.75
1745	[K].LQESQPGNAVIDK.[E]		0.000175793	1	Q6IQ49	1398.72
1746	[K].LQAVEVVITHLAPGTK.[H]		0.000175793	1	Q9Y2V2	1675.97
1747	[K].IQCTLQDVGSALATPCSSAREAHLK.[Y]	2xCarbamidomethyl [C3; C16]	0.000133048	1	Q96EY8	2713.34
1748	[K].IQDAHRLHHVSSLAWLDEHTLVTTSHDASVK.[E]		0.000100334	1	O75083	3503.78
1749	[K].LQDLAGGIFPEDEIPEK.[A]		1.34132e-05	1	P56182	1870.94
1750	[K].LQDLTLRDLEK.[Q]		6.71888e-05	1	Q9Y4L1	1343.75
1751	[K].LQEEERERRDNYVPEVSALDQEIIEVDPDTK.[E]		3.84829e-05	2	H3BNC9	3714.81
1752	[K].LLDSWFTSTQEK.[K]		2.49439e-05	1	Q8N5M9	1454.72
1753	[K].ILDSVGIEADDDRLNK.[V]		5.27282e-07	2	P05387	1772.9
1754	[K].LLDSSTVTHLFK.[I]		0.000137793	1	G3V5Z7	1360.75
1755	[K].IIDRIHGTEEGQQILK.[Q]		1.88011e-06	2	Q14980	1850.01
1756	[K].LQEELSENDK.[K]		0.000172782	1	O95347	1204.57
1757	[K].LLDPEDISVDHPDEK.[S]		0.000151688	1	Q01082	1721.82
1758	[K].LQEEMLQREEAENTLQSFRQDVDNASLARLDLERK.[V]		4.87756e-06	1	P08670	4175.08
1759	[K].IQELAHELAAAK.[A]		0.000120258	1	O75381	1293.72
1760	[K].LQENLQQLQHSTNQLAK.[E]		9.04076e-06	2	Q86Y82	1993.05
1761	[K].LLASANLEEVTMK.[Q]		2.81621e-06	1	P35659	1418.76
1762	[K].LIAPVAEEEATVPNNK.[I]		9.95681e-07	1	P07195	1694.9
1763	[K].LLAPDCEIIQEVGK.[L]	1xCarbamidomethyl [C6]	5.59084e-05	1	Q9NQT5	1584.83
1764	[K].LQQAAQQHIQQQLLAK.[Q]		0.000132465	1	Q9UKJ3	1846.03
1765	[K].IHVQGTDLPDPIATFQQLDQEYK.[I]		2.14469e-06	1	Q9Y2R4	2656.33
1766	[K].LQRELEDATETADAMNREVSSLK.[N]		4.55973e-07	2	P35579	2606.27
1767	[K].IQRFLSQPFQVAEVFTGHMGK.[L]		3.96259e-08	2	P06576	2420.25
1768	[K].IQRMPSESAAQSLAVALPLQTK.[A]		4.74993e-07	1	O43660	2339.28
1769	[K].LQRSVEQEENK.[W]		4.52595e-05	1	Q86UP2-2	1359.69
1770	[K].LHRNLLFQDCEK.[E]	1xCarbamidomethyl [C10]	2.922e-05	1	Q8WWK9	1572.8
1771	[K].IQSTVTQPGGK.[F]		0.000124567	1	A0A087X117	1115.61
1772	[K].LHQLAMQQSHFPMTHGNTGFSGIESSSPEVK.[G]		3.365e-08	4	Q15366-3	3382.59
1773	[K].IHQHILPQGQGMLSGIGRK.[V]		3.02955e-05	1	Q8WUM0	2070.14
1774	[K].IHQEGDALPGHSK.[P]		7.92632e-06	1	Q1ED39	1388.69
1775	[K].IHPQTIIAGWREATK.[A]		2.39489e-05	2	P78371	1720.95
1776	[K].YYVTIIDAPGHRDFIK.[N]		3.7486e-06	3	P68104	1908
1777	[K].LQTSLTCNSMVLFDHVGCLK.[K]	2xCarbamidomethyl [C7; C18]	3.75095e-07	1	P11388-4	2323.12
1778	[K].IHMGSCAENTAK.[K]	1xCarbamidomethyl [C6]	2.15445e-06	2	P24752	1318.59
1779	[K].LHMGHVRVYTISDTIARFQK.[M]		1.81707e-05	2	Q15031	2372.27
1780	[K].IHVSDQELQSANASVDDSRLEELK.[A]		1.91549e-07	2	P22314	2683.32
1781	[K].LHISPSNMTNQNTNEYLEK.[I]		3.9007e-05	2	Q13547	2233.06
1782	[K].LHYCVSCAIHSK.[V]	2xCarbamidomethyl [C4; C7]	2.74285e-05	2	P62854	1474.69
1783	[K].IKDPDASKPEDWDERAK.[I]		2.65481e-06	4	P27797	1999.97
1784	[K].LQQDSEIMESSYK.[E]		7.61473e-05	1	Q92643	1557.71
1785	[K].LQQESTFLFHGNK.[T]		9.50328e-06	2	Q9UKX7	1548.78
1786	[K].LLAEMSSFCGDMEK.[L]	1xCarbamidomethyl [C9]	4.92204e-06	1	Q9BZZ5	1617.7
1787	[K].IQQILTSTGFSDK.[R]		5.22657e-05	1	Q9UNQ2	1437.76
1788	[K].IIAEGANGPTTPEADK.[I]		1.90589e-06	1	P00367	1583.79
1789	[K].LIAEEGVDSLNVK.[E]		1.58217e-06	1	O95202	1386.75
1790	[K].LLACIASRPGQCGRADGYVLEGK.[E]	2xCarbamidomethyl [C4; C12]	0.000126776	1	P62241	2491.25
1791	[K].LQQSSHGYSCSEK.[L]	1xCarbamidomethyl [C10]	1.86712e-05	1	Q86V85	1510.66
1792	[K].LLAALLEDEGGSGRPLLQAAK.[G]		1.59339e-05	2	Q9Y490	2122.19
1793	[K].LQQTYAALNSK.[A]		3.2419e-05	1	P46940	1236.66
1794	[K].IKPHLMSQELPEDWDK.[Q]		4.67081e-05	3	P07237	1965.97
1795	[K].LKPGTMIEWGNNWARAIK.[Y]		1.92725e-05	2	Q9BPW8	2085.11
1796	[K].LKGDDLQAIK.[QK]		0.000103493	1	P07910	1100.63
1797	[K].LQRELDDATEANEGLSREVSTLK.[N]		2.17519e-07	2	P35580-4	2574.3
1798	[K].IKEDLEEQEALEDGVACADEK.[A]	1xCarbamidomethyl [C17]	9.37485e-06	1	O75691	2391.09
1799	[K].LKDDEVAQLK.[K]		7.54703e-05	1	P07195	1158.64
1800	[K].LYSESLARYGK.[S]		0.000148418	2	P31150; P50395	1286.67
1801	[K].LYSPSQIGAFVLMK.[M]		3.88723e-06	2	P38646	1553.84
1802	[K].LCYVGYNIEQEQK.[L]	1xCarbamidomethyl [C2]	6.62926e-05	1	P61160-2	1643.77
1803	[K].HQLLEADISAHEDRLK.[D]		1.69772e-05	1	A0A0D9SGF6	1874.97
1804	[K].NFQNIFPPSATLHLSNIPPSVSEEDLK.[V]		4.12624e-07	1	A0A0U1RRM4	2994.52
1805	[K].HQEYLNSILQHAK.[D]		3.62914e-05	1	A0A0A0MT49	1580.82
1806	[K].NFRVSDGDWICPDK.[K]	1xCarbamidomethyl [C11]	5.74327e-06	2	O95218	1708.77
1807	[K].HPVTGQFLYQDSNWASK.[V]		9.34357e-07	2	P02786	1977.95
1808	[K].HPVSLEQYLMEGSYNK.[V]		1.91457e-06	2	P48556	1894.9
1809	[K].HQLNELGSESAK.[I]		3.4881e-07	1	Q6KC79	1312.65
1810	[K].HPVSALMEICNK.[R]	1xCarbamidomethyl [C10]	6.20919e-07	1	P18583-9	1398.69
1811	[K].NFYNEHEEITNLTPQQLIDLRHK.[L]		1.22507e-05	1	Q86XP3	2852.43
1812	[K].NGGLGHMNIALLSDLTK.[Q]		1.04712e-07	2	P30048	1753.93
1813	[K].HPSKPDPSGECNPDLRLRGHQK.[E]	1xCarbamidomethyl [C11]	0.000104877	2	Q09028	2525.24
1814	[K].HPPELQVAFADCAADIK.[S]	1xCarbamidomethyl [C12]	6.37511e-06	1	Q96EY7	1881.92
1815	[K].NGPLEVAGAAVSAGHGLPAK.[F]		3.58725e-09	2	O75367	1815.97
1816	[K].HPMDLSTVK.[RVTL]		4.19238e-05	1	Q15059; A0A0G2JK44	1027.52
1817	[K].NFTEVHPDYGSHIQALLDK.[Y]		0.000146489	1	P04040	2184.07
1818	[K].HQNVQLPREGQEDQGLTK.[D]		1.97639e-06	2	A0A0U1RRM4	2077.04
1819	[K].NFLRTHVDSHGHNVFK.[E]		0.000108175	1	P49736	1907.96
1820	[K].HQVSVEGTNQTDVK.[A]		3.33129e-06	2	Q14676	1541.76
1821	[K].HSELSELNVK.[V]		1.079e-05	1	Q92783	1155.6
1822	[K].NERTVFVGNLPVTCNK.[K]	1xCarbamidomethyl [C14]	4.62896e-05	1	P42696	1847.94
1823	[K].HSDVLFLAVK.[P]		4.40532e-05	1	Q96C36	1128.64
1824	[K].NETLGGTCLNVGCIPSK.[A]	2xCarbamidomethyl [C8; C13]	1.18371e-07	1	P09622	1819.87
1825	[K].NETYNSHPLLVK.[V]		9.989e-05	2	Q8NI27	1414.73
1826	[K].NEVLMVNIGSLSTGGRVSAVK.[A]		0.00011868	1	P41091	2131.15
1827	[K].HRVIGSGCNLDSARFRYLMAEK.[L]	1xCarbamidomethyl [C8]	1.38698e-06	3	P07195	2580.29
1828	[K].NFATSLYSMIK.[G]		8.55057e-05	1	P08758	1274.64
1829	[K].HRILDPEGLALGAVIASSK.[K]		1.57902e-05	1	Q8IY81	1947.1
1830	[K].HRLGHAGGNQSDASHLLNQSGGAGEDCQIFSTPGHPK.[M]	1xCarbamidomethyl [C27]	9.58988e-06	2	Q9P2N5	3837.79
1831	[K].HRFWTEVYPGAK.[L]		1.20852e-05	1	Q14692	1490.75
1832	[K].NFEWVAERVELLLK.[S]		0.000122394	1	P22234-2	1745.96
1833	[K].HRDFVAEPMGEK.[P]		5.12725e-06	1	O75531	1415.67
1834	[K].HRAQVIYTRNTK.[G]		3.01466e-06	3	P62851	1486.82
1835	[K].NFGEDMDDERLK.[D]		0.000125116	2	P11940	1468.64
1836	[K].NGQTREHALLAYTLGVK.[Q]		3.85455e-07	3	P68104; A0A2U3TZH3	1871.01
1837	[K].NGQVIGIGAGQQSRIHCTRLAGDK.[A]	1xCarbamidomethyl [C17]	0.000147772	1	P31939	2536.32
1838	[K].NGRVEIIANDQGNRITPSYVAFTPEGERLIGDAAK.[N]		1.54365e-05	2	P11021	3771.94
1839	[K].HPELFEALGIAQPK.[G]		1.76037e-05	2	P62195	1549.84
1840	[K].HMNLILCDCDEFRK.[I]	2xCarbamidomethyl [C7; C9]	1.80483e-06	1	P14678-3	1850.83
1841	[K].NLDCPELISEFMK.[K]	1xCarbamidomethyl [C4]	2.52846e-05	1	P45973	1595.74
1842	[K].HMHRSLGPPQGEEDSVPRDLPSWMK.[F]		6.93265e-05	1	P78527	2886.38
1843	[K].NLDGISHAPNAVK.[T]		7.05778e-05	1	Q92820	1335.7
1844	[K].HIYYITGETK.[D]		0.000120258	1	P07900-2	1224.63
1845	[K].NIEDVIAQGIGK.[L]		1.33526e-05	1	P05387	1256.68
1846	[K].HLWDYTFGPEK.[L]		2.29583e-06	1	P61160-2	1392.66
1847	[K].NLEPEWAAAASEVK.[E]		8.03352e-05	1	Q15084-2	1514.75
1848	[K].HLVMGDIPAAVNAFQEAASLLGK.[K]		7.15066e-08	1	P49321	2352.24
1849	[K].HIVEWNVQTCK.[V]	1xCarbamidomethyl [C10]	1.81305e-06	1	Q15061	1413.69
1850	[K].HLVESTNEMAPLK.[V]		6.77929e-05	1	Q9NYU2	1468.75
1851	[K].NILFVITKPDVYK.[S]		0.000109619	2	E9PAV3	1549.9
1852	[K].HLTYENVERWLK.[E]		2.44777e-07	1	Q15907	1587.83
1853	[K].NLLHVTDTGVGMTREELVK.[N]		2.68155e-05	3	P14625	2112.11
1854	[K].HLTHAQSTLDAK.[A]		4.9932e-07	1	Q15125	1321.69
1855	[K].NKPGPYSSVPPPSAPPPK.[K]		1.80069e-05	2	Q14978-2; Q14978-3	1816.96
1856	[K].NENVDRHVDLLEVAQETDGFSGSDLK.[E]		1.01476e-08	3	Q8NBU5	2887.37
1857	[K].NHMWIFVNALIENPTFDSQTK.[E]		7.34747e-05	1	P11388-4	2505.22
1858	[K].HNDDEQYAWESSAGGSFTVRADHGEPIGRGTK.[V]		1.25568e-07	5	P08238	3474.57
1859	[K].HPDSSVNFAEFSK.[K]		5.3939e-07	2	P26583	1464.68
1860	[K].NGSEADIDEGLYSRQLYVLGHEAMK.[R]		7.99778e-05	1	P22314	2795.33
1861	[K].NGTLSVSDTTVGSK.[Q]		5.0647e-05	1	Q9BSC4	1365.69
1862	[K].HPAKPDPSGECNPDLRLRGHQK.[E]	1xCarbamidomethyl [C11]	9.98943e-06	3	Q16576-2	2509.25
1863	[K].NGTQVHGTITGVDVSMNTHLK.[A]		2.88266e-05	1	P62314	2209.1
1864	[K].HNTYGVDCEK.[C]	1xCarbamidomethyl [C8]	9.54648e-06	1	P11047	1222.52
1865	[K].HNQLPLVIEFTEQTAPK.[I]		1.58217e-06	2	P07237	1965.04
1866	[K].HNNQQALSHSIEEGLK.[I]		3.07406e-09	1	Q99496	1804.89
1867	[K].HNNCMASHLTPAVYARLCDK.[T]	2xCarbamidomethyl [C4; C18]	3.42668e-08	1	P12532-2	2358.09
1868	[K].NGVQAMVEFDSVQSAQRAK.[A]		2.65729e-08	1	P14866	2065.01
1869	[K].HNIIYVNGSVPGHK.[N]		1.45534e-05	1	E7ETU7	1534.81
1870	[K].HNGPNDASDGTVRLRGLPFGCSK.[E]	1xCarbamidomethyl [C21]	1.85029e-05	1	P31942	2455.19
1871	[K].NHEAQIQDMRQRHATALEELSEQLEQAK.[R]		4.50562e-05	1	P35580-4	3303.61
1872	[K].HNDMADLERLLK.[E]		1.5228e-05	1	O15269	1454.74
1873	[K].HNDDEQYAWESSAGGSFTVRTDTGEPMGRGTK.[V]		4.23736e-06	3	P07900-2	3486.53
1874	[K].NHMHFGAITCAMGIRFK.[S]	1xCarbamidomethyl [C10]	2.17781e-05	1	Q9Y5B9	1990.96
1875	[K].HLSVNDLPVGRSVEETLRLVK.[A]		4.21131e-05	1	P30048	2361.32
1876	[K].HSEVQQANLK.[A]		2.0776e-06	1	P35606	1153.6
1877	[K].NELMYQLEQDHDLQAILQERELLPVK.[K]		4.17353e-05	1	Q08211	3165.62
1878	[K].HYGFQLYQSDPSGNYGGWK.[A]		1.19941e-06	1	P25789	2203.98
1879	[K].HYEAVHDAGNDSGHGGESNLALK.[R]		7.64879e-05	2	Q15075	2378.08
1880	[K].HWPFQVINDGDKPK.[V]		7.15308e-05	2	A0A0G2JIW1	1680.85
1881	[K].HWPFMVVNDAGRPK.[VH]		1.55441e-07	2	P11142	1653.83
1882	[K].HVVTLLQVQDCHVLK.[Y]	1xCarbamidomethyl [C11]	8.55057e-05	2	E7ETU7	1788.98
1883	[K].HVVQSISTQQEK.[E]		1.42528e-06	2	P24539	1383.72
1884	[K].HYGPGWVSMANAGK.[D]		5.53849e-06	2	P23284	1474.69
1885	[K].NAVTQFVSSMSASADVLALAK.[I]		1.94252e-08	1	P47985	2110.08
1886	[K].NCFIRGSVVRYVQLPADEVDTQLLQDAARK.[E]	1xCarbamidomethyl [C2]	1.40663e-07	2	Q9Y333	3461.8
1887	[K].NCFRMTDQEAIQDLWQWRK.[S]	1xCarbamidomethyl [C2]	2.94982e-08	2	P06748	2525.18
1888	[K].HVSRAYGGSMCAK.[C]	1xCarbamidomethyl [C11]	9.01946e-05	1	P49207	1423.66
1889	[K].HVSPLIGRFVPFAAVAAANCINIPLMRQRELK.[V]	1xCarbamidomethyl [C20]	1.05481e-05	1	Q9H9B4	3588.98
1890	[K].HVSPAGAAVGIPLSEDEAK.[V]		3.90492e-06	2	P31939	1847.95
1891	[K].NCFRMTDQEAIQDLWQWRK.[S]	1xCarbamidomethyl [C2]; 1xOxidation [M5]	0.000131886	2	P06748	2541.18
1892	[K].HVTTAEGTPGTTDQEGPPPDGPPEK.[R]		1.91549e-07	1	O14497	2515.16
1893	[K].NATMPVTMLIRVK.[T]		9.55563e-05	1	Q9UKX7	1473.83
1894	[K].NATLVAGRFIEARLGK.[P]		0.000102581	1	Q9NVI7-2	1715.99
1895	[K].NASTFEDVTQVSSAYQK.[T]		1.6632e-06	1	Q14247	1874.88
1896	[K].NAEPLINLDVNNPDFK.[A]		4.08625e-06	1	Q9Y224	1812.91
1897	[K].KAEPSEVDMNSPK.[S]		5.92668e-05	2	Q9NR30	1431.68
1898	[K].NAGVEGSLIVEK.[I]		3.08479e-05	1	P10809	1215.66
1899	[K].KAEEIANEMIEAAK.[A]		8.80801e-07	1	P49588-2	1546.78
1900	[K].NAIANASTLAEVERLK.[G]		5.03875e-07	3	P09661	1699.93
1901	[K].KAEAVVNTVDISEREK.[V]		5.87375e-05	1	Q8IY81	1787.95
1902	[K].NAIHTFVQSGSHLAAREK.[A]		1.88867e-06	2	P04040	1966.03
1903	[K].NAINTEMYHEIMRALK.[A]		5.56579e-05	1	O75521	1933.96
1904	[K].NAIVRSLPSVETLGCTSVICSDK.[T]	2xCarbamidomethyl [C15; C20]	2.0136e-07	1	P16615	2506.26
1905	[K].HYYEVSCHDQGLCRVGWSTMQASLDLGTDK.[F]	2xCarbamidomethyl [C7; C13]	2.02177e-06	1	Q92499	3513.56
1906	[K].HYVGHGNAINELK.[F]		4.60132e-07	1	O75530-2	1451.74
1907	[K].NAPAIIFIDELDAIAPK.[R]		1.21687e-08	1	P55072	1810.99
1908	[K].NASCGTRSAGRTTSAGTGGMWRFYTEDSPGLK.[V]	1xCarbamidomethyl [C4]	9.01946e-05	2	P60468	3379.55
1909	[K].HYRGPAGDATVASEK.[E]		1.40026e-07	1	Q15758	1558.76
1910	[K].NASMNTQHGTATEVAVETTTPK.[Q]		1.08048e-06	2	Q9UIG0	2288.08
1911	[K].HVPRAVFVDLEPTVIDEVRTGTYRQLFHPEQLITGK.[E]		6.23745e-07	2	F5H5D3; P68363	4161.22
1912	[K].HVMDVVDEELSK.[L]		2.63326e-08	1	P36776	1400.67
1913	[K].NCIVLIDSTPYRQWYESHYALPLGRK.[K]	1xCarbamidomethyl [C2]	4.66113e-06	2	P62241	3179.61
1914	[K].NCIVLIDSTPYRQWYESHYALPLGRKK.[G]	1xCarbamidomethyl [C2]	3.16952e-05	2	P62241	3307.7
1915	[K].NEDIPNVAVYPHNGMIDLK.[Y]		4.87756e-06	3	P54709	2139.05
1916	[K].NEDVCSCSTDTSEVPRWPENK.[E]	2xCarbamidomethyl [C5; C7]	1.51882e-06	1	P49790	2510.06
1917	[K].NEEENENSISQYK.[E]		7.21731e-05	1	P82673	1583.68
1918	[K].NEENTEPGAESSENADDPNK.[D]		0.000168354	2	A8MXP9	2146.86
1919	[K].HSTPHAAFQPNSQIGEEMSQNSFIK.[Q]		5.03501e-06	2	S4R3H4	2785.3
1920	[K].HSSVYPTQEELEAVQNMVSHTERALK.[A]		4.6663e-08	2	Q12906; Q12906-7	2983.46
1921	[K].NEEPSEEEIDAPK.[P]		6.77929e-05	1	Q9NR30	1486.65
1922	[K].HSSGCAFLSVK.[K]	1xCarbamidomethyl [C5]	2.30976e-05	1	H3BLT4	1192.58
1923	[K].HSQFIGYPITLYLEK.[E]		6.67105e-06	1	P08238	1808.96
1924	[K].HSQFIGYPITLFVEK.[KE]		1.11585e-07	2	P07900-2	1778.95
1925	[K].HSQAVEELAEQLEQTK.[R]		3.21248e-06	1	P35579	1839.91
1926	[K].NEEPSEEEIDAPKPK.[K]		4.78981e-06	2	Q9NR30	1711.8
1927	[K].HSMNPFCEIAVEEAVRLK.[E]	1xCarbamidomethyl [C7]	4.39882e-08	2	P38117	2130.05
1928	[K].HSLNSSSASTTEPDFQK.[D]		2.84679e-10	1	P42704	1835.84
1929	[K].NEEVLAVLGHELGHWK.[L]		6.8615e-07	1	O75844	1830.95
1930	[K].HTDTDVLEACSK.[T]	1xCarbamidomethyl [C10]	2.2479e-05	1	Q8N3U4-2	1375.62
1931	[K].NENTEGSPQEDGVELEGLK.[Q]		1.51322e-08	1	P11388-4	2044.93
1932	[K].NEAIQAAHDAVAQEGQCRVDDK.[V]	1xCarbamidomethyl [C17]	2.62133e-08	1	D6R956	2425.12
1933	[K].HTGCCGDNDPIDVCEIGSK.[V]	3xCarbamidomethyl [C4; C5; C14]	1.05004e-05	1	Q15181	2133.86
1934	[K].NCVVELNFGQK.[E]	1xCarbamidomethyl [C2]	0.00011868	1	Q1KMD3	1307.64
1935	[K].HVLCAYCYEK.[V]	2xCarbamidomethyl [C4; C7]	3.45341e-05	1	Q9BYC8	1342.59
1936	[K].HVGPGVLSMANAGPNTNGSQFFICTIK.[T]	1xCarbamidomethyl [C24]	2.99375e-11	1	P30405	2817.38
1937	[K].HVGNQQYNVTYVVK.[E]		2.80554e-05	2	O75369-8	1648.84
1938	[K].HVGGRVMVTDADRSILSPGGSCGPIK.[V]	1xCarbamidomethyl [C22]	2.10989e-05	1	P78347	2666.35
1939	[K].HTTDLDASK.[I-D]		0.000140841	1	P12532-2	987.474
1940	[K].HTQENCETWGVNGETGTLVDMK.[E]	1xCarbamidomethyl [C6]	4.88111e-07	1	P49368	2506.1
1941	[K].HTLSYVDVGTGK.[V]		1.19994e-07	1	P31040	1276.65
1942	[K].HTHIDKPDCSGPPMDISNK.[A]	1xCarbamidomethyl [C9]	0.000116093	2	Q99805	2148.98
1943	[K].NDRYIVNGSHEANK.[L]		1.49149e-06	1	P55010	1616.78
1944	[K].HTGPNSPDTANDGFVRLRGLPFGCSK.[E]	1xCarbamidomethyl [C24]	0.000103953	3	G8JLB6; P55795	2800.36
1945	[K].HTGPGLLSMANQGQNTNNSQFVITLK.[K]		4.10484e-06	1	P49792	2770.39
1946	[K].HTGPGILSMANAGPNTNGSQFFICTAK.[T]	1xCarbamidomethyl [C24]; 1xOxidation [M9]	1.56859e-07	1	P62937	2807.32
1947	[K].HTGPGILSMANAGPNTNGSQFFICTAK.[T]	1xCarbamidomethyl [C24]	7.47993e-05	1	P62937	2791.33
1948	[K].HTGFLEISQHSQEFINRLK.[K]		1.08048e-06	3	Q7L0Y3	2284.18
1949	[K].HTEMITTLK.[K]		6.8709e-05	1	O75475	1073.57
1950	[K].NADMSEEMQQDSVECATQALEK.[Y]	1xCarbamidomethyl [C15]	6.06108e-05	2	P63167	2514.04
1951	[K].HLSSQNRYFSEADK.[I]		0.000166902	1	P12268	1681.79
1952	[K].HLSPYATLTVGDSSHK.[T]		9.05127e-07	1	Q9BSJ8-2	1712.86
1953	[K].HCECAEEGTRNVVAECLGK.[L]	3xCarbamidomethyl [C2; C4; C16]	2.21759e-05	1	Q86VP6	2218.96
1954	[K].HCDNLLRRAACQEAQVFGNQLIPPNAQVK.[K]	2xCarbamidomethyl [C2; C11]	2.96188e-05	3	Q53H12	3347.68
1955	[K].NQVALNPQNTVFDAK.[R]		8.07998e-07	1	A0A0G2JIW1	1658.85
1956	[K].NQVAMNPTNTVFDAK.[R]		1.35354e-05	1	P11142	1649.8
1957	[K].HASPILPITEFSDIPRRAPK.[K]		2.14844e-05	2	H0YJH7; P42167	2245.25
1958	[K].NQVAMNPTNTVFDAK.[R]	1xOxidation [M5]	7.23876e-06	1	P11142	1665.79
1959	[K].HCIMQANAEYHQSILAK.[Q]	1xCarbamidomethyl [C2]	3.53594e-07	1	Q8WUM4-2	2013.96
1960	[K].HAPINSAQHLDNVDQTGPK.[A]		2.68153e-08	1	O43159	2042
1961	[K].NRAEQWNVNYVETSAK.[T]		5.82676e-07	2	P11233	1908.92
1962	[K].HALIIYDDLSK.[Q]		6.49763e-07	1	P25705	1287.69
1963	[K].NRDASTLQSQK.[A]		7.04436e-06	1	O00479	1247.63
1964	[K].NREELGFRPEYSASQLK.[G]		4.8116e-06	2	P09874	2024.02
1965	[K].NRETASELLMRLK.[D]		7.34747e-05	1	Q01082	1560.85
1966	[K].GYVVRISGGNDK.[Q]		4.99684e-05	3	P62753	1264.66
1967	[K].NRAAAMANNLQK.[G]		1.90589e-06	2	Q14498	1301.67
1968	[K].NQQITHANNTVSNFK.[R]		6.17075e-05	1	Q92598-4	1715.85
1969	[K].HCSQVDSVRGFGGK.[F]	1xCarbamidomethyl [C2]	1.14148e-07	1	Q14247	1533.72
1970	[K].NQLTSNPENTVFDAK.[R]		7.78378e-06	2	P11021	1677.81
1971	[K].HELSTEYIPDPERVFYTGQVVK.[V]		1.30748e-06	2	Q14690	2607.31
1972	[K].HELQANCYEEVK.[D]	1xCarbamidomethyl [C7]	4.55973e-07	2	E9PK25	1519.68
1973	[K].HELLQPFNVLYEK.[E]		3.58225e-06	1	Q9UQ80	1629.86
1974	[K].NPSDSAVHSPFTK.[R]		6.94912e-06	1	Q14157-5	1386.66
1975	[K].HEGLGAFYK.[G]		6.84023e-05	1	Q6NUK1	1021.51
1976	[K].NPVTIFSLATNEMWRSGDSEVYQLGDVSQK.[T]		3.81374e-05	1	Q04837	3371.62
1977	[K].NQALNTDNYGHDLASVQALQRK.[H]		1.46531e-07	2	A0A0D9SGF6	2456.23
1978	[K].HEANNPQLK.[E]		0.000181965	1	P31948-2	1050.53
1979	[K].HEAMITDLEERLRREEK.[Q]		0.000137793	1	P35579	2155.09
1980	[K].HEAFESDLAAHQDRVEQIAAIAQELNELDYYDSHNVNTRCQK.[I]	1xCarbamidomethyl [C40]	0.000130161	1	O43707	4928.29
1981	[K].HDVVFLITK.[Y]		0.000106278	1	A0A087WVQ6	1071.62
1982	[K].HDVTCTVSGGGRSAQAGAIRLAMAK.[A]	1xCarbamidomethyl [C5]	1.74045e-06	1	P82933	2514.27
1983	[K].HDVNLGRAVFWDIK.[N]		0.000107698	1	Q6P2Q9	1669.88
1984	[K].HDVGAYMLMYK.[G]		4.16112e-06	1	P78527	1327.62
1985	[K].NQLESLQRRVEDEVNSGVGQDGSLLSSPFLK.[G]		8.52304e-06	1	L0R6Q1	3401.73
1986	[K].GYTLLSEGIDEMVGIIYKPK.[T]		5.39356e-05	1	O75643	2226.17
1987	[K].GYPHWPARIDEMPEAAVK.[S]		3.21276e-05	2	P51858	2067.01
1988	[K].NRIAIYELLFK.[E]		0.000167627	1	A0A1W2PQS6	1379.8
1989	[K].GYPHLCSICDLPVHSNK.[E]	2xCarbamidomethyl [C6; C9]	1.15189e-07	2	A8MXP9	1996.94
1990	[K].GVVTNGLDLSPADEK.[K]		4.89975e-06	1	P07197	1514.77
1991	[K].NSDEADLVPAK.[E]		1.42919e-05	1	P83916	1158.56
1992	[K].GVVPLAGTNGETTTQGLDGLSERCAQYK.[K]	1xCarbamidomethyl [C24]	0.000140226	4	J3KPS3	2922.43
1993	[K].NSGQNLEEDMGQSEQK.[A]		2.44649e-06	1	Q9HAV7	1793.76
1994	[K].NSHCAQTVSSVFK.[G]	1xCarbamidomethyl [C4]	6.74902e-05	1	Q9H583	1464.69
1995	[K].NSPLVSRLTLYDIAHTPGVAADLSHIETK.[A]		4.49983e-08	2	P40926	3118.65
1996	[K].GVVDSDDLPLNVSRETLQQHK.[L]		2.21394e-06	2	P14625	2350.2
1997	[K].NSQGEEVAQRSTVFK.[T]		1.6722e-08	2	P20700	1679.83
[truncated: 9,180 more rows]

## Sheet: Supplementary Table 1C
TableS1. List of identified LysC-digested peptides from 293T cell
TableS1C. List of identified LysC-digested peptides in the repeat 3
Number	Annotated Sequence	Modifications	Qvality PEP	# PSMs	Protein Accessions	Theo. MH+ [Da]
1	[K].AAAAAAALQAK.[S]		5.18243e-07	1	P36578	956.552
2	[K].MDVRDQVAIHEAMEQQTISITK.[A]		7.34346e-06	1	Q14566	2543.26
3	[K].MDSTANEVEAVK.[V]		2.63213e-08	1	P07237	1293.6
4	[K].MDSCIEAFGTTK.[Q]	1xCarbamidomethyl [C4]	3.69822e-06	1	Q9GZS1	1359.59
5	[K].MDETDASSAVK.[V]		3.05281e-07	1	Q13148	1153.5
6	[K].MDENQFVAVTSTNAAK.[IV]		5.66028e-07	1	Q14194-2	1725.81
7	[K-].MDELQLFRGDTVLLK.[G]		1.7926e-06	2	P55072	1777.95
8	[-].MDDREDLVYQAK.[L]	1xAcetyl [N-Term]	8.0822e-05	1	P62258	1524.7
9	[K].MDATANDVPSPYEVRGFPTIYFSPANK.[K]		1.44243e-07	1	P30101	2987.42
10	[-].MDAPRQVVNFGPGPAK.[L]	1xAcetyl [N-Term]	2.55795e-09	1	Q9Y617	1725.87
11	[-].MDAGFFRGTSAEQDNRFSNK.[Q]	1xAcetyl [N-Term]	1.91524e-07	1	A9Z1X7	2320.04
12	[K].MCLFAGFQRK.[A]	1xCarbamidomethyl [C2]	5.93736e-05	2	Q00839-2; Q00839	1257.62
13	[K].MAVTFIGNSTAIQELFK.[R]		6.02591e-09	1	P07437	1869.98
14	[K].MASGAANVVGPK.[I]		4.58084e-06	1	Q92520	1101.57
15	[K].MASATSSSQRDWGK.[G]		2.32075e-06	2	A0A087WTW0	1511.69
16	[K].MARTAICNLILGNPPSK.[V]	1xCarbamidomethyl [C7]	7.43642e-06	1	Q9NRX1	1855.99
17	[K].MAQALEELRSQHDEQVRLYK.[L]		3.26066e-06	2	Q03252	2444.24
18	[K].MAPVPLDDSNRPASLTK.[D]		5.72083e-05	1	Q9NYF8	1811.93
19	[K].MAIQTQQSK.[F]		6.31622e-05	1	O96008	1034.53
20	[K].MALDIEIATYRK.[L]		1.16429e-07	1	P08670	1423.76
21	[K].MAGAMSTTAK.[T]		1.73703e-06	1	Q9UQN3	968.454
22	[K].MAAAGGGGGGGRYYGGGSEGGRAPK.[R]	1xOxidation [M1]	9.71289e-05	2	P14866	2214.01
23	[K].MEADPDGQQPEK.[A]		0.000118007	1	Q92922	1344.57
24	[-].MEALILEPSLYTVK.[A]	1xAcetyl [N-Term]	0.000104505	1	F8VVA7	1648.89
25	[-].MEDMNEYSNIEEFAEGSK.[I]	1xAcetyl [N-Term]	2.7084e-07	1	O14979-2	2164.87
26	[-].MEDSMDMDMSPLRPQNYLFGCELK.[A]	1xAcetyl [N-Term]; 1xCarbamidomethyl [C21]	5.82811e-05	1	P06748	2949.26
27	[K-].MFVLDEADEMLSRGFK.[D]		1.72996e-11	1	P60842; Q14240-2	1887.9
28	[K].MFVGGLSWDTSK.[K]		1.37592e-06	1	Q99729-2	1327.64
29	[K].MFRIRNRSYIDRDSEYLLQENEPDGTLDQK.[L]		6.35423e-06	1	Q9H2U1	3701.8
30	[K].MFLRGDSVIVVLRNPLIAGK.[-]		1.01607e-10	2	P62316	2198.28
31	[K-].MFIGGLSWDTTK.[K]	1xOxidation [M1]	8.48634e-06	1	Q14103	1371.66
32	[K-].MFIGGLSWDTTK.[K]		2.59155e-07	1	Q14103	1355.67
33	[K].MFIGGLSWDTSK.[K]		1.11066e-06	1	O14979-2	1341.65
34	[-].MFEARLVQGSILK.[K]		6.39478e-05	2	P12004	1491.84
35	[K].MFDRHSSLAGCQIINYRTDAK.[Q]	1xCarbamidomethyl [C11]	1.48286e-10	3	A0A087WVQ6	2483.19
36	[K].MEVDYSATVDQRLPECAK.[L]	1xCarbamidomethyl [C16]	6.47531e-06	1	O00232	2111.97
37	[K].MAAAGGGGGGGRYYGGGSEGGRAPK.[R]		1.3035e-09	2	P14866	2198.02
38	[-].METLYRVPFLVLECPNLK.[L]	1xAcetyl [N-Term]; 1xCarbamidomethyl [C14]	6.7187e-05	2	Q9NRP0-2	2264.18
39	[-].MESGAYGAAK.[A]	1xAcetyl [N-Term]	0.000123862	1	O43760-2	1026.46
40	[-].MESDFYLRYYVGHK.[G]	1xAcetyl [N-Term]	0.000134778	1	P61326	1849.86
41	[-].MERFVVTAPPARNRSK.[T]	1xAcetyl [N-Term]	9.13682e-05	1	Q9UFW8	1901.02
42	[K].MEIQEIQLK.[E]		2.9572e-05	1	Q6ZN40	1131.61
43	[K].MEGGTENDLRILEQEEEEEQAGKPGEPSK.[K]		1.7926e-06	1	Q9BXP5	3229.48
44	[-].MEGGFGSDFGGSGSGK.[L]	1xAcetyl [N-Term]	8.84983e-09	1	Q9Y5L4	1518.62
45	[K].MEEETEVRESEK.[Q]		1.08441e-05	2	Q9H307	1495.66
46	[K].MEEESGAPGVPSGNGAPGPK.[G]		1.47784e-11	1	P52272-2	1867.85
47	[-].MEEDQELERK.[IA]	1xAcetyl [N-Term]	6.93927e-06	1	P0DPB6	1348.6
48	[-].MEDSMDMDMSPLRPQNYLFGCELK.[A]	1xAcetyl [N-Term]; 1xCarbamidomethyl [C21]; 1xOxidation [M5]	1.84995e-06	1	P06748	2965.25
49	[-].MESRDPAQPMSPGEATQSGARPADRYGLLK.[H]	1xAcetyl [N-Term]	2.33151e-05	1	Q9BQG0-2	3258.56
50	[K].LYVWDLEVEDPHK.[A]		0.000129993	1	O75530-2	1642.81
51	[K].LYVRRVFITDDFHDMMPK.[Y]		4.69057e-05	3	P14625	2283.14
52	[K].LYTVEYLSNMVGGRK.[T]		5.05346e-07	1	Q13867	1729.89
53	[K].IWSEPFYQETYLPYMIRSK.[L]		0.000144854	1	P78527	2451.21
54	[K].IWRRSYDVPPPPMEPDHPFYSNISK.[D]		9.77911e-13	2	P18669	3028.48
55	[K].IWNVIYEENCFKPQTIK.[R]	1xCarbamidomethyl [C10]	1.0298e-06	1	Q96HE7	2182.1
56	[K].IWHHTFYNELRVAPEEHPVLLTEAPLNPK.[A]		8.99241e-08	4	P60709; P63261	3450.8
57	[K].LWGDRYFDPANGK.[F]		3.98991e-05	2	P13639	1538.74
58	[K].IWCFGPDGTGPNILTDITK.[G]	1xCarbamidomethyl [C3]	1.18941e-10	1	P13639	2105.04
59	[K].IVYGHLDDPASQEIERGK.[S]		5.03665e-08	1	A2A274	2027.02
60	[K].LVWIPSERHGFEAASIK.[E]		5.93736e-05	1	P35580-4	1940.04
61	[K].LVVVGAGGVGK.[S]		0.000102612	1	P01111; P01116-2	955.593
62	[K].IVSSSDVGHDEYSTQSLVK.[K]		5.85607e-10	1	Q01082	2050.99
63	[K].IWSTVPTDEEDEMEESTNRPRKK.[Q]		3.71125e-07	1	Q9GZL7	2777.3
64	[K].LVSLGTCFGK.[F]	1xCarbamidomethyl [C7]	9.19291e-05	1	Q9Y221	1081.57
65	[K].LVSIGAEEIVDGNAK.[M]		4.263e-07	1	O43707	1514.81
66	[K].LVSESSDVLPK.[-]		0.00010387	1	P05787-2	1173.64
67	[K].LVSELWDAGIK.[A]		4.77883e-05	1	P12081	1230.67
68	[K].LVSDGQALPEMEIHLQTNAEK.[G]		2.86513e-09	1	Q12931	2323.16
69	[K].LVSDEMVVELIEK.[N]		2.53328e-10	1	P54819	1503.8
70	[K].LVRSVTVVEDDEDEDGDDLLHHHHVSGSRR.[-]		6.45835e-09	3	P02545-2	3423.63
71	[K].LVRPPVQVYGIEGRYATALYSAASK.[Q]		2.137e-10	2	P48047	2709.47
72	[K].IVRGDQPAASGDSDDDEPPPLPRLK.[R]		9.88371e-08	2	O00264	2645.32
73	[K].LVRGDAHECFVSPVAK.[A]	1xCarbamidomethyl [C9]	4.78908e-08	1	B7ZM99	1784.91
74	[K].IVRASNGDAWVEAHGK.[L]		4.5689e-07	2	P38646	1709.87
75	[K].LVSIGAEEIVDGNVK.[M]		8.22367e-06	1	P12814-4	1542.84
76	[-K].MGAMAKPDCIITCDGK.[N]	2xCarbamidomethyl [C9; C13]	1.08441e-05	2	Q01469	1767.79
77	[K].IWTHPGWSPLK.[T]		1.896e-05	1	O43172	1321.71
78	[K].IYADTFGDINYQEFAK.[R]		2.03979e-07	1	Q15029	1894.89
79	[K].LYTLVTYVPVTTFK.[INS-]		5.13035e-06	2	P62899	1644.92
80	[K].LYTLVLTDPDAPSRK.[D]		4.74492e-07	1	P30086	1688.92
81	[K].IYSTLAGTRK.[D]		0.000151054	1	Q9UJS0-2	1109.63
82	[K].LYSPSQIGAFVLMK.[M]		4.02626e-09	2	P38646	1553.84
83	[K].LYSESLARYGK.[S]		3.72157e-06	1	P31150; P50395	1286.67
84	[K].LYRAALETDENLLLCAPTGAGK.[T]	1xCarbamidomethyl [C15]	6.87506e-11	1	O75643	2376.22
85	[K].LYQPEYQEVSTEEQREEISGK.[L]		9.02192e-07	1	Q9Y4L1	2542.19
86	[K].IYQIYEGTSQIQRLIVAREHIDK.[Y]		4.75715e-06	3	Q5T4U5	2773.5
87	[K].LYQHEINLFK.[S]		0.000130779	1	Q03701	1304.7
88	[K].LYPNMTAVLLHNTQLDQRK.[I]		1.48357e-08	1	Q8TCS8	2255.2
89	[K].LWTLVSEQTRVNAAK.[N]		1.96412e-07	2	P46776	1715.94
90	[K].LYPAAVDTIVAIMAEGK.[Q]		9.19291e-05	1	Q9ULC4-3	1761.95
91	[K].LYIGNLNESVTPADLEK.[V]		1.33161e-12	1	Q9NZI8	1875.97
92	[K].IYIDSNNNPERFLRENPYYDSRVVGK.[Y]		3.76873e-06	1	A0A087WVQ6	3158.57
93	[K].LYHDPNVNGGTELEPVEGNPYRRIWK.[I]		6.2386e-05	1	P57740	3053.52
94	[K].LYGSGDQEAWQK.[G]		6.23542e-06	1	P28838	1381.64
95	[K].LYGSAGPPPTGEEDTAEK.[D]		3.68457e-11	4	P11021	1818.84
96	[K].LYEHIVADDRFTK.[S]		4.51882e-05	1	P48449	1606.82
97	[K].IYEFTLQRIVQK.[Y]		0.000146601	1	O43795	1537.87
98	[K].IYEFPETDDEEENK.[L]		9.03706e-06	1	E7EPK1	1757.74
99	[K].LYAVHQEGNK.[N]		5.97422e-05	2	P50990	1158.59
100	[K].LYAVGDNPMSDVYGANLFHQYLQK.[A]		7.82016e-06	1	Q9BXW7	2743.32
101	[K].IYNSIYIGSQDALIAHYPRIYNDDK.[N]		1.24401e-06	1	O75533	2942.47
102	[K].IVQTYHVNMAGTNPYTTITPQEINGK.[W]		4.50978e-09	1	P12814-4	2890.44
103	[K].MGLPRRLAIQLGAQALLGAAK.[M]		1.35107e-05	1	Q96C36	2148.28
104	[K].MGWSGSGGLGAK.[E]		7.29741e-06	1	J3QK89	1107.53
105	[K].MRYLEVSEPQDIECCGALEYYDK.[A]	2xCarbamidomethyl [C14; C15]	1.67223e-08	1	O15371	2868.25
106	[K].MRVMSNLVEHNGVLESEAGQPQALGSSGTCSSLK.[K]	1xCarbamidomethyl [C30]	1.27477e-10	1	Q14684	3573.71
107	[-].MRPLTEEETRVMFEK.[I]		9.953e-05	1	Q9Y221	1895.94
108	[K].MRLLNILMQLRK.[C]		1.35107e-05	2	O60264; B7ZLQ5	1528.92
109	[K].MRGVLSQAMVMCASSPEK.[I]	1xCarbamidomethyl [C12]	3.45077e-06	1	Q12904-2	1981.93
110	[K].MRFVDHVFDEQVIDSLTVK.[I]		9.33886e-08	2	P04843	2278.15
111	[K].MRFAHIDGDHLTLLNVYHAFK.[Q]		5.691e-11	1	O43143	2498.28
112	[-].MREIVHIQAGQCGNQIGAK.[FL]	1xCarbamidomethyl [C12]	4.20378e-13	2	P07437	2110.06
113	[K].MREHLELFWSRVNIPK.[V]		8.36504e-07	1	A0A087WVQ6	2055.1
114	[K].MREESGARINISEGNCPERIITLAGPTNAIFK.[A]	1xCarbamidomethyl [C16]	6.77244e-08	1	F8VZX2; Q15366-4	3544.8
115	[K].MREDDRVAIHEAMEQQTISIAK.[A]		2.55051e-08	1	P33992	2571.27
116	[K].MREANFTVSSMHGDMPQK.[E]		8.25331e-11	2	P38919	2065.93
117	[K].MRAEDGENYDIK.[K]		3.84058e-06	1	E5RHG6	1440.64
118	[-].MQVSSLNEVK.[I]	1xAcetyl [N-Term]	2.03134e-05	1	Q9BSC4	1176.59
119	[K].MQRTIVIRRDYLHYIRK.[Y]		0.000124613	1	P62280	2261.28
120	[K].MQQENMKPQEQLTLEPYERDHAVVVGVYRPPPK.[V]		3.33431e-07	4	P22087	3906.96
121	[K].MQQALVQLQAACEK.[R]	1xCarbamidomethyl [C12]	2.86513e-09	1	Q4VCS5	1617.81
122	[K].MQPDQQVVINCAIVRGVK.[Y]	1xCarbamidomethyl [C11]	5.29435e-06	1	P50552	2055.08
123	[-].MQNDAGEFVDLYVPRK.[C]	1xAcetyl [N-Term]; 1xOxidation [M1]	3.02337e-06	1	Q9BYK1	1939.92
124	[-].MQNDAGEFVDLYVPRK.[C]	1xAcetyl [N-Term]	3.17673e-12	1	Q9BYK1	1923.93
125	[K].MQLPSAAGLHPTGHQSK.[E]		7.28246e-07	1	Q15050	1759.89
126	[-].MRYVASYLLAALGGNSSPSAK.[D]		1.01904e-11	2	P05387	2156.12
127	[K].MSASDPNSSIFLTDTAK.[Q]		1.76962e-05	1	P23381	1784.84
128	[K].MSAVDGQRQVGVGYVDSIQRK.[L]		1.47855e-09	1	P43246	2293.17
129	[K].MSAYAFFVQTCREEHK.[K]	1xCarbamidomethyl [C11]	0.000132365	2	O15347	2003.91
130	[K].MVHFLTHYADK.[I]		2.64241e-05	1	Q96A33	1361.67
131	[K].MVGVPAALDMMLTGRSIRADRAK.[K]		3.54424e-05	1	H0YFD6	2459.3
132	[K].MVGFIIGRGGEQISRIQAESGCK.[I]	1xCarbamidomethyl [C22]	3.10048e-06	1	Q96I24	2493.27
133	[K].MVFINNIALAQIK.[N]		4.30138e-06	1	P42704	1474.85
134	[K].MVEGFFDRGASIVEDK.[L]		1.95785e-06	2	P00367	1799.86
135	[K].MVDPEKPQLGMIDRWYHPGCFVK.[N]	1xCarbamidomethyl [C20]	1.05265e-07	2	P09874	2803.35
136	[K].MVAIDCEMVGTGPK.[G]	1xCarbamidomethyl [C6]	6.68223e-06	1	Q9H9L3	1507.7
137	[K].MTQRISMRFQEYHIQQNEALAAK.[A]		2.34305e-07	2	Q9Y5J7	2793.39
138	[K].MTQLVLPGMVERSK.[G]		1.81457e-05	2	Q53GQ0	1588.85
139	[K].MTPSYEIRAVGNK.[N]		1.95751e-08	1	Q08211	1465.75
140	[K].MQEVVANLQYDDGSGMK.[R]		2.86641e-07	1	Q16531	1884.85
141	[K].MTNGFSGADLTEICQRACK.[L]	2xCarbamidomethyl [C14; C18]	4.75674e-10	1	P55072	2158.97
142	[K].MSVQPTVSLGGFEITPPVVLRLK.[C]	1xOxidation [M1]	3.42786e-10	1	P06748	2484.39
143	[K].MSVQPTVSLGGFEITPPVVLRLK.[C]		1.77411e-11	1	P06748	2468.39
144	[K].MSPNETLFLESTNK.[I]		0.000127661	1	Q9NQL2	1610.77
145	[K].MSPLSIVTALVDK.[I]		3.92777e-07	1	Q9Y305-4	1373.77
146	[K].MSLDPADLTHDTTGLTAK.[E]		1.75868e-08	1	Q9UMX5	1886.92
147	[K].MSGSGRELGEYGLQAYTEVK.[T]		2.86621e-05	1	P05091	2175.04
148	[-K].MSGGWELELNGTEAK.[L]	1xOxidation [M1]	2.37168e-09	1	Q07021	1637.75
149	[-K].MSGGWELELNGTEAK.[L]		1.0425e-08	1	Q07021	1621.75
150	[K].MSESLDTADPAVTGAK.[Q]		1.94414e-05	1	P20336	1592.75
151	[K].MSAYAFFVQTCREEHK.[K]	1xCarbamidomethyl [C11]; 1xOxidation [M1]	0.00013641	1	O15347	2019.91
152	[K].MTLSNPSELDELMSEEAYEK.[Y]		6.1588e-10	1	P23434	2316.03
153	[K].MQAHIQDLEEQLDEEEGARQK.[L]		5.91026e-11	3	P35580-4	2497.16
154	[K].MPSGEFARICRDLSHIGDAVVISCAK.[D]	2xCarbamidomethyl [C10; C24]	1.80393e-06	1	P12004	2889.42
155	[K-].MPRYYPTEDVPRK.[L]		1.17906e-07	3	Q02878	1651.83
156	[K].MLQPCGPPADKPEEN.[-]	1xCarbamidomethyl [C5]	2.94817e-06	1	Q9BWJ5	1682.75
157	[K].MLPVDEFLPVMFDK.[H]		6.08456e-08	1	Q8NBJ5	1680.84
158	[-].MLPNTGRLAGCTVFITGASRGIGK.[A]	1xAcetyl [N-Term]; 1xCarbamidomethyl [C11]	1.27909e-09	1	Q6YN16	2519.32
159	[K].MIPCDFLIPVQTQHPIRK.[G]	1xCarbamidomethyl [C4]	4.71981e-05	1	P06744	2193.17
160	[K].MLNTNYHLPPSPK.[P]		4.89676e-07	1	P03928	1511.77
161	[K].MINTDLSRILK.[S]		0.000117294	1	P36578	1303.74
162	[K].MLNIHPSLLPSFK.[G]		6.2386e-05	1	P22102	1496.83
163	[K].MILIQDGSQNTNVDK.[P]		2.14523e-07	1	A0A087WTP3	1675.83
164	[-K].MLLLEILHEIK.[S]		1.10504e-05	1	Q96HE7	1351.8
165	[K].MLLDSEQHPCQLK.[D]	1xCarbamidomethyl [C10]	1.51226e-06	3	Q96C36	1598.77
166	[K].MLRHAEASAIVEYAYNDK.[A]		2.33517e-08	1	Q15397	2081.01
167	[-].MIEVVCNDRLGK.[K]	1xCarbamidomethyl [C6]	4.49515e-06	1	Q9BZL1	1433.72
168	[K].MLDLLEDFLEHEGYK.[Y]		1.31657e-06	1	Q14839-2	1851.88
169	[-K].MLDHEYTTK.[E]		1.74756e-05	2	P11387	1137.52
170	[K].MLDAEDIVNTARPDEK.[A]		2.49542e-07	1	O43707	1816.87
171	[K].MIASDSHRPEVK.[L]		3.58361e-06	1	Q9NYF8	1369.69
172	[K].MLADDAEAGAEDEK.[E]		2.27706e-08	1	Q9UPT8	1464.62
173	[-].MHRDSCPLDCK.[V]	1xAcetyl [N-Term]; 2xCarbamidomethyl [C6; C10]	1.59541e-07	3	P84103	1460.61
174	[-].MHRDSCPLDCK.[V]	2xCarbamidomethyl [C6; C10]	0.000144854	1	P84103	1418.6
175	[K].MHGGGPSVTAGVPLK.[K]		3.26066e-06	1	B7ZM99	1407.74
176	[-].MHGGGPPSGDSACPLRTIK.[R]	1xAcetyl [N-Term]; 1xCarbamidomethyl [C13]	3.92777e-07	1	P24928	1979.94
177	[K].MHARDFTVSAMHGDMDQK.[E]		7.10228e-05	1	P60842	2076.9
178	[-].MLEHLSSLPTQMDYK.[G]		1.42962e-05	1	Q9Y6A9	1792.86
179	[K].MGVNLTRSNK.[E]		1.896e-05	1	Q96C36	1119.59
180	[K].MLRTAVDSLVAYSVK.[I]		4.23622e-07	2	Q07065	1652.9
181	[K].MLSALLTGVNRAYPYSQTGDDK.[V]		3.36368e-10	2	Q03701	2400.19
182	[K].MPPYDEQTQAFIDAAQEARNK.[F]		2.7033e-15	2	K7ELL7	2423.13
183	[K].MPPVLEERVPINDVLAEDK.[I]		0.000119446	1	P82650	2164.13
184	[K].MPNGMYDGSALIRASGK.[L]		1.59932e-10	1	Q14839-2	1767.85
185	[K].MPISLQQIRTK.[L]		0.000107734	1	Q86U86	1314.76
186	[K].MNVSPDVNYEELARCTDDFNGAQCK.[A]	2xCarbamidomethyl [C15; C24]	8.64671e-05	1	P17980	2933.25
187	[K].MNSGPPGLGGK.[R]		2.76825e-06	1	Q15050	1014.5
188	[K].MNRSQFEELCAELLQK.[I]	1xCarbamidomethyl [C10]	8.468e-09	1	Q92598-4	1995.96
189	[K].MNLGVGAYRDDNGK.[P]		7.68193e-08	1	P00505	1509.71
190	[K].MNIFGGFRQMVK.[E]		9.44364e-06	1	Q6NUK1	1427.73
191	[-].MNHQQQQQQQK.[A]	1xAcetyl [N-Term]	9.42061e-05	1	Q93009	1467.68
192	[-].MISAAQLLDELMGRDRNLAPDEK.[R]	1xAcetyl [N-Term]	0.00013157	1	J3KPP4	2628.31
193	[-].MNGTLDHPDQPDLDAIK.[M]	1xAcetyl [N-Term]	8.52152e-09	1	Q92879	1921.9
194	[K].MNDSNSAGAGGPVK.[I]		1.16806e-06	1	Q92930	1304.59
195	[K].MNDQDRTSIHEAMEQQSISISK.[A]		5.91548e-07	1	P49736	2548.18
196	[K].MNCDRVFNVFCLYGNVEK.[IV]	2xCarbamidomethyl [C3; C11]	6.37443e-11	2	P14866	2265.02
197	[-].MMLGTEGGEGFVVK.[V]	1xAcetyl [N-Term]	1.10706e-07	1	G8JLB6	1496.71
198	[-].MMGHRPVLVLSQNTK.[R]	1xAcetyl [N-Term]	5.41609e-07	2	P49368	1752.92
199	[K].MMEIMTREVQTNDLK.[E]		1.62076e-06	2	P61247	1838.88
200	[K].MMADEALGSGLVSRVFPDK.[E]		1.51699e-07	1	Q13011	2023
201	[-].MLWFQGAIPAAIATAK.[R]		2.16542e-06	1	Q92575	1688.92
202	[K].MLVLDEADEMLNK.[G]	1xOxidation [M10]	4.51882e-05	1	P38919	1536.73
203	[K].MLTAQDMSYDEARNLHSK.[W]		2.21389e-07	2	Q01082	2109.97
204	[K].MNESTRSVLHEVMEQQTLSIAK.[A]		1.30793e-08	1	P33991	2531.26
205	[K].MVMIQDGPQNTGADK.[P]		2.27706e-08	1	E9PEB5	1604.74
206	[K].IVQMTEAEVRGLCIK.[S]	1xCarbamidomethyl [C13]	2.05902e-06	1	P62140	1746.92
207	[K].IVQAEGEAEAAK.[M]		5.53587e-08	2	Q99623	1215.62
208	[K].LRVCEVCSAYLGLHDNDRRLADHFGGK.[L]	2xCarbamidomethyl [C4; C7]	4.49236e-12	2	Q9NQ29; Q9Y383	3158.54
209	[K].LRVAGVVAPTLPREDLEK.[I]		0.000125368	1	P46063	1963.13
210	[K].IRTTETQVLVASAQK.[K]		1.67248e-05	1	P12081	1644.93
211	[K].IRTIAQAVYGAK.[D]		1.05749e-05	1	B7ZM99	1290.75
212	[K].LRTEVIQLEDTLAQVRK.[E]		9.65375e-05	1	O75150	2012.15
213	[K].LRTAGPLESSETEEASQLK.[E]		3.44953e-10	1	Q9P2E9	2046.03
214	[K].LRSTNLDASENTGNK.[Q]		1.08441e-05	1	Q8WYP5-2	1619.8
215	[K].IRSTLNEIYFGK.[T]		8.5413e-05	2	B1AK88	1440.78
216	[K].LRSSFESSCPQQWIK.[Y]	1xCarbamidomethyl [C9]	7.98348e-05	2	Q5JTJ3-2	1852.9
217	[K].IRSLGGDVASDGDFLIFEGNRYSRK.[G]		1.12474e-06	1	O00267	2772.41
218	[K].LRSDAGLESDTAMK.[K]		1.95785e-06	2	Q9NR30	1493.73
219	[K].IRRSPSKPLPEVTDEYK.[N]		1.11768e-06	1	P05455	2015.09
220	[K].IRRPHDYQPLPGMSENPSVYVPGVVSTVVPDSAHK.[L]		1.4973e-09	2	P26368	3828.95
221	[K].LRREFEVYGPIK.[R]		7.6943e-05	2	P08621	1506.84
222	[K].LRQQDLDGELRSEK.[E]		3.13978e-06	2	Q99459	1686.88
223	[K].LRQNLDALLNQLK.[S]		7.05664e-07	1	Q14204	1538.9
224	[K].LRQIIQRGGILITERK.[K]		2.74347e-05	1	P43246	1894.17
225	[K].IRPFAVAAVLRNIK.[F]		6.02591e-09	1	Q9NSD9	1567.98
226	[K].LRNEYGPVLHMPTSK.[E]		2.17629e-05	1	O43660	1741.91
227	[K].IRMLLGAEAVGLVK.[E]		6.47531e-06	1	Q9NW15	1469.89
228	[K].IRLQAYHTQTTPLIEYYRK.[R]		2.9211e-07	1	P54819	2394.29
229	[K].LRWERTLGAIVRQK.[N]		7.02713e-06	1	P51659-2	1726.02
230	[K].IRYESGDHVAVYPANDSALVNQLGK.[I]		5.67446e-10	1	P16435	2716.37
231	[K].IRYESLTDPSK.[L]		9.953e-05	2	P07900-2; P08238	1308.68
232	[K].LSCQPMLSLDDFQLQPPVTFRLK.[S]	1xCarbamidomethyl [C3]	8.43714e-05	1	O75607	2733.41
233	[K].LSNNYYCTRDGRRESVPPSIIMSSQK.[A]	1xCarbamidomethyl [C7]	0.000118724	2	O95182	3058.48
234	[K].ISNIVHISNLVRPFTLGQLK.[E]		6.58419e-07	1	Q9UKV3	2249.31
235	[K].ISLNSLCYGDMDK.[T]	1xCarbamidomethyl [C7]	4.32855e-06	1	O75131	1515.68
236	[K].ISIMHEDWCWK.[N]	1xCarbamidomethyl [C9]	4.06516e-05	1	A0A087X117	1504.67
237	[K].LSLEGDHSTPPSAYGSVK.[A]		1.83798e-08	2	P07355-2	1844.9
238	[K].LSLDGQNIYNACCTLRIDFSK.[L]	2xCarbamidomethyl [C12; C13]	0.00011588	1	A0A0U1RRM4	2488.2
239	[K].LSLDELHRK.[Y]		2.57711e-05	1	P05023	1110.63
240	[K].LSLAQEDLISNRNQIGNQNK.[L]		9.42061e-05	2	Q15075	2255.17
241	[K].ISHQRDGLTNAGELESDSGSDK.[A]		0.000113102	2	R4GMX3	2316.07
242	[K].LSHETVTIELK.[N]		4.16922e-08	2	P62314	1269.7
243	[K].IRLISLTDENALSGNEELTVK.[I]		1.3035e-09	1	P14625	2315.25
244	[K].LSGCSQDCEDLK.[I]	2xCarbamidomethyl [C4; C8]	0.000118724	1	Q07954	1411.58
245	[K].ISGADINSICQESGMLAVRENRYIVLAK.[D]	1xCarbamidomethyl [C10]	9.1363e-07	1	P43686	3107.6
246	[K].LSESGFHMVACSSTGTCAFASSTDQSEDK.[I]	2xCarbamidomethyl [C11; C17]	4.58245e-08	1	Q96CX2	3097.28
247	[K].LSELLRYYTSASGDEMVSLK.[D]		1.51556e-11	2	P07900-2	2262.13
248	[K].ISEIEDAAFLAREK.[A]		3.17977e-08	1	O94905	1591.83
249	[K].LSELEAALQRAK.[Q]		6.92453e-07	1	P05787-2	1328.75
250	[K].ISDIQSQLEK.[L]		1.08441e-05	1	Q9NVP1	1160.62
251	[K].LSDLLAPISEQIK.[E]		5.14988e-07	1	Q01518	1426.82
252	[K].LSDGVAVLK.[V]		8.1821e-05	2	P10809	901.535
253	[K].LSDFNDITNMLLLK.[M]		4.01484e-05	1	P78527	1636.86
254	[K].LSCSTWNYQK.[S]	1xCarbamidomethyl [C3]	3.50029e-05	1	Q8NI36	1286.58
255	[K].ISGAIGPCVSLNSK.[G]	1xCarbamidomethyl [C8]	2.60793e-07	1	Q15436	1402.74
256	[K].LRLESEGSPETLTNLRK.[G]		0.000119446	1	H3BS72	1943.06
257	[K].IRLESEEEGVPSTAIREISLLK.[E]		4.54021e-07	1	A0A024QZP7	2469.36
258	[K].LRLDSIVIQQGRLVDQNLNK.[I]		1.04285e-06	2	O60264	2322.33
259	[K].IRAEAMQEASEAVPSGMLSVLGQPQSK.[F]		1.53182e-05	1	Q8IVS2	2814.41
260	[K].LQVVLNESNADTYAGRPLPSK.[A]		6.31438e-06	1	A6NHR9	2272.19
261	[K].LQVVGRAGTGVDNVDLEAATRK.[G]		3.7024e-05	2	O43175	2269.23
262	[K].IQVTPPGFQLVFLPFADDK.[R]		1.55571e-07	1	P12956	2132.14
263	[K].IQVHYYEDGNVQLVSHK.[D]		2.78574e-06	1	P52907	2029.01
264	[K].LQVEEVHQLSRK.[A]		3.86484e-06	1	Q9NR28	1465.81
265	[K].LQTSLTCNSMVLFDHVGCLK.[K]	2xCarbamidomethyl [C7; C18]	6.70981e-07	1	P11388-4	2323.12
266	[K].LQTQGLGTALK.[I]		8.12088e-06	1	Q96HE7	1129.66
267	[K].IQSTVTQPGGK.[F]		6.08045e-06	1	A0A087X117	1115.61
268	[K].IQRMPSESAAQSLAVALPLQTK.[A]		6.00552e-10	1	O43660	2339.28
269	[K].LRAFHNEAQVNPERK.[N]		2.15879e-07	2	P17987	1808.95
270	[K].LQRELEDATETADAMNREVSSLK.[N]		1.69381e-06	1	P35579	2606.27
271	[K].LQQLPADFGRLVNLQHLDLLNNK.[L]		1.38462e-06	1	Q96AG4	2659.47
272	[K].LQQESTFLFHGNK.[T]		3.93852e-06	1	Q9UKX7	1548.78
273	[K].LQQDSEIMESSYK.[E]		1.4568e-05	1	Q92643	1557.71
274	[K].IQNTLHCCGVTDYRDWTDTNYYSEK.[G]	2xCarbamidomethyl [C7; C8]	7.4683e-07	1	O43657	3139.35
275	[K].LQNLQLQPGNAK.[L]		3.40758e-06	1	P22307	1323.74
276	[K].IQNGAQGIRFIYTREGRPSGEAFVELESEDEVK.[L]		8.64671e-05	1	G8JLB6	3724.86
277	[K].LQNELDNVSTLLEEAEK.[K]		7.05863e-05	1	P35580-4	1944.98
278	[K].LQLLEDDK.[E]		7.6471e-05	1	P09874	973.52
279	[K].IQIASESSGIPERPCVLTGTPESIEQAK.[R]	1xCarbamidomethyl [C15]	1.7099e-07	1	Q96I24	2997.52
280	[K].LQIASDENYK.[D]		5.14854e-05	1	Q13813-3	1180.58
281	[K].LQQQLTQAAQELAAEK.[E]		2.37973e-08	1	Q15075	1769.94
282	[K].ISNTAISISDHTALAQFCK.[E]	1xCarbamidomethyl [C18]	3.31032e-11	1	P22102	2077.04
283	[K].IRAQTEGINISEEALNHLGEIGTK.[T]		6.11719e-12	3	Q9Y265	2593.36
284	[K].LRASILNTWISLK.[Q]		2.5134e-05	1	P22234-2	1514.91
285	[K].LRHWQQVLEDINVQHK.[K]		4.38474e-08	1	H0YAA8	2043.09
286	[K].LRHSAPGLLSMANSGPSTNGCQFFITCSK.[C]	2xCarbamidomethyl [C21; C27]	1.67248e-05	1	O43447	3138.49
287	[K].LRHPTPTMLSIQK.[W]		1.06416e-05	1	O14776	1521.86
288	[K].LRHFEELETIMDREK.[E]		2.37276e-07	1	Q92922	1945.98
289	[K].IRGSLARAALQELLSK.[G]		2.05697e-05	2	P62851	1726.03
290	[K].LRGMVFGAPVPK.[Q]		8.28321e-05	1	A6NHR9	1271.73
291	[K].IRGILYRTHSDQFLVAFK.[E]		1.1211e-07	2	P36542	2164.2
292	[K].IRFQESEERPK.[L]		3.75831e-07	2	P34932	1418.74
293	[K].LRFPAEDEFPDLSAHNNHMAK.[V]		7.94714e-11	2	P12277	2439.15
294	[K].IRFLILPDMLK.[N]		1.56065e-06	1	P62318	1358.82
295	[K].IRARDDNPGLRDFEASFIRLLDK.[I]		1.44703e-06	1	Q9Y2P8	2717.45
296	[K].IREYFGGFGEVESIELPMDNK.[T]		2.38553e-11	2	Q14103	2430.16
297	[K].LRETLNISGPPLK.[A]		4.11611e-05	2	P28838	1437.84
298	[K].IRETGERPSNEEIMRFSK.[L]		8.10567e-07	1	O95202	2179.09
299	[K].IREIADGLCLEVEGK.[M]	1xCarbamidomethyl [C9]	2.57711e-05	1	A0A0B4J2C3	1701.88
300	[K].IREEYPDRIMNTFSVVPSPK.[V]	1xOxidation [M10]	2.4716e-06	1	P07437	2394.21
301	[K].IREEYPDRIMNTFSVVPSPK.[V]		4.60391e-05	1	P07437	2378.22
302	[K].IREEFPDRIMNTFSVVPSPK.[V]	1xOxidation [M10]	2.39499e-06	1	P04350	2378.22
303	[K].IREDLPNLESSEETEQINK.[H]		4.49665e-08	1	Q96QK1	2244.1
304	[K-].LRDYIWNTLNSGRVVPGYGHAVLRK.[T]		2.89302e-08	2	O75390	2884.57
305	[K].LRCVFELPAENDKPHDVEINK.[I]	1xCarbamidomethyl [C3]	0.000109053	2	O95292	2523.27
306	[K].LRASITPGTILIILTGRHRGK.[R-]		6.72991e-08	2	Q02878	2273.39
307	[K].IREYFGEFGEIEAIELPMDPK.[L]		2.82104e-06	1	Q99729-2	2483.22
308	[K].LVQDVANNTNEEAGDGTTTATVLARSIAK.[E]		9.48039e-11	2	P10809	2959.5
309	[K].ISNYGWDQSDK.[F]		5.99049e-07	1	Q9HB71	1312.58
310	[K].LSQMAVQGLQQFK.[S]		5.80473e-07	1	Q9UGP8	1477.78
311	[K].ITVVGVGQVGMACAISILGK.[S]	1xCarbamidomethyl [C13]	1.4237e-09	1	P07195	1973.09
312	[K].ITVTSEVPFSK.[R-]		1.72577e-05	1	P35268	1207.66
313	[K].ITVPGNFQGHSGAQCITCSYK.[A]	2xCarbamidomethyl [C15; C18]	7.58574e-08	1	Q08945	2325.08
314	[K].LTVAENEAETK.[L]		5.5808e-05	1	P07814	1204.61
315	[K].ITTQLDQVTAK.[L]		1.04428e-05	1	Q15075	1217.67
316	[K].LTTAQYRVSK.[S]		0.000120171	1	P13674-2	1166.65
317	[K].LTSSRTQLPYEYYSLPFCQPSK.[I]	1xCarbamidomethyl [C18]	6.96557e-09	1	Q92544	2665.3
318	[K].LTSLAAALDENK.[D]		5.99049e-07	1	O95202	1245.67
319	[K].ITSEMGSASQANIRLTSLK.[K]		6.85508e-10	1	Q9H583	2007.05
320	[K].ITSAYLQDIENAYK.[K]		1.03124e-05	1	O95299-2	1628.82
321	[K].LTRTSGETTQTHTEPTGDSK.[S]		6.35423e-06	1	P46013	2147.02
322	[K].LTRNNFAVGYRTGDFQLHTNVNDGTEFGGSIYQK.[V]		7.4437e-08	1	P45880	3819.85
323	[K].ITRIEVGDVNPSETQYISEPK.[L]		2.27731e-06	1	Q86UV5-8	2375.21
324	[K].LTREEGTPLTLYYSHWRK.[L]		3.34255e-10	2	Q9Y3T9	2250.17
325	[K].LTRAQFEGIVTDLIRRTIAPCQK.[A]	1xCarbamidomethyl [C21]	1.68849e-07	3	P38646	2686.48
326	[K].LTQTSGETTHTHTEPTGDGK.[S]		3.56642e-05	2	P46013	2097.97
327	[K].LTPSGYEWGRQNTDK.[G]		2.46417e-07	1	Q6P2Q9	1751.83
328	[K].LTPLSHEVISRQATINIGTIGHVAHGK.[S]		2.23151e-05	3	P41091	2849.57
329	[K].LTPLPEDNSMNVDQDGDPSDRMEVQEQEEDISSLIRSCK.[F]	1xCarbamidomethyl [C38]	3.2402e-06	1	P78527	4477.01
330	[K].LTPFMLGALVAMYEHK.[I]		6.64564e-08	1	P06744	1820.94
331	[K].ITPENLPQILLQLK.[R]		2.08291e-05	1	P43243	1619.97
332	[K].IVAERPGTNSTGPAPMAPPRAPGPLSK.[Q]		4.4552e-07	2	Q13263	2669.42
333	[K].LVAIVDPHIK.[V]		0.000124613	2	Q14697-2	1104.68
334	[K].LVCSGLLQASK.[S]	1xCarbamidomethyl [C3]	3.93852e-06	1	Q9UHG3	1175.65
335	[K].IVDQIRPDRQTLMWSATWPK.[E]		4.2199e-05	2	A0A1W2PQ51; J3KTA4	2441.28
336	[K].LVPVGYGIRK.[L]		9.53649e-05	1	P29692	1101.68
337	[K].IVPNVLLEQGK.[A]		5.97422e-05	1	O75390	1209.72
338	[K].LVPEEETTASENTEITSERQK.[E]		1.67248e-05	1	Q96T23	2391.15
339	[K].LVPDLLAIVQRK.[K]		1.21268e-08	1	Q9H583	1364.86
340	[K].IVNSAQTGSFK.[Q]		6.02835e-07	1	O75964	1151.61
341	[K].LVNANGEAVYCK.[F]	1xCarbamidomethyl [C11]	3.21062e-07	1	P04040	1337.65
342	[K].IVMEAIQQASVAK.[K]		8.71355e-08	1	Q8TCS8	1387.76
343	[K].LVLVGDGGTGK.[T]		2.54506e-05	1	B5MDF5	1015.58
344	[K].LVIPSELGYGERGAPPK.[I]		1.11201e-05	1	P26885	1782.97
345	[K].LVINTEEVFRPYAK.[H]		3.67501e-06	1	P78527	1678.92
346	[K].LTPEEEEILNK.[K]		4.49081e-05	1	P62241	1314.68
347	[K].IVLNSIEQYQAHVSGFK.[H]		1.25941e-08	1	Q9UL40-2	1933.02
348	[K].LVLIRHGESAWNLENRFSGWYDADLSPAGHEEAK.[R]		2.88324e-09	1	P18669	3867.88
349	[K].LVILANNCPALRK.[S]	1xCarbamidomethyl [C8]	3.41941e-07	2	P62888	1481.86
350	[K].IVKPNGEKPDEFESGISQALLELEMNSDLK.[A]		8.68413e-09	2	P62081	3330.68
351	[K].LVHSYPYDWRTK.[K]		3.9405e-05	2	Q9NSE4	1564.79
352	[K].IVHDYRQGIVPPGLTENELWRAK.[Y]		2.74151e-09	2	Q9H9B4	2691.44
353	[K].IVHAFDMEDLGDK.[A]		1.58043e-06	2	Q9NZ45	1489.7
354	[K].IVEIPFNSTNK.[Y]		1.57076e-05	1	P05023	1261.68
355	[K].LVEALCAEHQINLIK.[V]	1xCarbamidomethyl [C6]	1.26676e-10	2	P25398	1750.95
356	[K].IVDRIDNDGDGFVTTEELK.[T]		7.00625e-11	1	Q15293	2136.05
357	[K].LVDQSGPPHEPK.[F]		4.86873e-05	2	P55265-4	1303.66
358	[K].LVINGNPITIFQERDPSK.[I]		4.06546e-08	2	P04406	2041.11
359	[K].ITNNINVLIK.[DA]		2.9944e-05	1	Q9BZZ5	1141.69
360	[K].LTNENMEITSALQSEQHVK.[R]		1.95637e-05	1	Q08379	2172.06
361	[K].ITNDFYPEEDGK.[T]		3.59617e-07	1	P55884-2	1427.63
362	[K].LTAYTATPEAIYGTSHVAISPSHRLLHGHSSLK.[E]		2.5654e-10	1	Q15031	3515.84
363	[K].LTATPTPLGGMTGFHMQTEDRTMK.[S]		6.23542e-06	2	O75533	2621.25
364	[K].LTASEQAHPQEPAESAHEPRLSAEYEK.[V]		2.68245e-06	2	Q02952	3005.42
365	[K].LTAQVEELSK.[K]		2.42076e-05	1	Q14980-2	1117.61
366	[K].LTALDYHNPAGFNCK.[D]	1xCarbamidomethyl [C14]	3.19986e-08	2	Q9Y224	1720.81
367	[K].ITAEEMYDIFGK.[Y]		6.83783e-07	1	Q9Y3B4	1416.67
368	[K].LTAEAIQTPLK.[S]		5.70964e-06	1	Q53HL2	1184.69
369	[K].LSVQSNPSPQLRSVMK.[V]		7.05863e-05	1	O75152	1770.95
370	[K].ISVIVETVYTHVLHPYPTQITQSEK.[Q]		7.72313e-12	2	P04843	2882.53
371	[K].LSVISVEDPPQRTAGVK.[V]		6.64564e-08	1	P38117	1795.99
372	[K].LTDCVVMRDPASK.[R]	1xCarbamidomethyl [C4]	0.000120901	3	P22626	1491.73
373	[K].LSVEGFAVDK.[M]		0.000138061	1	P55786	1064.56
374	[K].ISTEVGITNVDLSTVDK.[D]		2.42398e-10	1	P04844	1790.94
375	[K].ISSVSEVMK.[E]		0.00010387	1	Q16891-2	979.513
376	[K].LSSLIILMPHHVEPLERLEK.[L]		2.05697e-05	1	P50454	2354.33
377	[K].ISSLLEEQFQQGK.[L]		9.6659e-09	2	P62241	1506.78
378	[K].LSSETYSQAK.[D]		0.00015196	1	Q08J23	1113.54
379	[K].ISRLRRECPSDECGAGVFMASHFDRHYCGK.[C]	3xCarbamidomethyl [C8; C13; C28]	1.50277e-06	2	P62979	3598.63
380	[K].ISRGTIEILSDVQLIK.[T]		1.86757e-07	1	P05388	1785.05
381	[K].ISRDRLSASSLTMESFAFLWAGGRASYGVSK.[G]		8.79004e-11	2	Q00839-2; Q00839	3350.7
382	[K].LSRADLTEYLSTHYK.[A]		1.80323e-05	1	P31930	1796.92
383	[K].LSQNNFALGYK.[A]		5.39526e-06	1	Q9Y277	1254.65
384	[K].ISTQLDFASK.[R]		4.38045e-05	1	P12270	1109.58
385	[K].LSQLEEHLSQLQDNPPQEK.[G]		3.91603e-05	1	Q14980-2	2233.11
386	[K].ITDEEELNDYK.[L]		2.7084e-07	1	Q9BZJ0	1368.62
387	[K].ITDLANLSAANHDAAIFPGGFGAAK.[N]		1.81323e-12	1	A0A096LPI6	2442.24
388	[K].ITLVSSGSGTMGAAK.[V]		9.74518e-06	1	O75955	1379.72
389	[K].LTLTSRAFYNNVLGEYEEYITK.[L]		3.16758e-05	1	P04181	2624.32
390	[K].ITITNDQNRLTPEEIERMVNDAEK.[F]		0.00013641	1	P11021	2829.4
391	[K].ITISSLQDLTLYNPERTITVK.[G]		1.82644e-08	1	Q9NZI8	2405.33
392	[K].LTLSALVDGK.[S]		3.47852e-05	1	P45880	1016.6
393	[K].LTLSALIDGK.[N]		3.28851e-05	2	Q9Y277	1030.61
394	[K].ITLRQLMEGSSK.[T]		0.000149258	1	Q6NVY1	1362.74
395	[K].LTLHGLQQYYVK.[L]		3.17957e-06	2	O00148; Q13838-2	1462.81
396	[K].LTLDTIFVPNTGKK.[S]		1.24515e-05	1	Q9Y277	1546.88
397	[K].ITHPVYSLYFPEEK.[Q]		5.06618e-06	1	Q9UGP8	1722.87
398	[K].ITDESGHLAEK.[A]		1.86067e-05	1	P49750	1199.59
399	[K].LTGSLSGWSSPK.[D]		6.5573e-06	1	A2A274	1219.63
400	[K].LTFSCLGGSDNFK.[H]	1xCarbamidomethyl [C5]	8.69988e-05	1	A0A087WYT3	1445.67
401	[K].LTFLYLANDVIQNSK.[R]		4.35328e-05	1	Q96P16; Q9NQG5	1738.94
402	[K].LTFDTTFSPNTGKK.[S]		1.20544e-06	1	P45880	1556.8
403	[K].LTFDTTFSPNTGK.[K]		1.98902e-07	1	P45880	1428.7
404	[K].LTFDSSFSPNTGKK.[N]		4.38338e-06	2	P21796	1528.76
405	[K].LTFDSSFSPNTGK.[K]		2.97684e-07	1	P21796	1400.67
406	[K].LTEVPVEPVLTVHPESK.[S]		3.15051e-07	2	Q9H307	1874.03
407	[K].LTETCFLDCVK.[D]	2xCarbamidomethyl [C5; C9]	1.18287e-06	1	Q9Y5J7	1385.64
408	[K].LTELSMQDEELMK.[R]		8.00418e-07	1	P62072	1566.74
409	[K].LTEAAEQNK.[E]		7.1462e-05	1	P07197	1003.51
410	[K].LTGMAFRVPTANVSVVDLTCRLEK.[P]	1xCarbamidomethyl [C20]	1.02249e-10	1	P04406	2677.42
411	[K].MVNDAEPDTK.[K]		3.57358e-07	1	Q9NVP1	1119.5
412	[K].MVPFQVPEILRTPLENLVLQAK.[I]		0.000145725	1	Q7L2E3-2	2535.44
413	[K].MVPVSVQQSLAAYNQRK.[A]		1.03294e-07	1	Q8WUM4	1919.02
414	[K].PRSGAVEETFRIVK.[D]		1.46538e-06	2	Q6YN16	1588.88
415	[K].PRNVVFVDMGHSAYQVSVCAFNRGK.[L]	1xCarbamidomethyl [C19]	9.6052e-09	1	P34932	2838.39
416	[K].PRNQGGYGGSSSSSSYGSGRRF.[-]		8.90576e-09	2	P09651	2251.02
417	[K].PRGYAFIEYEHERDMHSAYK.[H]		8.2054e-09	3	P08621	2499.15
418	[K].PRGFARGLEPERIIGATDSSGELMFLMK.[W]		1.58043e-06	1	P83916	3078.59
419	[K].PRGFARGLDPERIIGATDSSGELMFLMK.[W]		1.00417e-06	2	Q13185	3064.57
420	[K].PREIMDAAEDYAK.[E]		2.1041e-09	2	P14868	1508.7
421	[K].PREFQITCGPDSFATDPSK.[Q]	1xCarbamidomethyl [C8]	2.32051e-08	1	Q5JRX3-2	2153
422	[K].PRAGQAGLPCDYTANSK.[G]	1xCarbamidomethyl [C10]	6.51442e-05	1	P07199	1805.86
423	[M].PQYQTWEEFSRAAEK.[L]		1.93207e-10	2	P49458	1869.88
424	[K].PQVIADYESGRAIPNNQVLGK.[I]		2.88418e-05	2	O60869	2269.19
425	[K].PQTAGDQPPPTDTTHATHRK.[A]		2.8306e-05	1	J3KPS0	2156.05
426	[K].PQRAQNISSNANMLRK.[G]		3.32983e-05	1	Q14008-3	1827.96
427	[K].PQQIQALMDEVTK.[Q]		1.04554e-09	1	P56192	1500.77
428	[K].PQQAAGMLSPK.[T]		1.66202e-05	1	Q13428-4	1127.59
429	[K].PQIAEIIRSFK.[G]		4.69057e-05	2	Q15397	1301.76
430	[K].PQEQLTLEPYERDHAVVVGVYRPPPK.[V]		1.04909e-08	2	P22087	3017.58
431	[K].PNTAMLLGDAK.[K]		3.49449e-06	1	Q13423	1130.59
432	[K].PNMVTPGHACTQK.[F]	1xCarbamidomethyl [C10]	2.42076e-05	2	J3KPS3	1440.67
433	[K].PNIRNVVVVDGVRTPFLLSGTSYK.[D]		1.40179e-08	2	P55084	2631.46
434	[K].PNAGEESVMNLDK.[L]		1.91436e-09	1	P31040	1403.65
435	[K].PRTVATPLNQVANPNSAIFGGARPREEVVQK.[E]		5.56772e-06	1	Q15056	3316.79
436	[K].PRVTPVEVMPVFPDFK.[M]		1.6936e-05	1	Q8N7H5	1857.99
437	[K].PSAIQQRAIK.[Q]		4.35328e-05	2	P38919	1111.66
438	[K].PSAIQQRAIIPCIK.[GD]	1xCarbamidomethyl [C12]	9.24887e-09	2	Q14240-2	1594.91
439	[K].PVYPGQTLQTEMWK.[E]		5.21283e-05	1	P51659-2	1677.83
440	[K].PVYHALSDCGDHVVIMNTRHIAFSGNK.[W]	1xCarbamidomethyl [C9]	8.4711e-07	2	Q9BYD1	3038.47
441	[K].PVWYAGRDPAAAPATGNKK.[T]		3.18743e-05	1	Q02218	1970.02
442	[K].PVVTISDEPDILYK.[R]		1.9212e-06	1	P82664	1588.85
443	[K].PVTTPEEIAQVATISANGDK.[E]		1.30605e-14	2	P10809	2041.04
444	[K].PVTALEYTFSRSDPTSYAGYIEDLK.[K]		3.44953e-10	1	P54709	2823.37
445	[K].PVSPLLLASGMARDWPDARGIWHNDNK.[ST]		2.37995e-06	2	P12277	3016.52
446	[K].PVHLTAFLGYK.[A]		8.96526e-07	1	P39023	1245.7
447	[K].PVHHGVNQLK.[F]		1.72577e-05	2	P61313	1128.63
448	[K].PVGSLAGIGEVLGK.[K]		2.79382e-09	1	O75531	1296.75
449	[K].PNAAIRDCDRAIEINPDSAQPYK.[RW]	1xCarbamidomethyl [C8]	7.88593e-05	2	P50502	2614.27
450	[K].PVEAIRVCSEVLQMEPDNVNALK.[D]	1xCarbamidomethyl [C8]	3.26804e-05	1	Q13217	2611.32
451	[K].PTWGNHTPIFRDAGMQLQGYRYYDPK.[T]		4.40778e-05	2	P00505	3111.49
452	[-M].PTTQQSPQDEQEK.[L]		3.49449e-06	1	Q96QK1	1515.69
453	[K].PTHGDIIRFAPPLVIK.[E]		1.42962e-05	1	P04181	1774.04
454	[K].PSTEDLGDK.[K]		2.03134e-05	1	B8ZZN6	961.447
455	[K].PSSSPVIFAGGQLTK.[L]		8.05476e-07	1	F8VZX2	1488.81
456	[M].PSQMEHAMETMMFTFHK.[F]		4.9544e-11	2	P60903	2082.89
457	[K].PSNLLINTTCDLK.[IG]	1xCarbamidomethyl [C10]	3.01317e-05	1	P27361	1488.77
458	[K].PSHSVDAHTAEVNCLSFNPYSEFILATGSADK.[T]	1xCarbamidomethyl [C14]	2.01823e-12	1	Q09028	3464.61
459	[K].PSHLVDAHTAEVNCLSFNPYSEFILATGSADK.[TV]	1xCarbamidomethyl [C14]	8.5093e-15	1	Q16576-2	3490.66
460	[K].PSERVPGATMLLAK.[L]		2.51874e-06	1	Q02252	1469.81
461	[K].PVDAEALELHDYHDIIK.[H]		4.1308e-07	1	Q15059	1977.99
462	[K].PMQFLGDEETVRK.[A]		9.22192e-08	2	P18669	1549.77
463	[K].PMINLYTDK.[D]		1.06416e-05	1	Q92804	1094.56
464	[K].PMEINPEMLNK.[V]		8.68727e-07	2	D6R956	1315.64
465	[K].PGVFDLINK.[A]		1.73663e-05	1	O75521	1002.56
466	[M].PGPTPSGTNVGSSGRSPSK.[A]		1.94335e-12	1	P60468	1769.88
467	[K].PGPRSGRFSCEPAGGLTSLTEPPK.[G]	1xCarbamidomethyl [C10]	4.10309e-09	1	E7EPT4	2498.25
468	[K].PGLNVVLEGPK.[K]		5.63823e-06	1	H7C2Q8	1122.65
469	[K].PGINVASDWSIHLR.[-]		3.12023e-08	1	Q14697-2	1564.82
470	[K].PGGSLDNSEQK.[C]		1.51699e-07	1	Q9Y5L4	1131.53
471	[K].PGGRLILPVGPAGGNQMLEQYDK.[L]		1.11141e-17	1	H7BY58	2410.25
472	[K].PGAIVIDCGINYVPDDK.[K]	1xCarbamidomethyl [C8]	5.90072e-05	1	P11586	1845.91
473	[K].PFTCLDGSATIPFDQVNDDYCDCK.[D]	3xCarbamidomethyl [C4; C21; C23]	4.94023e-06	1	K7ELL7	2838.17
474	[M].PFSNSHNALK.[L]		1.32586e-05	1	P12277	1114.56
475	[K].PHRIRMTHNLLLNYGLYRK.[M]		2.11837e-07	2	Q13547; Q92769	2395.33
476	[K].PFSLQETYEAK.[R]		3.06168e-06	1	Q9NVA2-2	1312.64
477	[K].PFNGEDYTCITFQPDLSK.[F]	1xCarbamidomethyl [C9]	4.80862e-05	1	P11388-4	2131.96
478	[K].PFLNGLTGKPVMVK.[L]		4.8947e-09	2	F8W0W6	1500.86
479	[K].PFLLPVEAVYSVPGRGTVVTGTLERGILK.[K]		1.73078e-09	1	P49411	3068.75
480	[M].PFLELDTNLPANRVPAGLEK.[R]		2.26302e-06	1	B5MC82	2194.19
481	[K].PFGSEEQLLPVEK.[L]		1.49295e-08	1	O75643	1472.76
482	[K].PFFAAISDEK.[V]		1.69381e-06	1	Q9H583	1124.56
483	[M].PERDSEPFSNPLAPDGHDVDDPHSFHQSK.[L]		7.53809e-08	2	Q13123	3257.45
484	[M].PENVAPRSGATAGAAGGRGK.[G]		3.87858e-07	2	P50991	1823.95
485	[M].PEIVDTCSLASPASVCRTK.[H]	2xCarbamidomethyl [C7; C16]	3.51702e-08	1	P09960	2091.02
486	[M].PEFLEDPSVLTK.[D]		2.8306e-05	1	P42167; P42166	1374.72
487	[K].PFQCTFEGCGK.[R]	2xCarbamidomethyl [C4; C9]	9.99331e-06	2	P25490	1330.56
488	[K].PWALTFSYGRALQASALK.[A]		2.4393e-10	1	J3KPS3	1980.07
489	[K].PHSVSLNDTETRK.[L]		1.65688e-07	2	Q9P0L0-2	1483.75
490	[K].PKPENQDESELLTVPDGWKEPAFSK.[E]		4.7273e-06	1	Q13601	2841.39
491	[K].PLYVALAQRK.[E]		0.000135592	1	Q13310-3; P11940	1158.7
492	[K].PLYFADRLYDSMK.[-G]		9.07893e-07	1	P07355-2	1618.79
493	[K].PLYETIEDNDVK.[G]		1.9212e-06	1	Q9NP92	1435.7
494	[K].PLYENLRDILLQGLK.[A]		8.48907e-05	1	Q99986	1785.03
495	[K].PIWTRNPDDITQEEYGEFYK.[S]		0.000143988	1	P08238	2501.16
496	[K].PIWTRNPDDITNEEYGEFYK.[S]		9.63773e-08	1	P07900-2	2487.15
497	[K].PLVIIAEDVDGEALSTLVLNRLK.[V]		0.000114483	1	P10809	2478.42
498	[K].PLVLEMLK.[VA]		0.00011588	1	Q8WUY8	942.569
499	[K].PLTQSGGAPPPPGGK.[Q]		3.58874e-05	1	P46821	1360.72
500	[K].PLTLERTINLYPLTNYTFGTK.[E]		1.19401e-07	1	O43809	2455.32
501	[K].PHVNVGTIGHVDHGK.[T]		4.88046e-08	3	P49411	1566.81
502	[K].PLSSSVSNNK.[R]		1.55085e-06	1	J3QR07	1032.53
503	[K].PLQYQSTVASGTVARVEPNIK.[W]		2.77752e-07	1	Q13823	2258.21
504	[K].PLQGDGYSGAKPIPGGQTIGPRNTFNFGSK.[N]		0.00013157	2	P49792	3061.55
505	[K].PLQDQNELFGK.[I]		5.86431e-05	1	Q12874	1288.65
506	[K].PLPPSERLEQELFSGGNTGINFEK.[Y]		4.24877e-08	1	A0A0D9SF53	2659.34
507	[K].PIPILAAGFCSDK.[M]	1xCarbamidomethyl [C10]	7.37479e-07	1	Q15061	1388.72
508	[K].PLLNDGQFRK.[T]		6.31622e-05	1	A0A1B0GVF3	1187.65
509	[K].PLEPVSTVQVEPAVK.[T]		6.70717e-09	1	Q9Y520-7	1592.89
510	[M].PLENLEEEGLPK.[N]		4.99119e-05	1	Q15008-4	1367.71
511	[K].PIEIQWVKPEPK.[V]		1.31657e-06	1	Q8TDN6	1463.83
512	[K].PLATDYNGNCSLEK.[F]	1xCarbamidomethyl [C10]	3.25133e-07	1	O95299-2	1581.72
513	[K].PLRLPLQDVYK.[I]		3.34415e-08	1	P68104; A0A2U3TZH3	1341.79
514	[K].PAVVETVTTAK.[P]		3.72556e-05	1	P56192	1115.63
515	[K].PYFPIPEEYTFIQNVPLEDRVRGPK.[G]		1.896e-05	1	Q00839-2; Q00839	3004.56
516	[K].PYQCPVCQQRFK.[R]	2xCarbamidomethyl [C4; C7]	5.85517e-06	1	P56270-2	1610.76
517	[K].QGSDAYDAQTYDVASK.[E]		9.45728e-08	1	Q9NU22	1718.75
518	[K].QGQSNSGVVQVQQK.[V]		1.73663e-05	1	Q12830	1486.76
519	[K].QGQNLWFLCDSQK.[E]	1xCarbamidomethyl [C9]	7.82851e-08	1	Q9UIG0	1623.76
520	[K].QGQDNLSSVK.[E]		6.43469e-06	1	P30040	1075.54
521	[K].QGPVSQSATQQPVTADK.[Q]		0.000150153	1	Q9BTA9	1741.87
522	[K].QGNLSSQVPLK.[R]		5.10052e-08	1	P78527	1170.65
523	[K].QGLGPSGTSGARKPASSK.[Y]		0.000130779	1	Q9Y5Q8-3	1685.89
524	[K].QGGPTYYIDTNALRVPRENMEAISPLK.[N]		5.90072e-05	2	O96019	3033.55
525	[K].QGFNVVVESGAGEASK.[F]		0.000121635	1	Q13423	1578.78
526	[K].QGEYGLASICNGGGGASAMLIQK.[L]	1xCarbamidomethyl [C10]	1.75022e-15	1	P24752	2282.09
527	[K].QGESEVSRISEVLQK.[L]		8.43714e-05	1	Q07065	1688.88
528	[K].QGEMREMQQLSGGQK.[S]		8.33421e-05	1	Q9UQE7	1706.79
529	[K].QGEGSSGVSSLLLHPEPVPGPEK.[E]		7.83759e-05	1	O75152	2301.17
530	[K].QFYDQALQQAVVDDDANNAK.[A]		1.94555e-06	2	A6NMH8	2253.04
531	[K].QFVVFEGNHYFYSPYPTK.[T]		3.9109e-12	1	P04843	2223.05
532	[K].QFTPCQLLADHANSPNK.[K]	1xCarbamidomethyl [C5]	8.49269e-10	1	H0YFD6	1940.93
533	[K].QFSSADEAALK.[E]		1.42067e-05	1	Q9HCC0	1166.57
534	[K].QFRTEMEDLMSSK.[D]		2.13577e-05	2	P35579	1601.73
535	[K].QFQLYEEPDTK.[L]		0.000109053	1	O43823	1397.66
536	[K].QFNYTHICAGASAFGK.[N]	1xCarbamidomethyl [C8]	1.38462e-06	1	P13804	1771.82
537	[K].QFIAAQGSSRSVVNMEWDK.[I]		2.18997e-05	1	P07814	2153.04
538	[K].QGTFHSQQALEYGTK.[L]		7.85433e-07	1	P53597	1694.81
539	[K].QGTQYTFSSIEREEYGK.[L]		6.75221e-07	3	Q08945	2022.94
540	[K].QGTYGGYFRDQK.[D]		3.98991e-05	1	B5ME19	1419.67
541	[K].QHLSNMEVQVASQSSQRTGK.[G]		9.74518e-06	1	P12270	2215.09
542	[K].QLSPTEAFPVLVGDMDNSGSLNAQVIHQLGPGLRSK.[M]		5.52795e-14	1	O96008	3775.94
543	[K].QLSPRMQNNEELPTYEEAK.[V]		3.7024e-05	1	Q4VCS5	2277.08
544	[K].QLSDAISIIGREDFPQK.[W]		0.000101988	1	P55060	1917.01
545	[K].QIRHESGASIK.[I]		3.84058e-06	2	P61978-2; P61978-3	1225.66
546	[K].QLRFEDVVNQSSPK.[N]		4.01484e-05	1	Q01085-2	1646.85
547	[K].QLRADMEDLMSSK.[D]		2.03325e-06	3	P35580-4	1523.72
548	[K].QLQALSSELAQARDETK.[K]		2.18617e-07	2	P35241-5	1887.98
549	[K].QLQAETEPIVK.[M]		0.000105143	1	P60228	1255.69
550	[K].QIPFPSGTPLHANSMVSENVIQSTAVTTVSSGTK.[E]		2.35678e-09	1	Q12904-2	3485.76
551	[K].QIMENAEINNIIK.[I]		1.27969e-07	1	Q02880-2; P11388-4	1529.8
552	[K].QFGAQANVIGPWIQTK.[M]		1.56094e-05	1	P12814-4	1757.93
553	[K].QLLCGAAIGTHEDDK.[Y]	1xCarbamidomethyl [C4]	1.57543e-07	1	P12268	1627.77
554	[K].QLEPVYNSLAK.[K]		2.75087e-06	1	P13667	1261.68
555	[K].QLENSLNEFGEK.[W]		1.0363e-06	1	P26639-2	1407.68
556	[K].QLENRVVLSVSSGGQHTVLLVK.[D]		5.01963e-09	1	P18754	2363.34
557	[K].QLEDGRTLSDYNIQK.[-EV]		2.53465e-06	2	P62979	1779.89
558	[K].QLEAIDQLHLEYAK.[R]		1.06599e-07	1	O43707	1670.87
559	[K].QIDLSTVDLK.[K]		2.096e-05	1	A8K878	1131.63
560	[K].QLDAGEEATTTK.[S]		3.50667e-07	1	O15460	1263.61
561	[K].QICVVMLESPPK.[G]	1xCarbamidomethyl [C3]	1.08633e-07	1	Q15366-4	1400.73
562	[K].QIATLHAQVADMK.[K]		1.95785e-06	2	P35579	1425.75
563	[K].QKPMNVGLSETQNGGMSQEAVGNIK.[V]		8.25726e-09	1	Q9NVP1	2617.27
564	[K].QLFSSLFSGILK.[E]		4.38338e-06	1	P78527	1339.76
565	[K].QFFVAVEREEWK.[F]		9.89244e-05	2	P38919	1567.79
566	[K].QFAPIHAEAPEFMEMSVEQEILVTGIK.[V]		1.2515e-08	1	P06576	3044.51
567	[K].QFAEMYVAK.[F]		6.59539e-05	1	P13639	1086.53
568	[K].QCVENADLPEGEK.[K]	1xCarbamidomethyl [C2]	1.55085e-06	1	A0A087WW66	1488.66
569	[K].QCPNAVVLFDEVDK.[A]	1xCarbamidomethyl [C2]	1.65163e-05	1	H0YGM0	1633.79
570	[K].QCMMFSATLSK.[D]	1xCarbamidomethyl [C2]	1.83748e-05	1	O00148	1303.58
571	[K].QCFYEDIAQGTK.[C]	1xCarbamidomethyl [C2]	4.86873e-05	1	Q86XR7-2	1459.65
572	[K].QATVGDINTERPGMLDFTGK.[A]		7.49075e-08	1	P07108-5	2150.05
573	[K].QASIQHIQNAIDTEK.[S]		5.38207e-07	2	P24539	1695.87
574	[K].QASAAEDRIRELEEAMAGERDK.[F]		9.99331e-06	2	Q03252	2475.19
575	[K].QAPDNEITIK.[K]		1.30111e-05	1	Q9NX58	1128.59
576	[K].QALGRACGVSRPVIACSVTIK.[E]	2xCarbamidomethyl [C7; C16]	7.98348e-05	1	B1AHD1	2243.21
577	[K].QAGVAIGRLCEK.[C]	1xCarbamidomethyl [C10]	2.36089e-05	1	Q7RTV0	1301.7
578	[K].QDAQSLHGDIPQK.[Q]		1.0932e-07	1	Q9NR30	1436.71
579	[K].QAGPASVPLRTEEEFK.[K]		3.15051e-07	1	P30101	1758.9
580	[K].QAEVANQETK.[E]		9.62343e-06	1	A6NEL0	1117.55
581	[K].QADVNLVNAK.[L]		1.2219e-05	1	O43175	1071.58
582	[K].QADRRQSMAFSILNTPK.[K]		5.11668e-05	2	Q14980-2	1963.02
583	[K].QACTPMFREYSLQVLK.[N]	1xCarbamidomethyl [C3]	2.51857e-08	1	P34897	1970.98
584	[K].QAASGLVGQENAREACGVIVELIK.[S]	1xCarbamidomethyl [C16]	1.34584e-07	1	Q9Y265	2512.32
585	[K].QAAASATQTIAAAQHAASTPK.[A]		8.07905e-08	1	Q9Y490	1995.03
586	[K].PYVCTVPGCDK.[R]	2xCarbamidomethyl [C4; C9]	0.000103239	1	P52747	1295.58
587	[K].PYSSGGPRVWYVSNIDGTHIAK.[T-]		5.80473e-07	1	P06744	2404.2
588	[M].PYQYPALTPEQK.[K]		3.49449e-06	1	J3KPS3	1434.73
589	[K].PYQGVGSSSMPLWDFQGSTMLTSQYVRLTPDERSK.[E]		8.48634e-06	1	Q12907	3948.89
590	[K].QAGGFLGPPPPSGK.[F]		5.32778e-06	1	J9JIE6	1309.69
591	[K].PYGTVTAANSSFLTDGASAMLIMAEEK.[A]		1.05086e-05	1	P55084	2775.32
592	[K].QDENDDDDDWNPCK.[A]	1xCarbamidomethyl [C13]	6.98306e-06	1	Q14974	1765.62
593	[K].QDLPNAMAISEMTDK.[L]		2.659e-05	1	P18085	1663.77
594	[K].QEYVDYSESAK.[K]		2.1791e-06	1	O60832	1318.58
595	[K].QEYLNEYEAEK.[IS]		3.45689e-05	1	Q969G3	1415.63
596	[K].QEYDESGPSIVHRK.[C]		2.08481e-08	2	A0A2R8YFE2; P60709; P63261	1644.8
597	[K].QEVPSWLENMAYEHHYK.[G]		1.0964e-08	2	A0A0D9SF53	2160.98
598	[K].QEVMISDLEERLK.[K]		4.80862e-05	1	P35580-4	1589.82
599	[K].QEVIRGWEEGVAQMSVGQRAK.[L]		1.76462e-07	1	P62942	2358.2
600	[K].QETEVELYNEFPEPIK.[L]		9.5727e-10	1	P51149	1964.95
601	[K].QESTEYRRQVQSLTCEVDALK.[G]	1xCarbamidomethyl [C15]	3.91381e-06	1	P08670	2540.24
602	[K].QESDQLVLNQHPASDK.[I]		1.05265e-07	1	P15924	1808.88
603	[K].QEQIINTMTQDLRGANEK.[L]		4.4552e-07	1	P12270	2089.03
604	[K].QDEQVGLPGK.[G]		5.75637e-05	1	P11388-4	1070.55
605	[K].QELGRVIHLSNLPHSGYSDSAVLK.[L]		3.92777e-07	3	P43243	2620.38
606	[K].QEELVQQVRK.[R]		6.08616e-05	2	O95983	1256.7
607	[K].QEAADAALRVLIGENEK.[A]		6.1588e-10	2	P55265-4	1826.96
608	[K].QDWVDGEPTEAEK.[D]		7.48334e-06	1	P78527	1503.66
609	[K].QDTVSEPVTPASLAALQSDVQPVGHDYVEEVRNDEGK.[V]		1.47521e-05	1	Q96KR1	3979.92
610	[K].QDTFALASQQK.[A]		1.50746e-07	1	P09110	1236.62
611	[K].QDSLVINLNRSNPK.[L]		1.21211e-10	2	Q9Y5B9	1597.87
612	[K].QDRIFPPETSASVAATPPPSTASAPAAVNSSASADKPLSNMK.[I]		0.000109718	2	P09874	4167.07
613	[K].QDQISGLSQSEVK.[T]		3.78206e-07	1	Q99590	1418.71
614	[K].QDMPNAMPVSELTDK.[L]		0.000134778	1	P84085	1675.77
615	[K].QDLPNAMNAAEITDK.[L]		1.88399e-10	1	P61204	1630.77
616	[K].QEESVDPDYWEK.[L]		6.80215e-05	1	Q14839-2	1524.65
617	[K].PAVVAPAPVVEAVSTPSAAFPSDATAENVK.[Q]		2.92047e-05	1	Q12906-7	2892.5
618	[K].PAVAALGDLTDLPTYEHIQTALSSK.[D]		1.59004e-08	1	Q10713	2611.36
619	[K].PATLTTTSATSK.[L]		5.01963e-09	2	O43670-4	1178.63
620	[K].NLEPEWAAAASEVK.[E]		1.35016e-06	1	Q15084-2	1514.75
621	[K].NLEGYVGFANLPNQVYRK.[S]		3.61889e-07	2	E7EPK1	2082.08
622	[K].NIEDVIAQGIGK.[L]		4.03992e-05	2	P05387	1256.68
623	[K].NLAHPVIQNFSYETFQQK.[M]		3.48465e-07	1	Q15554	2164.08
624	[K].NKEDQYDHLDAADMTK.[V]		6.27478e-06	1	P34932	1893.83
625	[K].NHMHFGAITCAMGIRFK.[S]	1xCarbamidomethyl [C10]	1.69344e-08	1	Q9Y5B9	1990.96
626	[K].NHGTRESLEALLQRAVAHCPK.[A]	1xCarbamidomethyl [C19]	7.32453e-05	1	O94906	2387.24
627	[K].NGYGFVEFEDSRDADDAVYELNGK.[E]		2.19998e-07	1	Q13247	2710.19
628	[K].NGVQAMVEFDSVQSAQRAK.[A]		6.39608e-10	1	P14866	2065.01
629	[K].NGTQVHGTITGVDVSMNTHLK.[A]		6.60077e-10	2	P62314	2209.1
630	[K].NGTLSVSDTTVGSK.[Q]		2.86621e-05	1	Q9BSC4	1365.69
631	[K].NGRVEIIANDQGNRITPSYVAFTPEGERLIGDAAK.[N]		8.00418e-07	2	P11021	3771.94
632	[K].NGQVIGIGAGQQSRIHCTRLAGDK.[A]	1xCarbamidomethyl [C17]	0.000105785	1	P31939	2536.32
633	[K].NGQTREHALLAYTLGVK.[Q]		2.70718e-09	3	P68104; A0A2U3TZH3	1871.01
634	[K].NGQDLGVAFK.[I]		3.34382e-06	1	Q00839-2; Q00839	1048.54
635	[K].NGPLEVAGAAVSAGHGLPAK.[F]		4.63836e-10	2	O75367	1815.97
636	[K].NFSEIHPGMLLIGFVK.[S]		7.60019e-05	1	Q14690	1801.97
637	[K].NFQNIFPPSATLHLSNIPPSVSEEDLK.[V]		1.08847e-12	1	A0A0U1RRM4	2994.52
638	[K].NFINNPLAQADWAAK.[K]		1.62083e-05	1	P35579	1672.84
639	[K].NFGGHRDYGPRTDADSESDNSDNNTIFVQGLGEGVSTDQVGEFFK.[Q]		1.38291e-12	1	Q92804	4879.17
640	[K].NFGEEVDDESLK.[E]		0.000138061	1	Q13310-3	1381.61
641	[K].NLGLEELGIELDPRGRIPVNTRFQTK.[I]		5.6855e-05	1	P09622	2965.62
642	[K].NILDSKPTANK.[K]		2.81295e-05	1	Q9ULV4-3	1200.66
643	[K].NILFVITKPDVYK.[S]		2.74347e-05	2	E9PAV3	1549.9
644	[K].NLLHVTDTGVGMTREELVK.[N]		3.29912e-12	2	P14625	2112.11
645	[K].NMQNVEHVPLSLDRAMRLVK.[D]		0.000116585	3	P20618	2350.25
646	[K].NMQDMVEDYRNK.[Y]		3.34382e-06	2	P04264	1542.67
647	[K].NMGLYGERVGAFTMVCK.[D]	1xCarbamidomethyl [C16]	1.99351e-05	2	P00505	1932.91
648	[K].NMFLVGEGDSVITQVLNK.[S]		2.9211e-07	2	O75475	1964.02
649	[K].NIYVLQELDNPGAK.[R]		4.10486e-07	1	P12956	1573.82
650	[K].NLYHNLCTSLFPTIHGNDEVK.[R]	1xCarbamidomethyl [C7]	9.19291e-05	1	Q14566	2472.2
651	[K].NIYGNIEDLVVHIK.[M]		1.42436e-07	1	O00116	1626.88
652	[K].NIVVDDITEQKPEPQDDGK.[S]		2.25964e-05	1	Q9Y4W2	2140.04
653	[K].NLVEQHIQDIVVHYTFNK.[V]		1.27969e-07	1	P04843	2197.14
654	[K].NITYEELRNK.[N]		9.42061e-05	1	Q9NX40	1279.66
655	[K].NFGEDMDDERLK.[D]		2.61572e-06	2	P11940	1468.64
656	[K].NITRPFEDQTSLEFFSK.[K]		6.67735e-05	2	Q9H7B2	2059.01
657	[K].NLSRIHPVSTMVK.[G]		9.20913e-06	2	P07195	1481.83
658	[K].NLSREINDCIGGTVLNISK.[S]	1xCarbamidomethyl [C9]	6.2369e-10	2	O76021	2103.09
659	[K].NISHVHTMDFSPRSGYFALGNEK.[G]		1.6413e-06	1	Q9Y5J1	2607.24
660	[K].NIRTVVTGIEMFHK.[S]	1xOxidation [M11]	6.31622e-05	1	P49411	1660.88
661	[K].NIRTVVTGIEMFHK.[S]		1.11354e-09	3	P49411	1644.89
662	[K].NLQEGNEVDSQSSIRTEAK.[E]		5.18059e-05	2	O75152	2105.01
663	[K].NLQEAEEWYK.[S]		6.88662e-05	1	P08670	1309.61
664	[K].NLNREAQQYSEALASTRILK.[H]		2.76068e-05	1	Q9H4G4	2305.23
665	[K].NLLTVTSSDEMMK.[S]		1.15698e-07	1	P78527	1468.7
666	[K].NILTEIYRIVSQK.[Q]		9.32565e-06	1	Q15907	1576.91
667	[K].NLSTFAVDGK.[D]		7.1462e-05	1	A0A096LPI6	1051.54
668	[K].NEVNGTSEDIK.[S]		2.00604e-05	1	J3KPP4	1205.56
669	[K].NETLGGTCLNVGCIPSK.[A]	2xCarbamidomethyl [C8; C13]	6.37748e-09	1	P09622	1819.87
670	[K].NETGGGEGIEVLK.[N]		1.88415e-05	1	P48739-3	1302.65
671	[K].NAPAIIFIDELDAIAPK.[R]		3.53757e-10	1	P55072	1810.99
672	[K].NAIVRSLPSVETLGCTSVICSDK.[T]	2xCarbamidomethyl [C15; C20]	3.40308e-14	1	P16615	2506.26
673	[K].NAINTEMYHEIMRALK.[A]		4.03992e-05	1	O75521	1933.96
674	[K].NAIHTFVQSGSHLAAREK.[A]		3.50029e-05	1	P04040	1966.03
675	[K].NALESYAFNMK.[S]	1xOxidation [M10]	0.000108392	1	A0A0G2JIW1; P34931	1303.6
676	[K].NAIANASTLAEVERLK.[G]		5.87595e-09	1	P09661	1699.93
677	[K].NAGVEGSLIVEK.[I]		1.27969e-07	1	P10809	1215.66
678	[K].NAFYIGSYQQCINEAQRVK.[L]	1xCarbamidomethyl [C11]	1.06911e-08	1	M0QXB4	2289.11
679	[K].NAEPLINLDVNNPDFK.[A]		0.00013157	1	Q9Y224	1812.91
680	[K].NADMSEEMQQDSVECATQALEK.[Y]	1xCarbamidomethyl [C15]	9.50802e-12	3	P63167	2514.04
681	[K].NARAMADALLERGYSLVSGGTDNHLVLVDLRPK.[G]		2.05902e-06	1	P34897	3551.88
682	[K].NADMSEDMQQDAVDCATQAMEK.[Y]	1xCarbamidomethyl [C15]	8.76449e-10	2	Q96FJ2	2487.97
683	[K].NAAPFRSEVCFGK.[E]	1xCarbamidomethyl [C10]	0.000153787	2	Q9BVP2	1482.72
684	[K].MYSDAFLNDSYLK.[Y]		2.04412e-05	1	Q8N3U4-2	1566.71
685	[K].MWRLLIYETEAK.[K]		2.23151e-05	1	P49756	1552.82
686	[K].MWEVLESTTQTK.[A]		2.96679e-06	1	Q01082	1452.7
687	[K].MWENRQNLLSQSHAYQQFLRDTK.[Q]		2.49772e-05	2	Q01082	2893.42
688	[K].MWDPHNDPNAQGDAFK.[T]		7.65598e-09	2	P08621	1842.79
689	[K].MWDLSSNQAIQIAQHDAPVK.[T]		2.38667e-09	1	P78406	2252.11
690	[K].MVVESAYEVIK.[L]		2.0699e-05	1	P07195	1267.66
691	[K].MVSDINNGWQHLEQAEK.[G]		4.2344e-09	2	O43707	1998.93
692	[K].MVSAVLNGMLDQSFRERANQK.[H]		3.55114e-07	2	P78527	2394.2
693	[K].NACDHLSGFNVCNRYLVVLYYNANRAFQK.[M]	2xCarbamidomethyl [C3; C12]	1.30009e-06	1	Q9Y3B4	3506.68
694	[K].NMSVHLSPCFRDVQIGDIVTVGECRPLSK.[T]	2xCarbamidomethyl [C9; C24]	7.65888e-07	2	P62280	3314.64
695	[K].NASTFEDVTQVSSAYQK.[T]		2.97409e-11	1	Q14247	1874.88
696	[K].NATNVEQAFMTMAAEIK.[K]		3.52884e-07	1	Q9H0U4	1868.89
697	[K].NETDEDGWTTVRR.[-]		2.20672e-06	1	Q14152	1578.71
698	[K].NERVQRQLLTLSSELSQARDENK.[R]		3.27188e-07	1	E7EQR4	2714.42
699	[K].NENVDRHVDLLEVAQETDGFSGSDLK.[E]		7.31866e-13	1	Q8NBU5	2887.37
700	[K].NENTEGSPQEDGVELEGLK.[Q]		1.87237e-05	1	P11388-4	2044.93
701	[K].NELMYQLEQDHDLQAILQERELLPVK.[K]		9.1363e-07	2	Q08211	3165.62
702	[K].NEEPSEEEIDAPKPK.[K]		8.96205e-09	1	Q9NR30	1711.8
703	[K].NEEDEGHSNSSPRHSEAATAQREEWK.[M]		1.91992e-05	4	Q14103	2981.3
704	[K].NEDIPNVAVYPHNGMIDLK.[Y]		1.0136e-07	2	P54709	2139.05
705	[K].NDRYIVNGSHEANK.[L]		1.01835e-05	1	P55010	1616.78
706	[K].NDPPMEAAGFTAQVIILNHPGQISAGYAPVLDCHTAHIACK.[F]	2xCarbamidomethyl [C33; C40]	2.97684e-07	1	P68104	4385.13
707	[K].NATDLQNSSMSEEELTK.[A]		1.1767e-05	1	H0YJ60	1896.85
708	[K].NDMVELLGPRPFAEK.[S]		5.41048e-05	2	Q9Y4W6	1715.88
709	[K].NCVVELNFGQK.[E]	1xCarbamidomethyl [C2]	8.64794e-06	1	Q1KMD3	1307.64
710	[K].NCPHIVVGTPGRILALARNK.[S]	1xCarbamidomethyl [C2]	1.90792e-05	2	Q13838-2	2186.23
711	[K].NCIVLIDSTPYRQWYESHYALPLGRKK.[G]	1xCarbamidomethyl [C2]	1.23735e-05	2	P62241	3307.7
712	[K].NCLALADDKK.[L]	1xCarbamidomethyl [C2]	8.132e-05	1	O75367	1147.58
713	[K].NCLALADDK.[K]	1xCarbamidomethyl [C2]	3.9405e-05	1	O75367	1019.48
714	[K].NCFRMTDQEAIQDLWQWRK.[S]	1xCarbamidomethyl [C2]; 1xOxidation [M5]	1.69916e-07	2	P06748	2541.18
715	[K].NCFRMTDQEAIQDLWQWRK.[S]	1xCarbamidomethyl [C2]	1.93863e-09	3	P06748	2525.18
716	[K].NAVTQFVSSMSASADVLALAK.[I]		3.19528e-14	2	P47985	2110.08
717	[K].NAVITVPAYFNDSQRQATK.[D]		1.57013e-08	2	P38646	2123.09
718	[K].NAVEEYVYEFRDK.[L]		5.48476e-07	1	Q92598-4	1661.78
719	[K].NDFTEEEEAQVRK.[E]		2.88453e-07	2	E5RJR5	1594.73
720	[K].NNALNQVVLWDK.[I]		1.46072e-07	1	P61009	1413.75
721	[K].NNASHVVYPVPGNLEEEEWVRPVMK.[R]		6.83783e-07	1	Q8TAQ2	2893.43
722	[K].NNDGYIDYAEFAK.[S]		3.26092e-08	1	Q8NI22	1519.67
723	[K].NVIDGDLCEQFNSMEPNK.[Q]	1xCarbamidomethyl [C8]	2.51737e-10	1	Q15393	2109.92
724	[K].NVGTGLVGAPACGDVMK.[L]	1xCarbamidomethyl [C12]	4.65608e-07	1	Q9H1K1	1645.8
725	[K].NVGQFSGFPFEK.[G]		1.99519e-06	1	P35659	1356.66
726	[K].NVGMPIAMLLHTDGAHERPGGDATVTISHRYTPK.[E]		4.99019e-07	1	P13995	3642.83
727	[K].NVFNPEAFKPGNTHK.[C]		7.88593e-05	1	Q14690	1699.86
728	[K].NVDLSTFYQNRAAAFEQLQK.[W]		1.81533e-06	1	O94826	2343.17
729	[K].NVDLLSDMVQEHDEPILK.[H]		3.39643e-09	1	P55209	2095.04
730	[K].NVDEAINFINEREK.[P]		7.72241e-06	1	P51648-2	1690.84
731	[K].NVCEQGTSTVDQNFGK.[Q]	1xCarbamidomethyl [C3]	2.70936e-05	1	Q12888-2	1783.79
732	[K].NTVHDQEHIMEHLEGVINKPEAEMSPQELQLHYFK.[M]		5.45872e-14	3	Q8NI22	4171
733	[K].NVLGHMQQGGAPSPFDRNFGTK.[I]		2.11155e-06	1	Q01813	2358.14
734	[K].NTSEQDQPMGGWEMIRK.[I]		2.70936e-05	2	P20700	2006.91
735	[K].NTNDANSCQIIIPQNQVNRK.[S]	1xCarbamidomethyl [C8]	9.6332e-10	1	P31150; P50395	2327.15
736	[K].NTNAAEESLPEIQK.[E]		0.000137233	1	Q9NTJ3	1543.76
737	[K].NTHCSSLPHYQK.[L]	1xCarbamidomethyl [C4]	0.000150153	1	P43243	1471.67
738	[K].NTHATTHNAYDLEVIDIFK.[I]		5.73817e-16	3	P09874	2202.08
739	[K].NTGVILANDANAERLK.[S]		3.44953e-10	2	P46087-4	1698.91
740	[K].NTENNDVEISETK.[K]		0.000147481	1	Q5UIP0	1492.68
741	[K].NTAASLQQWK.[V]		1.84903e-05	1	E7EQZ4	1146.59
742	[K].NSVVEASEAAYK.[E]		2.91128e-06	2	Q04917	1267.62
743	[K].NSVTPDMMEEMYK.[K]		1.28487e-05	1	P46777	1574.65
744	[K].NSVSQISVLSGGK.[A]		1.67789e-07	1	O15143	1275.69
745	[K].NTPSFLIACNK.[Q]	1xCarbamidomethyl [C9]	2.58299e-06	1	Q9Y5M8	1264.64
746	[K].NSVPVTVAMVERWK.[Q]		1.66735e-07	2	Q9Y3T9	1615.86
747	[K].NVIGLQMGTNRGASQAGMTGYGMPRQIL.[-]		5.08502e-05	1	P37802-2	2921.45
748	[K].NVMVEPHRHEGVFICRGK.[E]	1xCarbamidomethyl [C15]	3.2402e-06	3	P22087	2165.09
749	[K].PARIYGLGSLALYEK.[A]		9.54487e-09	2	P36542	1650.92
750	[K].PAPYWEGTAVIDGEFK.[E]		3.13995e-08	2	Q13162	1779.86
751	[K].PAPPQTEQVESK.[R]		3.71125e-07	1	Q15061	1310.66
752	[K].PAPDETSFSEALLK.[R]		1.32065e-07	1	Q12905	1504.75
753	[K].PALELLHYLK.[N]		8.2325e-05	1	P51398	1196.7
754	[K].PADTEPPPLLVYK.[W]		3.13072e-07	1	Q6P2Q9	1439.78
755	[K].PADSQDVHELVLSK.[E]		1.29592e-07	2	A6NHR9	1537.79
756	[K].PADAVYGQK.[E]		1.74756e-05	1	Q13283	948.479
757	[K].PAASIASGGSNSSNK.[G]		2.73224e-10	1	O60264	1347.65
758	[K].PAAAATGPPPGNTSSTQK.[W]		6.04862e-05	1	Q9H2P0	1652.82
759	[K].NVLHSARLLGDASVSFTENCVVGIQANTERINK.[L]	1xCarbamidomethyl [C20]	2.83886e-06	1	P07954-2	3612.86
760	[K].NYTEEEDRFLICMLHK.[LM]	1xCarbamidomethyl [C12]	3.22749e-05	1	O60264; B7ZLQ5	2097.97
761	[K].NYIQGINLVQAK.[K]		1.37677e-05	1	B4DLN1	1360.76
762	[K].NYGVTFPIFHK.[I]		5.05356e-05	2	Q8TED1	1322.69
763	[K].NVTGHYISPFHDIPLK.[VE]		6.7187e-05	1	Q9H2U2-2	1837.96
764	[K].NVTDVVNTCHDAGISK.[K]	1xCarbamidomethyl [C9]	5.26375e-08	1	Q9Y3I0	1729.82
765	[K].NVSEELDRTPPEVSK.[K]		1.40217e-06	2	Q15393	1699.85
766	[K].NVRTATESFASDPILYRPVAVALDTK.[G]		3.57201e-09	2	P14618	2834.5
767	[K].NVQLQENEIRGLCLK.[S]	1xCarbamidomethyl [C13]	2.46665e-05	2	P36873-2	1813.96
768	[K].NVQDAIADAEQRGEHALK.[D]		1.66211e-06	2	P35908	1964.98
769	[K].NVPNWHRDLVRVCENIPIVLCGNK.[V]	2xCarbamidomethyl [C13; C21]	0.000118724	3	B5MDF5	2902.49
770	[K].NVPILYTASQACLQHPDVAAYK.[A]	1xCarbamidomethyl [C12]	0.00013973	1	P35221-2	2459.24
771	[K].NYTDEAIETDDLTIK.[L]		2.22686e-09	1	O14818	1740.82
772	[K].IQIAPDSGGLPERSCMLTGTPESVQSAK.[R]	1xCarbamidomethyl [C15]	7.48334e-06	1	E9PEB5	2929.44
773	[K].NSSTIIQNPVETPK.[K]		1.74253e-07	1	P38432	1527.8
774	[K].NSRLAQAWFNTHRELLESNFTLVGDDGTNK.[E]		1.06275e-06	1	Q96A33	3433.69
775	[K].NQLTSNPENTVFDAK.[R]		6.85251e-06	1	P11021	1677.81
776	[K].NQKPSQVNGAPGSPTEPAGQK.[Q]		2.62594e-05	1	Q9BQG0-2	2092.04
777	[K].NQGGGLSSSGAGEGQGPKK.[Q]		1.68301e-05	1	P07814	1715.83
778	[K].NQGGGLSSSGAGEGQGPK.[K]		1.29592e-07	1	P07814	1587.74
779	[K].NQDEESQEAPELLK.[R]		7.77934e-08	1	Q8NE71	1629.76
780	[K].NQCCPICNMTFSSPVVAQSHYLGK.[T]	3xCarbamidomethyl [C3; C4; C7]	0.000129993	1	Q9UL40-2	2798.25
781	[K].NQALNTDNYGHDLASVQALQRK.[H]		9.66128e-11	1	Q13813-3	2456.23
782	[K].NPVTIFSLATNEMWRSGDSEVYQLGDVSQK.[T]		1.54594e-07	2	Q04837	3371.62
783	[K].NPRIVLLDSSLEYK.[K]		2.40175e-09	1	P49368	1646.91
784	[K].NPNGPYPYTLK.[L]		2.11155e-06	1	P14866	1263.64
785	[K].NQNSWGTGEDVK.[V]		2.9944e-05	1	P20700	1334.6
786	[K].NPILWNVADVVIK.[F]		1.30793e-08	1	P04844	1480.85
787	[K].NPEQVDLYQFMAK.[D]		5.90072e-05	1	P56192	1582.76
788	[K].NPEHFVVCNRSNTVVIMNMQGQIVRSFSSGK.[R]	1xCarbamidomethyl [C8]	9.9126e-09	1	Q2TAY7	3535.74
789	[K].NPDQVYLVDYGLAYRYCPEGVHK.[E]	1xCarbamidomethyl [C17]	6.5573e-06	1	Q99986	2756.31
790	[K].NNWEVSALSRAAQK.[G]		2.37572e-05	2	P78527	1573.81
791	[K].NNTVTPGGKPNK.[T]		5.92932e-06	2	P18077	1226.65
792	[K].NNTVGLIQLNRPK.[A]		1.2515e-08	2	P30084	1466.84
793	[K].NNQFQALLQYADPVSAQHAK.[L]		3.22794e-11	2	A0A0U1RRM4	2243.12
794	[K].NNGAGYFLEHLAFK.[G]		1.6936e-05	1	P31930	1580.79
795	[K].NNFTCVACHPTEDCIASGHMDGK.[I]	3xCarbamidomethyl [C5; C8; C14]	1.15473e-05	1	Q8IWA0	2621.06
796	[K].NNECVRTLDAHEDK.[V]	1xCarbamidomethyl [C4]	8.48907e-05	1	Q12788	1700.77
797	[K].NPHAPTIHFNYRYFEVEEADGNK.[Q]		0.000113102	1	P36551	2748.28
798	[K].NSRPEANEALERGLLK.[T]		6.92923e-05	1	Q9Y696	1796.96
799	[K].NQSQGYNQWQQGQFWGQK.[P]		1.68849e-07	2	Q00839-2; Q00839	2212
800	[K].NQVAMNPTNTVFDAK.[R]		1.02645e-07	1	P11142	1649.8
801	[K].NSQGEEVAQRSTVFK.[T]		1.07086e-05	2	P20700	1679.83
802	[K].NSPVEAVFSYLTGK.[R]		1.139e-06	1	P52948	1511.77
803	[K].NSPLVSRLTLYDIAHTPGVAADLSHIETK.[A]		1.53852e-14	3	P40926	3118.65
804	[K].NSNPALNDNLEK.[G]		7.07147e-06	1	O00299	1328.64
805	[K].NSLQEQQEEEEEARK.[N]		3.06168e-06	1	P35580-4	1846.84
806	[K].NSLESYAFNMK.[A]		3.58361e-06	1	P11142	1303.6
807	[K].NSDEADLVPAK.[E]		4.38338e-06	1	P83916	1158.56
808	[K].NSAQGNVYVK.[C]		6.63625e-05	1	Q14498	1079.55
809	[K].NRVQNMALYADVGGK.[Q]		1.76462e-07	2	P51571	1635.83
810	[K].NRPTSISWDGLDSGK.[L]		0.000109718	1	P30086	1632.8
811	[K].NQVALNPQNTVFDAK.[R]		6.81202e-10	1	A0A0G2JIW1	1658.85
812	[K].NRPNRLIVDEAINEDNSVVSLSQPK.[M]		3.77861e-11	3	P55072	2807.46
813	[K].NRPEDYQGGRTGEAIVDAALSALRQLVK.[D]		7.02713e-06	2	Q15084-2	3027.6
814	[K].NRMSRMLEDRDLFVMRLK.[A]		4.35588e-06	1	Q14152	2310.2
815	[K].NRMQLSGEGAK.[T]		1.27683e-05	1	Q02978	1190.59
816	[K].NRIAIYELLFK.[E]		4.4552e-07	2	A0A1W2PQS6	1379.8
817	[K].NRETASELLMRLK.[D]		4.77289e-09	1	Q01082	1560.85
818	[K].NREPLMPSPQFIK.[S]		3.37166e-05	1	O94826	1556.83
819	[K].NREELGFRPEYSASQLK.[G]		2.33541e-06	1	P09874	2024.02
820	[K].NRDASTLQSQK.[A]		5.39526e-06	2	O00479	1247.63
821	[K].NRAEQWNVNYVETSAK.[T]		2.62441e-07	2	P11233	1908.92
822	[K].NRAAAMANNLQK.[G]		9.07893e-07	2	Q14498	1301.67
823	[K].NRPGLSYHYAHSHLAEEEGEDK.[E]		1.6055e-07	1	J3KMZ8	2539.16
824	[K].QISYNYSDLDQSNVTEETPEGEEHHPVADTENK.[E]		2.04412e-05	1	Q8NC51; Q8NC51-2	3775.65
825	[K].IQHSITAQDHQPTPDSCIISMVVGQLK.[A]	1xCarbamidomethyl [C17]	2.43331e-07	1	P61970	3003.5
826	[K].LQHIQAPLSWELVRPHIYGYAVK.[-]		2.30593e-08	1	H0YI09	2718.49
827	[K].KPLPDHVSIVEPK.[D]		1.99486e-08	2	P23396	1458.83
828	[K].KPHIIIATPGRLIDHLENTK.[G]		0.000138893	1	Q9H0S4	2266.3
829	[K].KPGYHAPVALLNDIPQSTEQYDPFAEHRPPK.[I]		1.46927e-09	2	O75533	3515.77
830	[K].KPGPPVLSSDPNMLSNEEAGHHFEQMLK.[L]		3.27997e-10	1	O75694	3089.48
831	[K].KPGLEEAVESACAMRDSFLGSIPGK.[N]	1xCarbamidomethyl [C12]	2.5134e-05	2	Q9NSE4	2649.3
832	[K].KPGDLSDELRISLGMPVGPNAHK.[V]		7.4214e-07	2	Q13435	2431.28
833	[K].KPAPVPAEPFDNTTYK.[N]		4.63262e-05	1	P56181	1774.9
834	[K].KPAPPPAPPQATK.[T]		6.35538e-05	1	E7ERS3	1299.74
835	[K].KPALVSIPEDVVQAEAGGMHTVCLSK.[S]	1xCarbamidomethyl [C23]	6.82534e-15	2	P18754	2736.41
836	[K].KPALQSSVVATSK.[E]		7.53056e-06	2	Q9H307	1315.76
837	[K].KNERLRAAFGISDSYVDGSSFDPQRRAREAK.[Q]		3.00439e-06	1	Q9UQ35	3526.79
838	[K].KMEDSVGCLETAEEVK.[R]	1xCarbamidomethyl [C8]	3.04247e-06	1	P35579	1824.84
839	[K].KMEADGVEVK.[R]		8.64794e-06	1	Q13123	1105.56
840	[K].KLYDIDVAK.[V]		5.14854e-05	1	P62750	1064.6
841	[K].KLVIVGDGACGK.[T]	1xCarbamidomethyl [C10]	7.63368e-08	1	P08134	1216.67
842	[K].KLTQIQESQVTSHNK.[E]		3.32983e-05	1	Q92541	1740.92
843	[K].KLTPITYPQGLAMAK.[E]		1.09675e-06	2	P63000-2	1631.92
844	[K].KITAFVPNDGCLNFIEENDEVLVAGFGRK.[G]	1xCarbamidomethyl [C11]	7.92024e-12	1	P62266	3252.64
845	[K].KLSSWDQAETPGHTPSLRWDETPGRAK.[G]		5.0854e-07	2	O75533	3050.51
846	[K].KISSIQSIVPALEIANAHRK.[P]		1.34914e-10	2	P10809	2175.26
847	[K].KLSELSNSQQSVQTLSLWLIHHRK.[H]		2.95682e-09	1	Q96P16; Q9NQG5	2832.55
848	[K].KPLTSSSAAPQRPISTQRTAAAPK.[A]		2.55066e-06	1	Q15691	2464.36
849	[K].KPPKPQLMANYYNK.[V]		1.16201e-05	1	Q14152	1691.89
850	[K].KPPLLNNADSVQAK.[V]		1.46538e-06	2	P09874	1494.83
851	[K].KPRPTRAEGSDVANAVLDGADCIMLSGETAK.[G]	1xCarbamidomethyl [C22]	2.70589e-11	2	P14618	3229.59
852	[K].KVEEAEPEEFVVEK.[V]		1.33288e-08	2	Q13185	1661.83
853	[K].KVDKIEELDQENEAALENGIK.[N]		2.5591e-07	2	P43243	2385.21
854	[K].KTGQPMINLYTDRETGK.[L]		2.26302e-06	2	H3BPE7	1951.99
855	[K].KTDAPQPDVKEEEEEK.[E]		0.000103239	1	P27824-2	1871.89
856	[K].KSDVEAIFSK.[Y]		9.07893e-07	2	P07910	1123.6
857	[K].KSDIDEIVLVGGSTRIPK.[I]		4.38045e-05	3	P11021	1927.09
858	[K].KRGFGFVTFDDHDPVDK.[I]		8.97054e-05	2	P22626	1979.96
859	[K].KRGFAFVTFDDHDTVDK.[I]		9.26721e-06	1	P51991	1997.97
860	[K].KRGFAFVTFDDHDSVDK.[I]		3.37166e-05	1	P09651	1983.96
861	[K].KRGAPPSSNIEDFHGLLPK.[G]		8.12088e-06	3	P43243	2063.1
862	[K].KLQIQCVVEDDK.[V]	1xCarbamidomethyl [C6]	3.31997e-12	2	P24534	1474.76
863	[K].KRESLTLIVEGKPQIK.[M]		6.68223e-06	1	Q13740	1839.11
864	[K].KQSKPVTTPEEIAQVATISANGDK.[E]		1.25978e-06	1	P10809	2512.33
865	[K].KQEDFMTTMDANEEK.[I]		4.83858e-05	1	Q01082	1816.77
866	[K].KQDRIFPPETSASVAATPPPSTASAPAAVNSSASADKPLSNMK.[I]		8.62546e-11	3	P09874	4295.16
867	[K].KQDRIFPPETSASVAATPPPSTASAPAAVNSSASADK.[P]		1.83834e-06	2	P09874	3624.81
868	[K].KQDLYMWLSNSPHGPSAK.[F]		2.51119e-07	1	Q8TDN6	2059.01
869	[K].KPWLAYPHYKPPEK.[C]		1.54147e-05	3	Q9UHG3	1753.94
870	[K].KPVSSYLRFSK.[E]		6.51442e-05	1	Q00059	1311.74
871	[K].KPTSQIPETK.[H]		6.27478e-06	1	Q9BQG0-2	1128.63
872	[K].KPSISITTESLK.[SE]		7.82016e-06	1	Q9UKV3	1303.75
873	[K].KPSAGDDFDLGDAVVDGENDDPRPPNPPK.[P]		1.63062e-08	3	P14209	3034.4
874	[K].KREGELTVAQGRVK.[D]		1.18287e-06	2	Q03252	1570.9
875	[K].KLPRTFCQLILDPIFK.[V]	1xCarbamidomethyl [C7]	1.41178e-05	1	P13639	1989.14
876	[K].KLPPLPLTLALGAFLNHRK.[N]		9.75994e-08	1	O96008	2099.29
877	[K].KLNVTEQEK.[I]		2.59328e-05	1	P06733	1088.59
878	[K].KGPQSLFNAPRGK.[K]		7.74178e-05	2	P46087-4	1399.78
879	[K].KGPGLAVQSGDK.[T]		5.46655e-08	2	Q96PK6	1156.63
880	[K].KGIVDQSQQAYQEAFEISK.[K]		1.32899e-07	1	P63104	2169.08
881	[K].KGEGTTTAEAAPATGSKPDEPGK.[A]		6.35891e-08	1	P17677-2	2200.07
882	[K].KGDVVIVLTGWRPGSGFTNTMRVVPVP.[-]		1.63103e-05	1	P14618	2882.57
883	[K].KGDVVHCWYTGTLQDGTVFDTNIQTSAK.[K]	1xCarbamidomethyl [C7]	2.70589e-11	1	Q00688	3141.49
884	[K].KGDSSAEELK.[L]		3.22009e-08	1	P26373	1063.53
885	[K].KGDILTLLNSTNK.[D]		1.98105e-05	2	Q13813-3	1416.81
886	[K].KGDLDTAAVK.[V]		2.04609e-06	1	Q02880-2	1017.56
887	[K].KGDECELLGHSK.[N]	1xCarbamidomethyl [C5]	5.85517e-06	2	P49411	1372.65
888	[K].KGTGIAAQTAGIAAAARAK.[Q]		2.84713e-09	1	P82912	1726.99
889	[K].KFYPLEIDYGQDEEAVK.[K]		6.76684e-06	2	P09874	2043.99
890	[K].KFIQENIFGICPHMTEDNK.[D]	1xCarbamidomethyl [C11]	2.20644e-08	2	P30101	2321.11
891	[K].KFESEILEAISQNSVVIIRGATGCGK.[T]	1xCarbamidomethyl [C24]	1.67551e-13	1	Q08211	2806.48
892	[K].KFDPMGQQTCSAHPARFSPDDK.[Y]	1xCarbamidomethyl [C10]	2.9944e-05	2	Q9NPE3	2520.14
893	[K].KFDEGRNNFEGEVTK.[E]		4.32855e-06	1	P07237	1769.85
894	[K].KEETQPPVALK.[K]		3.62902e-06	2	Q8NC51; Q8NC51-2; Q8NC51-3	1239.69
895	[K].KEELTLEGIRQFYINVEREEWK.[L]		2.91128e-06	1	P60842	2809.45
896	[K].KEEGEAFAREHGLIFMETSAK.[T]		2.10918e-05	1	P61019	2380.16
897	[K].KEEELQGALARGDDETLHK.[N]		7.78954e-05	2	P35580-4	2139.07
898	[K].KEEELQAALARVEEEAAQK.[N]		4.69941e-08	1	P35579	2142.1
899	[K].KEECPAVRLITLEEEMTK.[Y]	1xCarbamidomethyl [C4]	1.63103e-05	1	P07237	2176.1
900	[K].KFPRCAEGYALYAQALTDQQQFGK.[A]	1xCarbamidomethyl [C5]	5.37985e-09	2	O94826	2790.37
901	[K].KVEEVLEEEEEEYVVEK.[V]		9.39346e-10	3	P83916	2109.01
902	[K].KHELLNSTREDLQLDK.[P]		3.86753e-05	1	P78347	1939.02
903	[K].KKEEPSQNDISPK.[T]		4.62684e-07	1	Q9NR30	1499.77
904	[K].KLNIARNEQDAYAINSYTRSK.[A]		5.51716e-09	3	P24752	2455.27
905	[K].KLNCQVIGASVDSHFCHLAWVNTPK.[K]	2xCarbamidomethyl [C4; C16]	1.64335e-15	1	Q06830	2881.42
906	[K].KLIELQAGK.[K]		1.46597e-05	1	K7ELL7	999.62
907	[K].KLIAEGPGETVLVAEEEAARVALRK.[L]		4.74492e-07	1	Q9H9J2	2649.49
908	[K].KIGQQPQQPGAPPQQDYTK.[A]		4.06516e-05	2	A0A087WTP3	2109.07
909	[K].KLGEMWSEQSAK.[D]		7.65888e-07	1	P26583	1393.68
910	[K].KIGEEEIQKPEEK.[V]		6.75221e-07	1	Q15459	1556.82
911	[K].KIEVIKPGDLGVDLTSK.[L]		1.93863e-09	1	P38117	1812.05
912	[K].KIERLDTDDLDEIEK.[I]		2.54303e-07	1	H3BQK0	1831.93
913	[K].KIEPELDGSAQVTSHDASTNGLINFIK.[Q]		7.82851e-08	1	P06744	2884.47
914	[K].KHPDSSVNFAEFSK.[K]		2.31696e-05	1	P26583	1592.77
915	[K].KIENCNYAVELGK.[N]	1xCarbamidomethyl [C5]	7.23483e-05	1	Q14651	1537.77
916	[K].KLELSDNRVSGGLEVLAEK.[C]		3.9405e-05	2	P39687	2057.12
917	[K].KIEEVVERANNTRYGLAAAVFTRDLDK.[A]		0.000133165	1	P30837	3078.63
918	[K].KLEEEQIILEDQNCK.[L]	1xCarbamidomethyl [C14]	4.66989e-08	2	P35579	1888.93
919	[K].KLEEEGEQFVK.[K]		5.62473e-07	2	P22307	1335.68
920	[K].KIEEAMDGSETPQLFTVLPEK.[R]		2.91128e-06	1	Q13435	2362.18
921	[K].KLDPAQSASRENLLEEQGSIALRQEQIDNQYHSLLELGEK.[R]		2.92047e-05	1	Q13813-3	4550.31
922	[K].KLDEAVAEAHLGK.[L]		1.73666e-08	1	P23526	1380.75
923	[K].KLDAQVQELHAK.[V]		8.28321e-05	1	P35580-4	1379.76
924	[K].KKVEEVLEEEEEEYVVEK.[V]		9.69865e-08	1	P83916	2237.11
925	[K].KKPFMLDEEGDTQTEETQPSETK.[E]		2.72636e-05	2	P20042	2668.23
926	[K].KLELSENRIFGGLDMLAEK.[L]		0.000132365	2	Q92688	2163.15
927	[K].KEDLVFIFWAPESAPLK.[S]		1.20507e-08	1	P23528; Q9Y281	1990.07
928	[K].KVERLTMQVSSLQREPFTIAQGK.[G]		5.38207e-07	2	P35659	2646.44
929	[K].KWDLSELPK.[F]		9.08107e-05	1	A0A1W2PQ51	1115.61
930	[K].IDCDNLEQYFIQQGGGPDK.[K]	1xCarbamidomethyl [C3]	1.95637e-05	1	Q92499	2196.99
931	[K].IDATSASVLASRFDVSGYPTIK.[I]		5.85607e-10	2	P13667	2298.2
932	[K].LCYVALDFEQEMATAASSSSLEK.[S]	1xCarbamidomethyl [C2]	3.62438e-14	2	P60709; P63261	2550.17
933	[K].LCSLFYTNEEVAK.[N]	1xCarbamidomethyl [C2]	2.59155e-07	1	P43243	1573.76
934	[K].ICPVETLVEEAIQCAEK.[I]	2xCarbamidomethyl [C2; C14]	1.22391e-09	2	P30084	1988.97
935	[K].LCLTLHNNEGSYLAHTQGK.[K]	1xCarbamidomethyl [C2]	1.02896e-10	2	Q15428	2156.06
936	[K].ICHQIEYYFGDFNLPRDK.[F]	1xCarbamidomethyl [C2]	1.39704e-09	2	P05455	2315.09
937	[K].ICEPGYSPTYK.[Q]	1xCarbamidomethyl [C2]	1.5906e-05	1	P07858	1314.6
938	[K].LCEIERIHFFLSK.[K]	1xCarbamidomethyl [C2]	1.47521e-05	1	P35659	1691.89
939	[K].ICDVYNAVMDVVK.[K]	1xCarbamidomethyl [C2]	7.21287e-08	1	Q9Y5B9	1525.74
940	[K].LCDSYEIRPGK.[H]	1xCarbamidomethyl [C2]	3.08942e-05	2	O43390	1337.65
941	[K].ICDQWDALGSLTHSRREALEK.[T]	1xCarbamidomethyl [C2]	2.40566e-05	1	O43707	2485.23
942	[K].ICDQISDAVLDAHLQQDPDAK.[V]	1xCarbamidomethyl [C2]	1.28282e-10	2	P31153	2352.11
943	[K].IAVYSCPFDGMITETK.[G]	1xCarbamidomethyl [C6]	1.23735e-05	1	P50990	1831.86
944	[K].LAVAEVRAENLK.[K]		1.53143e-06	1	P12270	1312.76
945	[K].IAVAAQNCYK.[V]	1xCarbamidomethyl [C8]	7.07147e-06	1	P60174	1137.57
946	[K].LATTALYFTYSALEEEMERNK.[D]		4.42322e-11	1	A0A087WT44	2480.2
947	[K].LATQLTGPVMPVRNVYK.[K]		6.7244e-06	2	P26373	1887.05
948	[K].LASVPAGGAVAVSAAPGSAAPAAGSAPAAAEEK.[K]		1.89039e-09	2	P05387	2774.43
949	[K].LASRNVESYTK.[L]		7.6943e-05	2	P04843	1267.66
950	[K].LASGEHIAAFCLTEPASGSDAASIRSRATLSEDK.[K]	1xCarbamidomethyl [C11]	0.000101988	1	Q9H845	3518.72
951	[K].LDDAIEDCTNAVK.[L]	1xCarbamidomethyl [C8]	5.66028e-07	1	Q99615	1463.67
952	[K].LDDANDAGGRNSTECTLILTEGDSAK.[T]	1xCarbamidomethyl [C15]	4.86601e-07	1	P11388-4	2723.24
953	[K].LDDDGLIAPGVRVSGDDVIIGK.[T]		1.39416e-05	1	P30876	2224.18
954	[K].LDEIYVAGLVAHSDLDERAIEALK.[E]		6.68128e-12	1	O60506	2640.39
955	[K].IDTIEIITDRQSGKK.[R]		1.57543e-07	4	P22626	1716.95
956	[K].IDTIEIITDRQSGK.[K]		1.69916e-07	2	P22626	1588.85
957	[K].LDSPAGTALSPSGHTK.[L]		3.47133e-10	1	P32322-3	1538.78
958	[K].IDSIPHLNNSTPLVDPSVYGYGVQK.[R]		7.92778e-08	1	Q96I24	2713.38
959	[K].IDSEGGVSANHTSRATSTATSGFAGAIGQK.[L]		2.84835e-05	2	P51659-2	2878.39
960	[K].LDRNLVLLVREK.[F]		8.06997e-06	2	Q9H2W6	1467.9
961	[K].LDPPGGQFYNSK.[R]		2.33151e-05	1	O95400	1322.64
962	[K].LDPGLIMEQVK.[V]		1.6413e-05	1	Q9Y5L4	1242.68
963	[K].LDPELHLDIK.[V]		2.17629e-05	1	Q12905	1192.66
964	[K].IDNSQVESGSLEDDWDFLPPKK.[I]		3.13072e-07	2	P27797	2519.19
965	[K].LASAAYPDPSK.[Q]		7.65888e-07	1	P54577	1119.57
966	[K].IDNSQVESGSLEDDWDFLPPK.[K]		2.82104e-06	1	P27797	2391.1
967	[K].IDISERQVSTEEAQAWCRDNGDYPYFETSAK.[D]	1xCarbamidomethyl [C17]	5.85884e-08	1	P51151	3665.64
968	[K].IDIIPNPQERTLTLVDTGIGMTK.[A]		3.22794e-11	2	P08238	2525.36
969	[K].LDLFANVVHVK.[S]		7.4214e-07	2	A0A087WZN1	1254.72
970	[K].IDLENRQVATK.[R]		9.47838e-05	2	P51149	1286.71
971	[K].LDHYRAALRSCSLVLEHQPDNIK.[A]	1xCarbamidomethyl [C11]	4.38338e-06	2	Q14318-2	2735.4
972	[K].IDGSANLK.[S]		0.000137233	1	P54709	817.441
973	[K].LDGNQDLIRFAQMLEK.[V]		0.000113102	1	P48735	1890.97
974	[K].LDFEEFMK.[Y]		0.000153787	1	Q6NUK1	1058.49
975	[K].IDESSLTGESDHVK.[K]		3.85423e-07	2	P23634; P20020	1516.71
976	[K].IDEPLEGSEDRIITITGTQDQIQNAQYLLQNSVK.[Q]		1.95089e-09	1	P61978-2; P61978-3	3829.95
977	[K].LDNARQSAERNSNLVGAAHEELQQSRIRIDSLSAQLSQLQK.[Q]		6.64564e-08	1	P02545-2	4574.38
978	[K].IARQESTSVLLQQSEK.[K]		3.27188e-07	1	Q14126	1816.98
979	[K].LARLEFESLEALK.[Q]		4.06447e-06	1	Q9NW15	1518.85
980	[K].LARLEAQEQAFLARLK.[G]		1.44768e-05	1	Q5T3I0-3	1857.07
981	[K].LAEAQIEELRQK.[T]		5.6855e-05	1	Q9NR28	1427.79
982	[K].LAEALYIADRK.[A]		4.75715e-06	2	Q13573	1262.71
983	[K].LADRESALASADLEEEIHQK.[Q]		6.72673e-10	1	P42696	2225.1
984	[K].LAAVTYNGVDNNK.[N]		6.04348e-10	1	E7EPK1	1378.7
985	[K].LAAVDATVNQVLASRYGIRGFPTIK.[I]		3.21986e-06	1	Q15084-2	2660.49
986	[K].LAATNALLNSLEFTK.[A]		1.77496e-09	1	Q14974	1605.88
987	[K].LAASGEGGLQELSGHFENQK.[V]		2.60675e-09	1	Q16643-3	2072
988	[K].LAALASDFSEDMLQEK.[I]		5.19784e-08	1	Q8WUM0	1767.85
989	[K].IAAEIAQAEEQARK.[R]		1.139e-06	2	Q969G3	1527.81
990	[K].LAAAILGGVDQIHIKPGAK.[V]		8.12088e-06	1	P22087	1872.11
991	[K].LAEEEDLFDSAHPEEGDLDLASESTAHAQSSK.[A]		2.06471e-09	1	Q15424-3; Q14151	3428.52
992	[K].LAAAILGGVDQIHIK.[P]		3.46124e-09	2	P22087	1518.9
993	[K].KYNPDSGLEVLAVQRVSK.[T]		8.92414e-06	1	Q9H6R0	2003.09
994	[K].KYMEENDQLK.[K]		0.000121635	1	P51572-2	1297.61
995	[K].KYGETANECGEAFFFYGK.[S]	1xCarbamidomethyl [C9]	2.90276e-07	1	P49321	2117.93
996	[K].KYELRAPVAGTCYQAEWDDYVPK.[L]	1xCarbamidomethyl [C12]	7.10228e-05	1	P30086	2759.31
997	[K].KYEGGRELSDFISYLQREATNPPVIQEEK.[P]		2.63225e-06	1	P30101	3396.71
998	[K].KYEDICPSTHNMDVPNIK.[R]	1xCarbamidomethyl [C6]; 1xOxidation [M12]	1.15473e-05	2	I3L504	2177
999	[K].KYEDICPSTHNMDVPNIK.[R]	1xCarbamidomethyl [C6]	2.41012e-06	2	I3L504	2161.01
1000	[K].KYDAFLASESLIK.[Q]		4.84782e-06	3	P62906	1484.8
1001	[K].KWQTMIEAHVDVK.[T]		2.46665e-05	2	P61247	1584.82
1002	[K].KWNLDELPK.[F]		0.000129993	2	J3KTA4	1142.62
1003	[K].KYNPTWHCIVGRNFGSYVTHETK.[H]	1xCarbamidomethyl [C8]	5.46359e-06	2	Q96FJ2; P63167	2794.35
1004	[K].KVTHAVVTVPAYFNDAQRQATK.[D]		2.09089e-09	1	P11021	2444.3
1005	[K].IAEENGAAFAGGTSLIQK.[I]		8.79742e-07	1	Q9BYD6	1776.91
1006	[K].LAENIDAQLK.[R]		6.66767e-07	1	P37198	1114.61
1007	[K].LARFADGSAVVQSGDTAVMVTAVSK.[T]		5.51205e-05	1	Q8TCS8	2480.28
1008	[K].LARASGNYATVISHNPETK.[K]		6.22126e-07	2	P62917	2029.05
1009	[K].LAQQQAALLMQQEERAK.[Q]		1.54522e-09	2	Q13435	1956.03
1010	[K].IAQLEEQLDNETK.[E]		3.59459e-09	1	P35579	1530.76
1011	[K].IAQGVSGSIQDK.[G]		3.15961e-06	1	P20839-6	1202.64
1012	[K].IAPQYYDMSNFPQCEAK.[R]	1xCarbamidomethyl [C14]	7.23483e-05	2	O43143	2061.9
1013	[K].LAPGTIVEVWK.[D]		1.80323e-05	1	P07686	1212.7
1014	[K].LAPGGHVGRFCIWTESAFRK.[L]	1xCarbamidomethyl [C11]	6.76684e-06	3	P36578	2289.17
1015	[K].LAPAQYIRYTPSQQGVAFNSGAK.[Q]		1.29093e-10	1	Q13573	2467.27
1016	[K].LAPALATGNTVVMK.[V]		1.0363e-06	1	P30837	1385.78
1017	[K].LAEENPDLQEAYIAK.[Q]		5.73205e-07	1	Q8TB36	1703.85
1018	[K].IANPVEGSSGRQVTITGSAASISLAQYLINARLSSEK.[G]		7.97412e-10	1	Q15365	3789.01
1019	[K].IAIIGAGIGGTSAAYYLRQK.[F]		2.65649e-09	1	Q9UHG3	2023.13
1020	[K].LALHSGMDYAIMTGGDVAPMGREGVTAMHK.[L]		0.000130779	1	Q9NVI7-2; Q5T9A4	3116.48
1021	[K].LALGQINIAK.[N]		1.58065e-05	1	Q9BZE4	1040.65
1022	[K].LALDMEISAYRK.[L]		4.01484e-05	1	P20700	1409.75
1023	[K].LAGESESNLRK.[A]		1.748e-06	2	P55072	1203.63
1024	[K].LAGEELAGEEAPQEK.[A]		1.01904e-11	1	Q7Z4V5	1570.76
1025	[K].IAEVDCTAERNICSK.[Y]	2xCarbamidomethyl [C6; C13]	4.5117e-07	2	Q8NBS9	1765.82
1026	[K].IAEQVASFQEEK.[S]		1.22035e-08	1	P35221-2	1378.68
1027	[K].LAEQAERYDEMVESMK.[K]		8.81262e-06	2	P62258	1928.87
1028	[K].LAEQAERYDDMAAAMK.[A]		7.19038e-05	1	P31946	1812.83
1029	[K].LALNQISQISMK.[S]		3.45077e-06	1	Q96E11	1345.75
1030	[K].IDVSIEAASGGK.[A]		6.30014e-07	1	P09622	1146.6
1031	[K].KEDEIPETVSLEMLDAAK.[N]		4.59778e-07	2	Q96A26	2018
1032	[K].KDPQGLGLHFYK.[H]		2.08512e-06	1	O75694	1402.75
1033	[K].HFILDECDK.[M]	1xCarbamidomethyl [C7]	1.35016e-06	1	Q13838-2	1176.54
1034	[K].HFLDCGSIMAVRIVRDK.[M]	1xCarbamidomethyl [C5]	1.31657e-06	1	P42696	2017.05
1035	[K].HFHPLFEYFDYESRK.[S]		3.93938e-08	1	Q96QK1	2014.94
1036	[K].HFEQAIERVIGGLEK.[K]		3.47256e-06	1	Q9Y4W6	1725.93
1037	[K].HFDGEDYTCITFQPDLSK.[F]	1xCarbamidomethyl [C9]	6.93927e-06	1	Q02880-2	2172.95
1038	[K].HEVSASTQSTPASSRAQTLPTSVVTITSESSPGK.[R]		7.14611e-07	2	Q01082	3428.71
1039	[K].HESQMDSVVK.[D]		1.0169e-06	2	Q00765	1159.54
1040	[K].HEQNIDCGGGYVK.[L]	1xCarbamidomethyl [C7]	1.19909e-05	1	P27797	1476.65
1041	[K].HEQILVLDPPTDLK.[F]		8.48634e-06	3	Q9P0L0-2	1617.88
1042	[K].HELQANCYEEVK.[D]	1xCarbamidomethyl [C7]	2.78574e-06	2	P23528	1519.68
1043	[K].HELLQPFNVLYEK.[E]		1.05749e-05	1	Q9UQ80	1629.86
1044	[K].HEELMLGDPCLK.[D]	1xCarbamidomethyl [C10]	9.38446e-06	1	P07814	1441.68
1045	[K].HECQANGPEDLNRACIAEK.[L]	2xCarbamidomethyl [C3; C15]	9.07893e-07	1	P60981	2211.99
1046	[K].HEANNPQLK.[E]		4.81741e-06	1	P31948-2	1050.53
1047	[K].HDVVFLITK.[Y]		5.54632e-05	1	A0A087WVQ6	1071.62
1048	[K].HDVTCTVSGGGRSAQAGAIRLAMAK.[A]	1xCarbamidomethyl [C5]	8.43714e-05	1	P82933	2514.27
1049	[K].HDLDLICRAHQVVEDGYEFFAK.[R]	1xCarbamidomethyl [C7]	2.14523e-07	1	P62136; P36873-2	2662.27
1050	[K].HDGTGGQSIYGDK.[F]		1.43862e-05	1	P49792	1334.6
1051	[K].HCIMQANAEYHQSILAK.[Q]	1xCarbamidomethyl [C2]	8.62133e-13	1	Q8WUM4	2013.96
1052	[K].HATRIIDEVVNK.[F]		4.46296e-05	1	O95816	1394.78
1053	[K].HATIYPTEEELQAVQK.[I]		1.20665e-05	2	Q96KR1	1856.94
1054	[KM].HFSGLEEAVYRNIQACK.[E]	1xCarbamidomethyl [C16]	1.63613e-07	1	P50990	2021.99
1055	[K].HFVALSTNTTK.[V]		1.64092e-08	1	P06744	1218.65
1056	[K].HFVLDECDK.[M]	1xCarbamidomethyl [C7]	1.87237e-05	1	O00148	1162.52
1057	[K].HGDEIITSTTSNYETQTFSSK.[T]		7.44019e-10	2	Q6P2Q9	2346.07
1058	[K].HLEMNPHFGSHRYQILPLHSQIPREEQRK.[V]		8.74217e-07	2	Q08211	3577.83
1059	[K].HLEINPDHSIIETLRQK.[A]		0.00013641	2	P07900-2	2043.1
1060	[K].HLEINPDHPIVETLRQK.[A]		3.46124e-09	3	P08238	2039.1
1061	[K].HLEEAFTSEHWLVRIYK.[V]		6.29762e-09	2	Q8TCJ2	2158.11
1062	[K].HLARLMATQMTAAGLGPGVEQTK.[Q]		4.84782e-06	1	Q92797	2381.24
1063	[K].HLAPFLPNHPVISLK.[R]		3.13978e-06	1	P23378	1682.97
1064	[K].HLALSQPFSFTQQDMPK.[L]		3.06168e-06	1	Q9H4L4	1974.97
1065	[K].HLAGLGLTEAIDK.[N]		2.62197e-11	1	P50454	1337.74
1066	[K].HIAEEADRKYEEVARK.[L]		1.46538e-06	1	J3KN67; P67936-2	1943.99
1067	[K].HHYMDGQTPCLFVSSK.[A]	1xCarbamidomethyl [C10]	8.59385e-05	1	Q8IXI1	1906.86
1068	[K].HATGNYIIIMDADLSHHPK.[F]		6.16172e-08	1	H0Y368	2133.05
1069	[K].HHSLGGQYGVQGFPTIK.[I]		2.18997e-05	1	Q15084-2	1825.93
1070	[K].HGYIGEFEIIDDHRAGK.[I]		1.20392e-12	2	P62244	1956.96
1071	[K].HGVVPLATYMRIYK.[K]		1.1711e-09	2	P46778	1647.9
1072	[K].HGSYEDAVHSGALND.[-]		0.000153787	1	P17987	1571.67
1073	[K].HGLRALRETLPAEQDLTTK.[N]		2.23469e-06	1	P25786-2	2149.17
1074	[K].HGLEVIYMIEPIDEYCVQQLK.[E]	1xCarbamidomethyl [C16]	3.50346e-11	1	P07900-2	2577.27
1075	[K].HGGICDCQTSRDTTMYAVSADSK.[G]	2xCarbamidomethyl [C5; C7]	1.71529e-06	2	Q10713	2560.09
1076	[K].HGFLEEFITPIVK.[A]		6.23542e-06	1	Q02880-2	1529.84
1077	[K].HGEVCPAGWKPGSDTIKPDVQK.[S]	1xCarbamidomethyl [C5]	2.67449e-07	1	Q06830	2406.19
1078	[K].HGEPEEDIVGLQAFQERLNSYK.[C]		1.49223e-10	2	O75694	2559.25
1079	[K].HGDPGDAAQQEAK.[H]		5.18027e-09	2	O14737	1323.59
1080	[K].HHAAYVNNLNVTEEK.[Y]		8.33761e-08	1	P04179	1738.85
1081	[K].HANTLITAVHDSFVAVGK.[D]		3.27188e-07	1	Q5UIP0	1880
1082	[K].HALIIYDDLSK.[Q]		4.5689e-07	1	P25705	1287.69
1083	[K].HAGGVTGGWDNLLAVIPGGSSTPLIPK.[S]		1.98266e-06	1	P49821	2614.4
1084	[K].GVGASGSFRLAK.[S]		1.6413e-06	3	P07305	1149.64
1085	[K].GVFVQSVLPYFVATK.[L]		1.06946e-06	1	Q53GQ0	1654.92
1086	[K].GVFDCRTNVLGHLQQGGAPTPFDRNYGTK.[L]	1xCarbamidomethyl [C5]	0.000133165	1	P17858-2	3205.56
1087	[K].GVETIANDVVSLATK.[A]		7.38979e-06	1	P10515	1516.82
1088	[K].GVEGLIDIENPNRVAQTTK.[K]		1.0932e-07	2	Q13442	2054.09
1089	[K].GVDRLLGLGSASGSVGRVAMSREDK.[E]		4.23622e-07	1	Q9BU76	2517.32
1090	[K].GVDIVMDPLGGSDTAK.[G]		2.47974e-07	1	Q99536	1574.77
1091	[K].GVCRAQTMSNSGIK.[-]	1xCarbamidomethyl [C3]	3.67501e-06	1	Q12904-2	1508.73
1092	[K].GVAPLWMRQIPYTMMK.[F]		1.0298e-06	2	Q00325	1921.98
1093	[K].GVAINMVTEEDK.[R]		8.52464e-07	1	P60842	1305.64
1094	[K].GVGIISEGNETVEDIAARLNIPVSQVNPRDAK.[A]		8.89724e-13	1	A0A0A0MT26; P05023	3361.77
1095	[K].GTYQGLTATVLK.[Q]		5.11668e-05	1	P53007	1251.69
1096	[K].GTVCQRIAQNFGLQHLSSGHFLRENIK.[A]	1xCarbamidomethyl [C4]	1.53182e-05	1	P27144	3110.61
1097	[K].GTQSLPTASASK.[AF]		3.65651e-05	1	Q9Y679	1147.6
1098	[K].GTQGATAGASSELDASK.[T]		1.11406e-07	1	O76094	1550.73
1099	[K].GTQAPRLAENFCVCHLATGDMLRAMVASGSELGK.[K]	2xCarbamidomethyl [C12; C14]	5.18243e-07	1	P54819	3647.75
1100	[K].GTPWEGGLFK.[L]		0.00013641	1	B0QYN7	1091.55
1101	[K].GTNTSSPYDAGADYLRACPK.[C]	1xCarbamidomethyl [C18]	7.36979e-05	1	Q8ND82	2143.97
1102	[K].GTMTTGHNVADLVVILK.[I]	1xOxidation [M3]	7.4683e-07	1	Q12905	1784.96
1103	[K].GTMTTGHNVADLVVILK.[I]		5.73205e-07	2	Q12905	1768.96
1104	[K].GTIQVITQGTSLK.[N]		6.35891e-08	1	O43175	1345.77
1105	[K].GTILISSEEGETEANNHK.[K]		0.000120171	1	Q9UBT2	1928.92
1106	[K].GTVRPANDFNPDADAK.[A]		1.40295e-05	2	P08133	1687.8
1107	[K].HIHITQATETTTTRHK.[R]		4.46695e-06	2	Q14677-3	1874.98
1108	[K].GVNCIDYYSGGDKPYLISGADDRLVK.[I]	1xCarbamidomethyl [C4]	1.72575e-08	1	P35606	2875.39
1109	[K].GVPAGNSDTEGGQPGRK.[R]		2.27706e-08	2	Q9UKV3	1626.78
1110	[K].HADYIASYGSK.[K]		3.18743e-05	1	P53611	1211.57
1111	[K].HADIVTTTTHK.[T]		7.83759e-05	1	P34897	1223.64
1112	[K].GYVVRISGGNDK.[Q]		1.20544e-06	1	P62753	1264.66
1113	[K].GYTLVEYETYK.[E]		0.000126892	1	Q9Y5S9	1365.66
1114	[K].GYTLLSEGIDEMVGIIYKPK.[T]		1.43795e-06	1	O75643	2226.17
1115	[K].GYPHLCSICDLPVHSNK.[E]	2xCarbamidomethyl [C6; C9]	4.02434e-11	1	P43243	1996.94
1116	[K].GYLGPEQLPDCLK.[G]	1xCarbamidomethyl [C11]	3.93852e-06	1	P40926	1489.74
1117	[K].GYGFVHFETQEAAERAIEK.[M]		2.98276e-12	2	P11940	2182.06
1118	[K].GYGFITFSDSECAK.[K]	1xCarbamidomethyl [C12]	4.74492e-07	1	Q14498	1581.69
1119	[K].GYDVIAQAQSGTGK.[T]		1.28778e-07	2	P60842; Q14240-2	1394.69
1120	[K].GVNLPGAAVDLPAVSEK.[D]		3.49449e-06	1	P14618	1636.89
1121	[K].GYAYVEFENPDEAEK.[A]		0.00010387	1	Q15287	1760.76
1122	[K].GYAEVVVASENSVHK.[L]		2.37168e-09	2	Q8N684-3	1588.8
1123	[K].GWDQGLLGMCEGEK.[R]	1xCarbamidomethyl [C10]	8.38028e-06	1	P26885	1579.69
1124	[K].GVVTNGLDLSPADEK.[K]		1.19401e-07	1	P07197	1514.77
1125	[K].GVVLCTFTRKPK.[K]	1xCarbamidomethyl [C5]	8.28321e-05	1	O15235	1405.8
1126	[K].GVVEVTHDLQK.[H]		3.5222e-05	1	P50454	1224.66
1127	[K].GVVDSDDLPLNVSRETLQQHK.[L]		1.07951e-07	1	P14625	2350.2
1128	[K].GVTIASGGVLPRIHPELLAK.[K]		1.98105e-05	2	Q9P0M6	2028.2
1129	[K].GVTIASGGVLPNIHPELLAK.[K]		5.19533e-06	2	O75367	1986.14
1130	[K].GVSAAGQVVSLK.[V]		6.26058e-07	1	Q9Y606	1115.64
1131	[K].GVRHTMMFSATFPK.[E]		7.07781e-08	1	A0A0D9SF53	1609.8
1132	[K].GYAFIEFASFEDAK.[E]		5.84142e-07	1	P19338	1594.74
1133	[K].KEDALLYQSK.[G]		1.08302e-06	2	P50402	1194.64
1134	[K].HLHVLINNAGVMMCPYSK.[T]	1xCarbamidomethyl [C14]	1.40587e-09	1	Q8TC12	2084.02
1135	[K].HLLIGVSSDRGLCGAIHSSIAK.[Q]	1xCarbamidomethyl [C13]	2.2258e-11	1	P36542	2291.23
1136	[K].HVGNQQYNVTYVVK.[E]		9.66926e-07	1	O75369-8	1648.84
1137	[K].HVGGRVMVTDADRSILSPGGSCGPIK.[V]	1xCarbamidomethyl [C22]	3.29256e-07	2	P78347	2666.35
1138	[K].HTTDLDASK.[I-D]		4.48336e-07	1	P12532-2	987.474
1139	[K].HTQENCETWGVNGETGTLVDMK.[E]	1xCarbamidomethyl [C6]	8.40677e-13	2	P49368	2506.1
1140	[K].HTLSYVDVGTGK.[V]		4.48145e-09	1	P31040	1276.65
1141	[K].HTGPNSPDTANDGFVRLRGLPFGCSK.[E]	1xCarbamidomethyl [C24]	3.53877e-06	2	G8JLB6; P55795	2800.36
1142	[K].HTGPGILSMANAGPNTNGSQFFICTAK.[T]	1xCarbamidomethyl [C24]; 1xOxidation [M9]	8.82404e-08	1	P62937	2807.32
1143	[K].HTGPGILSMANAGPNTNGSQFFICTAK.[T]	1xCarbamidomethyl [C24]	8.93594e-08	1	P62937	2791.33
1144	[K].HTGFLEISQHSQEFINRLK.[K]		6.59539e-05	1	Q7L0Y3	2284.18
1145	[K].HTEMITTLK.[K]		0.000154708	1	O75475	1073.57
1146	[K].HTATGDTIVSSK.[S]		6.92923e-05	1	Q969S9	1216.62
1147	[K].HTAMVSWGGVSIPNSPFRVNVGAGSHPNK.[V]		9.77239e-05	1	P21333	3003.5
1148	[K].HSTPHAAFQPNSQIGEEMSQNSFIK.[Q]		1.27477e-10	1	Q9UKV3	2785.3
1149	[K].HSSVYPTQEELEAVQNMVSHTERALK.[A]		3.67034e-14	1	Q12906-7	2983.46
1150	[K].HSSLITPLQAVAQRDPIIAK.[Q]		3.26092e-08	2	P78527	2158.23
1151	[K].HSQFIGYPITLFVEK.[KE]		3.53925e-08	1	P07900-2	1778.95
1152	[K].HSQAVEELAEQLEQTK.[R]		3.40796e-08	1	P35579	1839.91
1153	[K].HSLPDLPYDYGALEPHINAQIMQLHHSK.[H]		2.37995e-06	1	P04179	3224.59
1154	[K].HSLNSSSASTTEPDFQK.[D]		4.28994e-07	2	P42704	1835.84
1155	[K].HSLECTLILTEGDSAK.[S]	1xCarbamidomethyl [C5]	0.00011588	2	Q02880-2	1773.87
1156	[K].HSLDASQGTATGPRGIFTK.[E]		1.26308e-09	1	O00330	1943.99
1157	[K].HVGPGVLSMANAGPNTNGSQFFICTIK.[T]	1xCarbamidomethyl [C24]	5.45611e-16	1	P30405	2817.38
1158	[K].HVGPGVLSMANAGPNTNGSQFFICTIK.[T]	1xCarbamidomethyl [C24]; 1xOxidation [M9]	4.44035e-08	1	P30405	2833.38
1159	[K].HVIADQEVMETNRVESVEPSENEASK.[E]		1.58466e-09	2	Q9H307	2927.37
1160	[K].HVLHVQLNRPNK.[R]		5.31075e-05	1	Q13011	1454.83
1161	[K].KDDEENYLDLFSHK.[N]		4.38474e-08	2	Q07666	1752.81
1162	[K].KDDALELQSHAK.[S]		3.93852e-06	1	Q02952	1354.7
1163	[K].KDCEVVMMIGLPGAGK.[T]	1xCarbamidomethyl [C3]	4.99119e-05	1	Q00839-2; Q00839	1704.85
1164	[K].KAEPSEVDMNSPK.[S]		4.52354e-06	1	Q9NR30	1431.68
1165	[K].KAELLDNEK.[P]		2.71645e-06	1	Q9HB71	1059.57
1166	[K].KAEIGIAMGSGTAVAK.[ST]		2.03134e-05	1	P16615	1503.82
1167	[K].KAEAVVNTVDISEREK.[V]		1.51699e-07	2	Q8IY81	1787.95
1168	[K].KADIGVAMGIAGSDVSK.[Q]		1.0712e-13	2	A0A0A0MT26; P05023	1618.85
1169	[K].HYRNIPGPHMVLVPK.[S]		7.48334e-06	2	O60264; B7ZLQ5	1757.96
1170	[K].HYRGPAGDATVASEK.[E]		3.33284e-09	1	Q15758	1558.76
1171	[K].HSGPNSADSANDGFVRLRGLPFGCTK.[E]	1xCarbamidomethyl [C24]	1.53182e-05	3	P52597	2760.33
1172	[K].HYGPGWVSMANAGK.[D]		4.1308e-07	2	P23284	1474.69
1173	[K].HWPFQVINDGDKPK.[V]		2.12358e-10	2	A0A0G2JIW1	1680.85
1174	[K].HWPFMVVNDAGRPK.[VH]		2.19154e-10	2	P11142	1653.83
1175	[K].HWDHLTQVK.[K]		8.86131e-05	1	P30084	1163.6
1176	[K].HVVTLLQVQDCHVLK.[Y]	1xCarbamidomethyl [C11]	1.39416e-05	1	E7ETU7	1788.98
1177	[K].HVVQSISTQQEK.[E]		2.70936e-05	1	P24539	1383.72
1178	[K].HVSVCRNCECLSCIDCGK.[D]	5xCarbamidomethyl [C5; C8; C10; C13; C16]	4.11611e-05	1	Q9NX58	2253.93
1179	[K].HVSPLIGRFVPFAAVAAANCINIPLMRQRELK.[V]	1xCarbamidomethyl [C20]	5.0854e-07	1	Q9H9B4	3588.98
1180	[K].HVRVMAGALEGDIFIGPK.[A]		3.8917e-05	1	P61163	1910.03
1181	[K].HVPRAVFVDLEPTVIDEVRTGTYRQLFHPEQLITGK.[E]		5.0981e-10	3	F5H5D3; P68363	4161.22
1182	[K].HVLTGSADNSCRLWDCETGK.[Q]	2xCarbamidomethyl [C11; C16]	2.44758e-09	1	Q13347	2306.03
1183	[K].HYGFQLYQSDPSGNYGGWK.[A]		6.66505e-09	1	P25789	2203.98
1184	[K].HSEVQQANLK.[A]		5.45032e-07	1	P35606	1153.6
1185	[K].HSDVLFLAVK.[P]		2.10507e-07	1	Q96C36	1128.64
1186	[K].HRVIGSGCNLDSARFRYLMAEK.[L]	1xCarbamidomethyl [C8]	9.97866e-07	2	P07195	2580.29
1187	[K].HNNQQALSHSIEEGLK.[I]		1.27909e-09	1	Q99496	1804.89
1188	[K].HNNCMASHLTPAVYARLCDK.[T]	2xCarbamidomethyl [C4; C18]	4.24625e-05	1	P12532-2	2358.09
1189	[K].HNIIYVNGSVPGHK.[N]		1.61058e-06	1	E7ETU7	1534.81
1190	[K].HNGPNDASDGTVRLRGLPFGCSK.[E]	1xCarbamidomethyl [C21]	1.52182e-06	1	P31942	2455.19
1191	[K].HNELTGDNVGPLILK.[K]		3.01459e-07	1	Q8N5K1	1619.88
1192	[K].HNEETGDNVGPLIIK.[K]		3.79253e-06	1	Q9NZ45	1635.83
1193	[K].HNDDEQYAWESSAGGSFTVRTDTGEPMGRGTK.[V]		0.000124613	1	P07900-2	3486.53
1194	[K].HMNLILCDCDEFRK.[I]	2xCarbamidomethyl [C7; C9]	2.15781e-09	2	P14678-3	1850.83
1195	[K].HIYYITGETK.[D]		6.80954e-06	1	P07900-2	1224.63
1196	[K].HLVVPGDTITTDTGFMRGHGTYMGEEK.[L]		1.933e-08	2	Q13868	2949.39
1197	[K].HNQLPLVIEFTEQTAPK.[I]		8.43935e-10	2	P07237	1965.04
1198	[K].HLVMGDIPAAVNAFQEAASLLGK.[K]		2.29035e-10	1	P49321	2352.24
1199	[K].HLTYENVERWLK.[E]		2.07171e-08	2	Q15907	1587.83
1200	[K].HLSPYATLTVGDSSHK.[T]		2.21389e-07	1	Q9BSJ8-2	1712.86
1201	[K].HIRSILQRSVANPAFLK.[A]		0.00013973	1	Q99567	1950.14
1202	[K].HLPSSDSMSLK.[V]		3.16758e-05	1	O76094	1201.59
1203	[K].HLPNDPMFK.[L]		0.000145725	1	O75390	1098.54
1204	[K].HINMDGTINVDDFK.[I]		9.04925e-08	1	O75643	1618.75
1205	[K].HLNEIDLFHCIDPNDSK.[H]	1xCarbamidomethyl [C10]	5.94477e-13	1	A0A087WYT3	2066.96
1206	[K].HIMGQNVADYMRYLMEEDEDAYK.[K]		4.94235e-08	1	P46777	2821.23
1207	[K].HLLQGDFPREIHFHVHRYPIDTLPTSK.[E]		0.000119446	1	Q6UWP7	3253.7
1208	[K].HLIPAANTGESK.[V]		3.76873e-06	1	P62258	1237.65
1209	[K].HIVEWNVQTCK.[V]	1xCarbamidomethyl [C10]	1.48395e-06	1	Q15061	1413.69
1210	[K].HLLGVEDLLQK.[H]		0.000118007	2	Q01082	1264.73
1211	[K].HNTYGVDCEK.[C]	1xCarbamidomethyl [C8]	0.000111736	1	P11047	1222.52
1212	[K].HPAKPDPSGECNPDLRLRGHQK.[E]	1xCarbamidomethyl [C11]	5.02173e-07	2	Q16576-2	2509.25
1213	[K].HRMYMGQRYVEVYEINNEDVDALMK.[S]		2.46665e-05	1	Q12849	3103.44
1214	[K].HRILDPEGLALGAVIASSK.[K]		1.02298e-08	1	Q8IY81	1947.1
1215	[K].HRLGHAGGNQSDASHLLNQSGGAGEDCQIFSTPGHPK.[M]	1xCarbamidomethyl [C27]	2.9211e-07	1	Q9P2N5	3837.79
1216	[K].HRDYETATLSDIK.[A]		2.60956e-05	1	O43707	1548.77
1217	[K].HRDFVAEPMGEKPVGSLAGIGEVLGK.[K]		3.75667e-09	1	O75531	2693.41
1218	[K].HRDFVAEPMGEK.[P]		1.28487e-05	2	O75531	1415.67
1219	[K].HRAQVIYTRNTK.[G]		2.88453e-07	3	P62851	1486.82
1220	[K].HRAFEDEMSGRSGHFEQAIK.[E]		4.22008e-10	1	Q01082	2332.09
1221	[K].HQVSVEGTNQTDVK.[A]		2.59917e-08	2	Q14676	1541.76
1222	[K].HQQLLEEK.[N]		7.91915e-06	2	P35580-4	1024.54
1223	[K].HNYRNESARESLCDSPHQNLSRPLLENK.[L]	1xCarbamidomethyl [C13]	4.52354e-06	1	O15042	3364.62
1224	[K].HQNVQLPREGQEDQGLTK.[D]		3.13978e-06	3	A0A0U1RRM4	2077.04
1225	[K].HQGAGDPHTSNSASLQGIDSQCVNQPEQLVSSAPTLSAPEK.[E]	1xCarbamidomethyl [C22]	3.10878e-05	1	Q9H9Q4-2	4243
1226	[K].HQEYLNSILQHAK.[D]		9.66926e-07	1	A0A0A0MT49	1580.82
1227	[K].HQEHILRFASWALESDNNTALLLSK.[K]		3.72157e-06	1	Q13263	2893.5
1228	[K].HPVTGQFLYQDSNWASK.[V]		1.77578e-07	2	P02786	1977.95
1229	[K].HPVSLEQYLMEGSYNK.[V]		2.90146e-09	1	P48556	1894.9
1230	[K].HPSKPDPSGECNPDLRLRGHQK.[E]	1xCarbamidomethyl [C11]	6.80215e-05	4	Q09028	2525.24
1231	[K].HPPELQVAFADCAADIK.[S]	1xCarbamidomethyl [C12]	2.32051e-08	2	Q96EY7	1881.92
1232	[K].HPENYDLATLK.[W]		7.75599e-07	1	P78347	1300.65
1233	[K].HPELFEALGIAQPK.[G]		5.00281e-06	1	P62195	1549.84
1234	[K].HPDSSVNFAEFSK.[K]		6.58419e-07	1	P26583	1464.68
1235	[K].HQLLEADISAHEDRLK.[D]		2.33541e-06	2	Q13813-3	1874.97
1236	[K].LDWARERLEQQVPVNQVFGQDEMIDVIGVTK.[G]		6.21579e-11	1	P39023	3612.85
1237	[K].LDYDEDASAMLK.[E]		2.14523e-07	1	P50502	1370.61
1238	[K].LEAADEGSGDVK.[Y]		1.02477e-05	1	Q02218	1190.55
1239	[K].LIRLMEEIMSEK.[E]		2.64888e-06	1	J3KTA4	1491.79
1240	[K].LLRLGGIGQFLAK.[A]		3.60625e-06	1	Q08211	1385.86
1241	[K].LLRICSIYTQSGENSLVQEGSEASPIGK.[S]	1xCarbamidomethyl [C5]	5.67174e-12	1	Q9Y4W2	3036.53
1242	[K].LLRHHYEQQQEDLARNLGK.[G]		3.32314e-08	1	Q14839-2	2348.22
1243	[K].LLRFQSSHHPTDITSLDQYVERMK.[E]	1xOxidation [M23]	9.56313e-06	1	P14625	2917.46
1244	[K].LLRFQSSHHPTDITSLDQYVERMK.[E]		4.69057e-05	1	P14625	2901.47
1245	[K].LLRAVILGPPGSGK.[G]		5.02228e-05	1	P27144	1377.86
1246	[K].LLQVASPFLEPHLVRMAK.[V]		2.06565e-07	1	O75694	2049.17
1247	[K].LIQLMEEIMAEK.[E]		1.38462e-06	1	A0A1W2PQ51	1447.75
1248	[K].IIQLLDDYPK.[C]		3.40758e-06	1	P05388	1217.68
1249	[K].LIQEQHPEEELIK.[T]		8.10567e-07	2	Q13813-3	1605.85
1250	[K].LLQDSGAPDGTLNIIHGQHEAVNFICDHPDIK.[A]	1xCarbamidomethyl [C26]	4.60977e-06	1	Q02252	3524.72
1251	[K].LIQDQQEQIQHLK.[S]		7.77113e-06	1	Q92878-2	1620.87
1252	[K].ILQDIASGSHPFSQVLK.[E]		5.85884e-08	1	P28331-2	1840
1253	[K].ILQDGGLQVVEK.[Q]		2.97684e-07	1	O43175	1298.73
1254	[K].LLQDFFNGRDLNK.[S]		4.5689e-07	2	A0A0G2JIW1	1579.82
1255	[K].LLQDANYNVEK.[A]		1.70452e-06	1	O76031	1306.66
1256	[K].LLQAQGVEVPSK.[D]		1.39416e-05	1	A0A087WUT6	1268.72
1257	[K].LLQALAQYQNHLQEQPRK.[A]		1.14196e-09	2	Q9BQG0-2	2178.18
1258	[K].LLPTRRQTMLFSATQTRK.[V]		7.72241e-06	1	Q9NVP1	2148.21
1259	[K].ILPTLEAVAALGNK.[V]		6.31898e-08	1	Q12905	1409.84
1260	[K].IIRQEEGLHAGTMLTTFTAQDPDRYMQQNIRYTK.[L]		1.14971e-07	1	P19022	4026
1261	[K].IIRSENFEELLK.[V]		7.43642e-06	1	P29373	1490.82
1262	[K].ILSCGEVIHVK.[I]	1xCarbamidomethyl [C4]	5.5808e-05	1	Q9H2U2-2	1254.69
1263	[K].IISDNLTYCK.[C]	1xCarbamidomethyl [C9]	5.26114e-06	1	Q9Y2X3	1226.61
1264	[K].LLYTFPGWK.[V]		6.67735e-05	1	Q8NI36	1124.61
1265	[K].IIYIAPMRSLVQEMVGSFGK.[R]		9.68412e-06	1	O75643	2239.2
1266	[K].LLYDLADQLHAAVGASRAAVDAGFVPNDMQVGQTGK.[I]		1.60061e-05	1	P13804	3698.86
1267	[K].LLVQRASVGAK.[N]		1.24001e-07	2	P26368	1141.71
1268	[K].LLVPAAEGEDSLK.[K]		8.2325e-05	1	Q96PU8	1341.73
1269	[K].LLVDVDESTLSPEEQK.[E]		1.29155e-08	1	O75533	1801.91
1270	[K].LLTSQCGAAEEEFVQRFRRSVTLESK.[K]	1xCarbamidomethyl [C6]	0.000101988	1	P82933	3041.55
1271	[K].LITSNTDASDGDSVALVK.[E]		3.11106e-07	1	Q14789-2	1805.91
1272	[K].LITQTFSHHNQLAQK.[T]		4.41106e-06	2	Q9Y266	1765.93
1273	[K].LITPAVVSERLK.[I]		1.56094e-05	2	P62851	1325.82
1274	[K].LLPQLTYLDGYDRDDK.[E]		2.02016e-08	2	P39687	1924.97
1275	[K].ILTFDQLALDSPK.[G]		3.39643e-09	1	J3QQ67	1460.8
1276	[K].LLTECPPMMDTEYTK.[L]	1xCarbamidomethyl [C5]	3.87858e-07	1	P55060	1828.82
1277	[K].LLTDGYACEVRCQNIYLTTGYAGSK.[N]	2xCarbamidomethyl [C8; C12]	2.05268e-07	1	O15226-2	2853.35
1278	[K].LISYSYMVRGGHFAAFEEPELLAQDIRK.[F]		1.17906e-07	1	P07099	3240.65
1279	[K].LISWYDNEFGYSNRVVDLMAHMASK.[E]		1.12474e-06	2	P04406	2946.39
1280	[K].IISREVSDGIIAPGYEEEALTILSK.[K]		0.000155634	1	P31939	2703.45
1281	[K].LLSPVVPQISAPQSNK.[E]		1.25941e-08	1	H3BVG0	1677.95
1282	[K].IISNASCTTNCLAPLAK.[V]	2xCarbamidomethyl [C7; C11]	3.0118e-11	2	P04406	1833.92
1283	[K].LISGGHDNRVNCIQWHQDSGCLYSCSDDK.[H]	3xCarbamidomethyl [C12; C21; C25]	7.34346e-06	1	Q15061	3421.47
1284	[K].LLSESAQPLK.[K]		9.953e-05	1	Q9H3N1	1085.62
1285	[K].LLSDPNYGVHLPAVK.[L]		8.15689e-07	1	Q9BTV4	1622.89
1286	[K].ILTERGYSFTTTAEREIVRDIK.[E]		1.80323e-05	3	P60709; P63261	2598.39
1287	[K].IINPMGLLVEELK.[K]		5.82811e-05	1	Q9H9J2	1468.84
1288	[K].LLNENSYVPREAGSQK.[D]		8.96526e-07	1	P02786	1804.92
1289	[K].LLNDEDQVVVNK.[A]		3.01459e-07	1	A0A2R8Y5A3	1385.73
1290	[K].ILGTAGTEEGQK.[I]		3.45689e-05	1	Q08257	1203.62
1291	[K].LLGSLYALGIPK.[A]		4.32855e-06	1	Q969Z0	1244.76
1292	[K].ILGSGISSSSVLHGMVFK.[K]		1.61489e-09	1	P50990	1818.98
1293	[K].LLGRVTIAQGGVLPNIQAVLLPK.[K]		1.60943e-10	1	Q7L7L0; P04908	2370.46
1294	[K].LLGRQQPDTELEIQQK.[C]		3.45077e-06	1	Q9NSE4	1896.02
1295	[K].LIGNMALLPIRSQFK.[G]		0.000106431	1	O15145	1700.99
1296	[K].IIGHFYASQMAQRK.[I]		7.95391e-07	1	Q9NZI8	1649.86
1297	[K].LLGGFQETCSK.[A]	1xCarbamidomethyl [C9]	2.3025e-05	1	Q9BVP2	1239.6
1298	[K].IIGATDSCGDLMFLMK.[W]	1xCarbamidomethyl [C8]	8.82404e-08	1	P45973	1771.84
1299	[K].LLFEGAGSNPGDK.[T]		1.94414e-05	1	F5GYQ1	1304.65
1300	[K].IIHEDGYSEDECK.[Q]	1xCarbamidomethyl [C12]	2.24881e-06	2	P08754	1594.67
1301	[K].LLEVLSGERLPKPTK.[G]		1.88415e-05	1	Q01082	1680.01
1302	[K].LIEVANLACSISNNEEGVK.[L]	1xCarbamidomethyl [C9]	5.51205e-05	1	P35221-2	2060.03
1303	[K].LLETTEEDK.[Q]		1.66202e-05	1	Q7L0Y3	1077.53
1304	[K].LLESRYHQIGSGK.[C]		8.36504e-07	3	O14979-2	1487.8
1305	[K].LLESDYFRYYK.[V]		4.46695e-06	1	Q96HE7	1496.74
1306	[K].LLELTSSYSPDVSDYK.[E]		3.46124e-09	1	P38432	1816.89
1307	[K].ILEHMPVSNQKPDTDEAEDPEK.[M]		1.32065e-07	1	Q9BUQ8	2522.17
1308	[K].LLEGEETRFSTFAGSITGPLYTHRPPITISSK.[I]		7.10124e-07	1	P07197	3505.83
1309	[K].LLEGEESRISLPLPNFSSLNLRETNLDSLPLVDTHSK.[R]		4.84782e-06	1	P08670	4134.17
1310	[K].LLEGEEERLK.[L]		1.69381e-06	2	P20700; Q03252	1215.66
1311	[K].LLEEERRLQGQLEQGDDTAAERLEK.[V]		3.1598e-08	1	Q8NE71	2926.49
1312	[K].LLEVEHPAAK.[V]		4.46296e-05	1	P17987	1106.62
1313	[K].IMADNPSWDGEK.[T]		7.82016e-06	1	Q6P2Q9	1362.6
1314	[K].LILACIMGYFAGK.[L]	1xCarbamidomethyl [C5]	3.08116e-08	1	Q9NX40	1456.77
1315	[K].ILLANFLAQTEALMRGK.[S]		2.24854e-08	1	P06744	1889.07
1316	[K].LLMSEDYFTQAMEVK.[A]		1.57543e-07	1	P42704	1804.85
1317	[K].LIMRFDDTNPEK.[E]		1.72577e-05	1	P07814	1478.73
1318	[K].LLMMAGIDDCYTSARGCTATLGNFAK.[A]	2xCarbamidomethyl [C10; C17]	5.54406e-15	1	P15880	2837.31
1319	[K].ILMADADGATK.[F]		1.48859e-07	1	Q9Y673	1105.56
1320	[K].LIIWDSYTTNK.[VM]		7.02713e-06	1	P62873	1353.7
1321	[K].LIIVEGCQRQGAIVAVTGDGVNDSPALK.[K]	1xCarbamidomethyl [C7]	2.21389e-07	2	A0A0A0MT26; P05023	2880.52
1322	[K].IIITVVEEQEQK.[G]		5.72083e-05	1	Q15149	1428.79
1323	[K].LLLTEFRSLVIK.[N]		0.000102612	1	O60934	1431.89
1324	[K].ILLSSGRDASLMVTNDGATILK.[N]		7.25845e-08	1	P78371	2275.23
1325	[K].LLLSSETPIEGK.[N]		1.32489e-06	1	Q9HDC9	1286.72
1326	[K].ILLAELEQLK.[G]		0.000133969	1	P08670	1169.71
1327	[K].ILIRPMYSNPPLNGARIAAAILNTPDLRK.[Q]		3.66318e-09	2	P00505	3188.81
1328	[K].IIIPPFLAYGEK.[G]		3.40758e-06	1	Q96AY3	1360.79
1329	[K].LILPHVDIQLK.[Y]		6.16192e-05	1	P48735	1288.8
1330	[K].IIIIHRNLEASAVIQGLVK.[D]		9.25214e-07	1	Q8IWA0	2087.27
1331	[K].LLLLGTGESGK.[S]		6.97211e-05	1	P29992	1087.64
1332	[K].LLIIGDSGVGK.[S]		1.48449e-05	1	Q15286	1071.64
1333	[K].ILLLGAGESGK.[S]		0.000149258	2	Q14344	1057.63
1334	[K].LLILALERLK.[E]		3.88925e-06	1	Q6P2Q9	1181.8
1335	[K].LLIEMEQRLEQGQAIDDLMPAQK.[-]		3.71125e-07	1	P12277	2669.36
1336	[K].IILDLISESPIK.[G]		2.08481e-08	1	P61978-2; P61978-3	1340.8
1337	[K].ILIANTGMDTDK.[I]		2.08291e-05	1	P78371	1291.66
1338	[K].LLLPWLEARIHEGCEEPATHNALAK.[I]	1xCarbamidomethyl [C14]	2.60793e-07	2	A0A087WVQ6	2868.48
1339	[K].LLEAQSHFRK.[VE]		7.6471e-05	1	Q13813-3	1228.68
1340	[K].IMASSPDMDLATVSALRK.[M]		3.45117e-08	1	P32322-3	1905.98
1341	[K].LMCSLCHCPGATIGCDVK.[T]	4xCarbamidomethyl [C3; C6; C8; C15]	2.82925e-09	1	A0A0D9SGE8	2078.89
1342	[K].LPQVAEEISGPLTSANK.[I]		1.87237e-05	1	O75955	1753.93
1343	[K].LPQPVQPDPVSHCK.[E]	1xCarbamidomethyl [C13]	3.01459e-07	1	P05556	1601.81
1344	[K].IPNIYAIGDVVAGPMLAHK.[A]		1.96228e-11	1	P09622	1979.08
1345	[K].LPNLTHLNLSGNK.[L]		1.17906e-07	1	Q92688	1420.79
1346	[K].IPIGFIPLGETSSLSHTLFAESGNK.[V]		2.93404e-15	1	Q53H12	2615.37
1347	[K].LPIGDVATQYFADRDMFCAGRVPEEDLK.[R]	1xCarbamidomethyl [C18]	6.4743e-05	1	Q99832	3213.53
1348	[K].LPIFFFGTHETAFLGPK.[D]		3.58243e-10	2	O75475	1922.02
1349	[K].LPGHAGSINEVAFHPDEPIIISASSDK.[R]		2.19258e-08	3	Q96DI7	2801.41
1350	[K].LPGGELNPGEDEVEGLK.[R]		7.32566e-09	1	O43809	1752.87
1351	[K].LPGELEPVQATQNK.[T]		1.16201e-05	1	O75821	1523.81
1352	[K].LPFCAMGVSSVIHPK.[N]	1xCarbamidomethyl [C4]	9.54487e-09	2	P36551	1642.84
1353	[K].LPETNLFETEETRK.[I]		3.25133e-07	2	Q15046	1706.86
1354	[K].IPEQSVLLLHACAHNPTGVDPRPEQWK.[E]	1xCarbamidomethyl [C12]	4.95203e-13	2	P00505	3092.57
1355	[K].IPEIWEGHNIADYIDPAIMK.[K]		3.40758e-06	1	Q9BZE4	2325.16
1356	[K].LPEHPEGGEPEDDEAPAK.[G]		1.68318e-06	1	Q9NX58	1916.85
1357	[K].IPDPEAVKPDDWDEDAPAK.[I]		3.27043e-09	2	P27824-2	2107.98
1358	[K].IPDEFDNDPILVQQLRRTYK.[Y]		7.27955e-05	2	Q3ZCQ8-2	2460.29
1359	[K].LPCIFICENNRYGMGTSVERAAASTDYYK.[R]	2xCarbamidomethyl [C3; C7]	2.66561e-06	1	P08559-4	3386.56
1360	[K].IPATEQTNQVIEK.[A]		0.000101368	1	Q9C0E8-4	1470.78
1361	[K].IPAFLNVVDIAGLVK.[G]		7.10124e-07	1	J3KQ32	1568.94
1362	[K].LNWLSVDFNNWK.[D]		5.03439e-06	1	A0A087WYT3	1535.76
1363	[K].IPRDLFEDELVPLFEK.[A]		8.86131e-05	1	O60506	1960.04
1364	[K].IPRDLYEDELVPLFEK.[A]		5.47799e-05	1	O43390	1976.04
1365	[K].IPRSELLNELMDSAK.[V]		1.52143e-08	1	Q96EY7	1715.9
1366	[K].IPRTLQTAPEK.[E]		1.00563e-05	1	Q8WTT2	1253.72
1367	[K].LQGAASHVPEGFDPTGPAGLGRPTPGLSQGPGK.[E]		6.39434e-06	1	Q9H9B1	3153.61
1368	[K].IQFHNVKPEYLDAYNSLTEAVLPK.[L]		1.91992e-05	2	Q9BPW8	2789.45
1369	[K].LQFHNVKPECLEAYNK.[I]	1xCarbamidomethyl [C10]	2.05697e-05	1	O75323	1989.99
1370	[K].LQEQVTDLRSQNTK.[I]		5.65039e-05	2	P12270	1659.87
1371	[K].LQELPDAVPHGEMPRHMQLYCDRYLCDK.[V]	2xCarbamidomethyl [C21; C26]	2.25964e-05	1	P33992	3471.61
1372	[K].LQEEERERRDNYVPEVSALDQEIIEVDPDTK.[E]		2.66551e-08	3	H3BNC9	3714.81
1373	[K].IQDVGLVPMGGVMSGAVPAAAAQEAVEEDIPIAK.[E]		2.31696e-05	1	B4DLN1	3333.71
1374	[K].LQDVFEFRYAK.[M]		8.03269e-05	1	A0A0G2JK44	1415.73
1375	[K].LQDPFSLYRCHTIMNCTRTCPK.[G]	3xCarbamidomethyl [C10; C16; C20]	6.12392e-05	1	P21912	2798.3
1376	[K].LQDLTLRDLEK.[Q]		1.16073e-06	1	Q9Y4L1	1343.75
1377	[K].LNTLLQRAPQCLGK.[F]	1xCarbamidomethyl [C11]	3.01317e-05	2	Q00839-2; Q00839	1611.9
1378	[K].LQAGEYVSLGK.[V]		0.000107081	1	O60488; O95573	1164.63
1379	[K].LQAFGFCEYK.[E]	1xCarbamidomethyl [C7]	0.000138061	1	P49756	1262.59
1380	[K].LQAAVDGPMDK.[K]		2.35016e-06	1	P51572-2	1144.57
1381	[K].LPYDVTPEQALAHEEVK.[T]		2.34198e-09	1	P46940	1938.98
1382	[K].IPVRHLYTK.[D]		0.000122373	2	Q00839-2; Q00839	1126.67
1383	[K].IPVGPETLGRIMNVIGEPIDERGPIK.[T]		6.29461e-11	2	P06576	2800.54
1384	[K].LPTSSKPPGAVPSNALTNPAPSK.[L]		1.47521e-05	1	Q7Z434	2231.2
1385	[K].LPTAPFGCAPGTSFLQVTPPTSQNTTARNPRK.[S]	1xCarbamidomethyl [C8]	7.20618e-06	1	Q8ND82	3412.74
1386	[K].LPSTGEGTQFYLFENVDNAQQFK.[Q]		5.45032e-07	1	A0A087WT44	2633.25
1387	[K].LPSFELLHK.[E]		0.000123115	2	Q16531	1083.62
1388	[K].LPSDVVTAVRGK.[G]		1.58043e-06	2	P04181	1241.72
1389	[K].LQAFSAAIESCNK.[A]	1xCarbamidomethyl [C11]	4.22208e-08	1	Q02790	1438.7
1390	[K].INSSPNVNTTASGVEDLNIIQVTIPDDDNERLSK.[V]		2.8306e-05	1	P78347	3668.82
1391	[K].INRTLETANCMSSQTK.[N]	1xCarbamidomethyl [C10]	7.10124e-07	1	P50416	1853.88
1392	[K].LNRQQTDMAVNWAGGLHHAK.[K]		2.8306e-05	1	Q92769	2247.12
1393	[K].INAVVETGRRLVSDGNINSDRIQEK.[V]		4.71512e-07	1	Q01082	2783.48
1394	[K].LMTQAQLEEATRQAVEAAK.[V]		3.22749e-05	1	P82650	2088.08
1395	[K].LMTIMDSMNDQELDSTDGAK.[V]		1.98105e-05	1	P61011	2214.96
1396	[K].IMRDVIDGGDQYRK.[T]		3.01459e-07	1	O15091	1665.84
1397	[K].LMRAVRVFEFGGPEVLK.[L]		4.1308e-07	2	Q08257	1948.08
1398	[K].IMQSSSEVGYDAMAGDFVNMVEK.[G]		6.51188e-14	2	P10809	2508.11
1399	[K].IMQQETSVPTLK.[Q]		7.60019e-05	2	Q7Z417	1374.73
1400	[K].LMQLVDHRGGGGGGGK.[G]		1.92734e-07	2	A0A1W2PQ51	1538.79
1401	[K].IMQEYQLEQK.[D]		2.13577e-05	1	Q9P032	1309.65
1402	[K].IMIMTDQDQDGSHIK.[G]	1xOxidation [M2]	3.96513e-05	1	Q02880-2; P11388-4	1747.8
1403	[K].LNCQVIGASVDSHFCHLAWVNTPK.[K]	2xCarbamidomethyl [C3; C15]	2.72299e-11	2	Q06830	2753.33
1404	[K].IMLGDEAALLEQK.[E]		1.41178e-05	1	Q9BW27	1430.76
1405	[K].LMIEMDGTENK.[S]		9.65375e-05	1	P06733	1280.59
1406	[K].LMHVAYEEFEK.[V]		2.46665e-05	1	Q14204	1395.66
1407	[K].IMHFPTWVDLK.[G]		8.86131e-05	1	Q92499	1386.72
1408	[K].IMGNLGAADIDHK.[L]		3.07211e-07	1	O75533	1354.68
1409	[K].LMFRNARHYNEEGSQVYNDAHILEK.[L]		6.08616e-05	1	Q86U86	3034.46
1410	[K].LMEQDTCNLEEEERK.[A]	1xCarbamidomethyl [C7]	4.89907e-05	1	Q8IY18	1923.84
1411	[K].LMELHGEGSSSGK.[A]		3.4295e-08	2	P61247	1331.63
1412	[K].LMEDRIAECSSQLAEEEEK.[A]	1xCarbamidomethyl [C9]	3.35538e-07	2	P35580-4	2267.02
1413	[K].LMDVGLIAIR.[-]		3.45689e-05	1	P31948-2	1100.65
1414	[K].LMDHGQSHPEDIDMYSTRS.[-]		3.51656e-06	1	A0A087WYF7	2218.95
1415	[K].LMIEMDGTENK.[S]	1xOxidation [M2]	1.4568e-05	1	P06733	1296.58
1416	[K].LMCPQEIVDYIADKK.[D]	1xCarbamidomethyl [C3]	2.40284e-07	1	O14561	1822.91
1417	[K].LNDGSQITYEK.[C]		1.22843e-06	1	O95831	1267.62
1418	[K].INDRFEFPEQLPLDEFLQK.[T]		2.67449e-07	1	Q93009	2378.2
1419	[K].INRDLFDFSTRFITRPAK.[-]		2.70936e-05	3	Q9BV38	2197.19
1420	[K].INQVFHGSCITEGNELTK.[T]	1xCarbamidomethyl [C9]	1.03294e-07	1	P78527	2046.99
1421	[K].LNQVCFDDDGTSSPQDRLTLSQFQK.[Q]	1xCarbamidomethyl [C5]	1.99519e-06	1	H3BVG0	2899.35
1422	[K].LNQVARQQSHFAMMHGGTGFAGIDSSSPEVK.[G]		1.74089e-11	1	Q15365	3287.57
1423	[K].LNQPPEDGISSVK.[F]		5.29435e-06	1	O43684	1383.71
1424	[K].INQLSEENGDLSFK.[L]		7.14611e-07	1	Q14980-2	1593.78
1425	[K].LNQGTERHLMHLELDISDSK.[I]		3.98843e-06	1	P16435	2336.17
1426	[K].LNPVPGSYPTQSCHPHLSPSHPVSQTQHASGQK.[L]	1xCarbamidomethyl [C13]	0.000147481	1	Q6NTF9-2	3560.71
1427	[K].LNNQARFILEK.[I]		0.000133969	1	Q02880-2; P11388-4	1345.76
1428	[K].INNNCIFNVNEPATTK.[L]	1xCarbamidomethyl [C5]	6.39434e-06	1	O15228	1848.89
1429	[K].LNDLEDALQQAK.[E]		4.5689e-07	1	P04264	1357.7
1430	[K].LNLEHIATSSAVSK.[E]		5.46655e-08	1	Q96QK1	1469.8
1431	[K].INHSNNAIVKPPEMTPQAAAK.[E]		6.18219e-07	1	Q8WXA9-2	2231.16
1432	[K].LNHNAAFMQIPMGLEGNFK.[G]		7.8695e-06	1	Q96RP9-2	2132.04
1433	[K].INHEGEVNRARYMPQNPHIIATK.[T]		7.48334e-06	2	Q16576-2	2688.38
1434	[K].INGTVTENMSLTDAK.[T]		1.99351e-05	1	G3V1L9	1593.78
1435	[K].INFDDNAEFRQK.[D]		1.33421e-05	1	Q96I99	1496.71
1436	[K].LNERPAERLDYLGVSYGLTPRLLK.[F]		3.11106e-07	1	Q9H0A0	2773.54
1437	[K].LNEQQSVLQRIAAPNMK.[A]		1.76962e-05	1	Q14683	1940.04
1438	[K].INEIRQMSGAQIK.[I]		1.00563e-05	1	F8VZX2; Q15366-4	1487.8
1439	[K].LNEIEGTLNK.[A]		3.81962e-05	1	P11047	1130.61
1440	[K].LNDRVMRVEYHFLSPYVSPK.[E]		1.52182e-06	1	P02786	2450.26
1441	[K].LNIARNEQDAYAINSYTRSK.[A]		1.1767e-05	1	P24752	2327.17
1442	[K].LLEAFHNQGPVIK.[R]		4.4552e-07	1	J3QLS3	1465.82
1443	[K].LLDVVHPAAK.[T]		0.000143988	2	Q99832	1062.63
1444	[K].ILDSVGIEADDDRLNK.[V]		7.07447e-10	2	P05387	1772.9
1445	[K].LFTIRGTPQQIDYARQLIEEK.[I]		1.15698e-07	2	E9PEB5	2519.36
1446	[K].LFTFLPLPEIDHIMQLHVK.[E]		5.92932e-06	1	Q9Y2Z4	2291.26
1447	[K].LFTAHNNMTNYATVWASK.[T]		6.02591e-09	2	Q08211	2068.99
1448	[K].LFRFASENDLPEWK.[E]		5.76828e-07	2	P43487	1751.88
1449	[K].IFRDGEEAGAYDGPRTADGIVSHLK.[K]		6.21877e-09	4	P30101	2674.32
1450	[K].LFQEDDEIPLYLK.[G]		4.77289e-09	1	H0UI06	1622.83
1451	[K].LFQECCPHSTDRVVLIGGKPDRVVECIK.[I]	3xCarbamidomethyl [C5; C6; C26]	1.35832e-08	1	P61978-2; P61978-3	3312.66
1452	[K].LFPNSLDQTDMHGDSEYNIMFGPDICGPGTK.[K]	1xCarbamidomethyl [C26]	3.02337e-06	1	P27797	3456.52
1453	[K].LFPDTPLALDANK.[K]		4.09013e-06	1	Q12906-7	1414.76
1454	[K].IFNITDNAAIK.[P]		4.6615e-05	2	E7ETU7	1219.67
1455	[K].LFNISGHVNHPCTVEEEMSVPLK.[E]	1xCarbamidomethyl [C12]	1.80966e-07	1	P49821	2637.28
1456	[K].LFNEHIEALTK.[K]		3.79589e-05	1	O14776	1314.71
1457	[K].LFIGGLSFETTEESLRNYYEQWGK.[L]		0.000119446	2	P22626	2867.39
1458	[K].LFIGGLSFETTDDSLREHFEK.[W]		5.32542e-12	2	P51991	2441.2
1459	[K].LFIGGLNTETNEK.[A]		3.69884e-08	1	P38159	1435.74
1460	[K].IFGVTTLDIVRANTFVAELK.[G]		1.18651e-07	1	P40926	2207.24
1461	[K].LFGNMEGDCPSDWK.[T]	1xCarbamidomethyl [C9]	1.25187e-06	1	P02786	1655.68
1462	[K].IFEYETQRRRLSPPSSSAASSYSFSDLNSTRGDADMYDLPK.[K]		1.52182e-06	2	P50402	4645.19
1463	[K].LFEDELTLDNLTRPQLVALCK.[L]	1xCarbamidomethyl [C20]	1.63613e-07	1	O95202	2488.31
1464	[K].IFDIDEAEEGVK.[D]		1.71529e-06	1	P20042	1364.66
1465	[K].LFARSTAVTTSSAK.[I]		0.000143127	1	Q9UKM9	1439.79
1466	[K].IFVGGLNPEATEEK.[I]		1.1462e-06	1	Q99729-2	1503.77
1467	[K].IFVGGIPHNCGETELREYFK.[K]	1xCarbamidomethyl [C10]	8.1815e-08	2	Q96EP5	2366.16
1468	[K].LFVTNDAATILRELEVQHPAAK.[M]		1.73663e-05	2	P50990	2436.32
1469	[K].LFYSTFATDDRK.[E]		2.67568e-05	1	P30084	1463.72
1470	[K].IGGDAATTVNNSTPDFGFGGQK.[R]		8.73483e-11	2	A0A087WTP3	2154.01
1471	[K].IGGAQNRSYSK.[L]		8.87981e-08	2	P14174	1180.61
1472	[K].LGFYGLDESDLDK.[V]		3.26804e-05	1	Q02218	1471.7
1473	[K].LGFAGLVQEISFGTTK.[D]		1.90914e-06	1	P48643	1667.9
1474	[K].LGEWVGLCK.[I]	1xCarbamidomethyl [C8]	1.56094e-05	1	P25398	1061.54
1475	[K].LGEVVNTHGPVEPDK.[D]		9.86847e-06	2	P30419	1590.81
1476	[K].LGEVALLQGNHQIVEMCYQRTK.[N]	1xCarbamidomethyl [C17]	1.57051e-06	1	P53621-2	2587.31
1477	[K].LGESVQDLSSFDEYSSELK.[S]		1.139e-06	1	Q9UI12	2132.99
1478	[K].LGEMWNNTAADDK.[Q]		1.46538e-06	1	P09429	1464.64
1479	[K].LGEMWNNLNDSEK.[Q]		6.39478e-05	1	O15347	1549.7
1480	[K].IEYRAWNPFRSK.[L]		0.000147481	2	P22087	1566.82
1481	[K].IGEEQSPEDAEDGPPELLFIHGGHTAK.[I]		5.78195e-06	1	Q09028	2873.36
1482	[K].LGDVYVNDAFGTAHRAHSSMVGVNLPQK.[A]		4.2881e-09	3	P00558	2983.48
1483	[K].IGDTSVSYK.[Y]		2.54506e-05	1	P20700	969.489
1484	[K].IGDILRLVAGRIK.[N]		7.61078e-07	2	O94906	1423.91
1485	[K].LGCRQFVTPADVVSGNPK.[L]	1xCarbamidomethyl [C3]	8.0822e-05	1	P13797	1945
1486	[K].LGCGLLDYREQAQQIELK.[T]	1xCarbamidomethyl [C3]	2.52918e-05	1	Q5JRX3-2	2134.1
1487	[K].LGAVYDVSHYNALLK.[V]		1.57013e-08	2	P42704	1662.88
1488	[K].LGASPLHVDLATLRELK.[L]		4.09056e-05	1	Q15904	1833.06
1489	[K].LGASNSPGQPNSVK.[R]		1.30411e-07	1	P49756	1355.69
1490	[K].IGARVYALPEDLVEVNPK.[M]		1.46597e-05	1	P13796	1983.09
1491	[K].LGAPAAGGEEEWGQQQRQLGK.[K]		6.47718e-10	1	O94992	2210.09
1492	[K].IGEEQSAEDAEDGPPELLFIHGGHTAK.[I]		7.96911e-06	2	Q16576-2	2847.34
1493	[K].LEYFEERPFAAASIGQVHLARMK.[G]		7.805e-07	1	Q8NI60	2663.38
1494	[K].IEWLESHQDADIEDFK.[A]		7.53809e-08	2	P11021	1974.91
1495	[K].LEVQATDREENK.[Q]		3.58361e-06	2	P11387	1431.71
1496	[K].IEIHEQEAILHNFSSTNPTQVNGSVIDEPVRLK.[H]		2.26935e-09	1	P46013	3714.91
1497	[K].IELFADVVPK.[T]		3.8917e-05	1	O43447	1130.65
1498	[K].LELEQTYQAK.[L]		5.09816e-06	1	Q03252	1222.63
1499	[K].IEHTYTGGVDSDLGEAMSDCDPDGPLMCHTTK.[M]	2xCarbamidomethyl [C20; C28]	1.47714e-13	1	Q15029	3509.46
1500	[K].IEGVYARDETEFYLGK.[R]		2.66561e-06	2	P18077	1889.93
1501	[K].LEGVLAEVAQHYQDTLIRAK.[R]		3.22009e-08	1	P46940	2254.22
1502	[K].LEGGGERRGAPAAATAPAPTAHK.[A]		0.000110387	1	Q92522	2186.14
1503	[K].LEFSDETFGSNIPK.[Q]		2.79382e-09	1	Q96RP9-2	1583.76
1504	[K].LEERTEFAHRIWDTLQK.[L]		0.000104505	2	P42704	2172.12
1505	[K].LEEMINELAVAMTAVK.[H]		1.37677e-05	1	Q15363	1761.91
1506	[K].LEILQQQLQVANEARDSAQTSVTQAQREK.[A]		1.19401e-07	1	Q14980-2	3282.7
1507	[K].LEELTMDGAK.[A]		2.90227e-05	1	O00567	1106.54
1508	[K].IEEFLEAVLCPPRYPK.[L]	1xCarbamidomethyl [C10]	1.53143e-06	1	O00299	1961.02
1509	[K].LEEDINSSMTNSTAASRPPVTLRLVVPATQCGSLIGK.[G]	1xCarbamidomethyl [C31]	4.7273e-06	1	Q15365	3913.02
1510	[K].LEECVRSIQADGLVWGSSK.[L]	1xCarbamidomethyl [C4]	2.31266e-09	3	P24534	2134.06
1511	[K].LEEANGNTQMVEK.[I]		1.32586e-05	1	O94906	1462.68
1512	[K].LEDSEVRSVASNQSEMEFSSLQDMPK.[E]		1.31235e-07	2	Q8N163	2943.33
1513	[K].IEDLSQQAQLAAAEK.[F]		5.85326e-12	1	E9PAV3	1614.83
1514	[K].LEDILESINSIK.[S]		1.24515e-05	1	Q9Y3A6	1373.75
1515	[K].LEDIANAALAASAVTQVAK.[VP]		5.97422e-05	1	Q8WVM8	1856.01
1516	[K].LECSEELGDLVK.[TS]	1xCarbamidomethyl [C3]	2.32075e-06	1	A0A087WVQ6	1391.67
1517	[K].IEALQNHENESVYK.[A]		2.09829e-06	2	P52292	1673.81
1518	[K].IEELDQENEAALENGIK.[N]		3.29111e-09	1	P43243	1914.93
1519	[K].IGGIGTVPVGRVETGVLK.[P]		3.32284e-06	1	P68104	1752.04
1520	[K].LELRNNSNTCNIENELEDSRK.[T]	1xCarbamidomethyl [C10]	1.21425e-05	1	Q6PL18	2548.21
1521	[K].IEQAMDLVK.[SN]		2.46665e-05	1	Q99576	1046.56
1522	[K].IEVNNATARVMTNK.[K]		2.83886e-06	1	O43251-8	1560.82
1523	[K].IEVIEIMTDRGSGKK.[R]		1.2296e-05	3	P09651	1675.9
1524	[K].IEVIEIMTDRGSGK.[K]	1xOxidation [M7]	3.50667e-07	2	P09651	1563.8
1525	[K].IEVIEIMTDRGSGK.[K]		9.78847e-09	1	P09651	1547.81
1526	[K].LETSEFFELTSEEK.[L]		1.12474e-06	1	Q9UIG0	1688.79
1527	[K].LETNPDIKPSNVEPMEK.[E-]		2.11155e-06	1	Q9BVP2	1940.96
1528	[K].IETNENNLESAK.[G]		4.27439e-06	1	Q07065	1361.65
1529	[K].IETIEVMEDRQSGKK.[R]		7.5072e-05	2	P51991	1762.9
1530	[K].IETIEVMEDRQSGK.[K]		1.55085e-06	2	P51991	1634.81
1531	[K].LETHIRVPASAAGRVIGK.[G]		5.96675e-06	2	Q9NZI8	1875.09
1532	[K].LENGEIETIARFGSGPCK.[T]	1xCarbamidomethyl [C17]	3.69531e-12	1	Q9HDC9	1977.97
1533	[K].IETAVTSTPSASGQFSK.[P]		5.34379e-05	1	P35658-5	1710.85
1534	[K].IESVHFSDQFSGPK.[I]		3.79324e-08	2	Q96A33	1577.76
1535	[K].LESRALAEIAK.[A]		6.59539e-05	2	P23246	1200.69
1536	[K].LESPTVSTLTPSSPGK.[L]		2.97684e-07	1	Q96C36	1600.84
1537	[K].IERTVQIEASTVEIEERGVK.[L]		1.05215e-09	2	Q15019-2	2286.23
1538	[K].IERQGTHITVVSHSRPVGHCLEAAAVLSK.[E]	1xCarbamidomethyl [C20]	1.08582e-09	2	P11177	3152.67
1539	[K].LERPPETPTVDPTVK.[Y]		7.6079e-09	1	Q14839-2	1678.9
1540	[K].IEREGECQRYK.[P]	1xCarbamidomethyl [C7]	1.33421e-05	2	P09874	1467.7
1541	[K].IERANACNSVIK.[Q]	1xCarbamidomethyl [C7]	1.45618e-06	1	P16615	1374.72
1542	[K].LERALLVTASQCQQPAENK.[L]	1xCarbamidomethyl [C12]	1.34914e-10	1	Q01518	2156.11
1543	[K].IEQVDKEDEITEK.[K]		1.28487e-05	1	Q9Y2X3	1575.77
1544	[K].LETADAPARLEYYENARK.[F]		1.42853e-08	1	O14654	2110.06
1545	[K].IGGIGTVPVGRVETGVLKPGMVVTFAPVNVTTEVK.[S]		7.11609e-06	2	P68104	3521.98
1546	[K].LGGNEIVSFLK.[G]		3.01459e-07	1	H0Y368	1176.66
1547	[K].IGGRRLIVVLEGASLETVK.[V]		1.25187e-06	2	Q92979	2010.21
1548	[K].LLACIASRPGQCGRADGYVLEGK.[E]	2xCarbamidomethyl [C4; C12]	4.24625e-05	1	P62241	2491.25
1549	[K].ILACDDLDEAARMVVK.[L]	1xCarbamidomethyl [C4]	5.8165e-12	1	A0A2R8Y6Y7	1818.91
1550	[K].LLAALLEDEGGSGRPLLQAAK.[G]		3.7024e-05	1	Q9Y490	2122.19
1551	[K].IKPHLMSQELPEDWDK.[Q]		2.16542e-06	3	P07237	1965.97
1552	[K].LKPGTMIEWGNNWARAIK.[Y]		1.10368e-06	2	Q9BPW8	2085.11
1553	[K].IKNENTEGSPQEDGVELEGLK.[Q]		4.09115e-08	1	P11388-4	2286.11
1554	[K].LKGEMMDLQHGSLFLQTPK.[I]		5.84142e-07	2	P07195	2173.11
1555	[K].IKGEHPGLSIGDVAK.[K]		7.10228e-05	1	P09429	1520.84
1556	[K].LKGEATVSFDDPPSAK.[A]		6.39434e-06	2	H3BPE7	1661.84
1557	[K].LKGDDLQAIKK.[E]		0.000120901	1	P07910	1228.73
1558	[K].LIAEEGVDSLNVK.[E]		4.9881e-09	1	O95202	1386.75
1559	[K].LKGDDLQAIK.[QK]		2.26302e-06	2	P07910	1100.63
1560	[K].LKDDEVAQLK.[K]		2.07203e-06	1	P07195	1158.64
1561	[K].LHYCVSCAIHSK.[V]	2xCarbamidomethyl [C4; C7]	1.48357e-08	2	P62854	1474.69
1562	[K].IHVSDQELQSANASVDDSRLEELK.[A]		9.06701e-13	2	P22314	2683.32
1563	[K].LHVGNISPTCTNK.[E]	1xCarbamidomethyl [C10]	2.56103e-05	1	Q9BWF3	1440.73
1564	[K].LHSYATSIRK.[A]		3.91603e-05	1	P51553	1175.65
1565	[K].LHQLAMQQSHFPMTHGNTGFSGIESSSPEVK.[G]		0.000118724	1	F8VZX2; Q15366-4	3382.59
1566	[K].IHQHILPQGQGMLSGIGRK.[V]		2.2837e-09	2	Q8WUM0	2070.14
1567	[K].IHPQTIIAGWREATK.[A]		1.04428e-05	1	P78371	1720.95
1568	[K].IHPMAYQLQLQAASNFK.[S]		1.44703e-06	1	Q5SRQ6	1960.01
1569	[K].LHNMIVDLDNVVK.[K]		1.51271e-05	2	Q16891-2	1509.81
1570	[K].IKDPDASKPEDWDERAK.[I]		5.72083e-05	2	P27797	1999.97
1571	[K].IHMGSCAENTAK.[K]	1xCarbamidomethyl [C6]	1.748e-06	1	P24752	1318.59
1572	[K].IIAEGANGPTTPEADK.[I]		1.47924e-07	1	P00367	1583.79
1573	[K].LIAEQTLQENLIEK.[G]		1.81497e-08	2	Q5UIP0	1641.91
1574	[K].IIDRIHGTEEGQQILK.[Q]		1.1103e-08	1	Q14980-2	1850.01
1575	[K].ILDMCAAPGSK.[T]	1xCarbamidomethyl [C5]	8.17211e-06	1	Q08J23	1162.56
1576	[K].LLDLVQQSCNYK.[Q]	1xCarbamidomethyl [C9]	6.31898e-08	1	B1AHD1	1480.75
1577	[K].LLDIVARSLYSEK.[E]		5.67382e-06	1	Q12931	1506.85
1578	[K].IIDFLSALEGFK.[V]		3.65651e-05	1	P52701	1352.75
1579	[K].LLDEDEIRGYK.[L]		0.000140572	1	O43719	1350.69
1580	[K].ILDDTEDTVVSQRK.[K]		4.30138e-06	2	P42696	1618.83
1581	[K].IIDDSDSNLSVVK.[K]		1.74253e-07	1	P49792	1404.72
1582	[K].LLDAVDTYIPVPARDLEK.[P]		2.92967e-06	2	P49411	2028.1
1583	[K].ILCHRGGVRAVAVDSTGTYMATSGLDHQLK.[I]	1xCarbamidomethyl [C3]	1.09959e-09	1	O15213	3213.63
1584	[K].ILAEGGGAK.[F]		9.24933e-05	1	P49411	815.462
1585	[K].LLCGGERFGERGFFIKPTVFGGVQDDMRIAK.[E]	1xCarbamidomethyl [C3]	3.29111e-09	3	P30837	3500.79
1586	[K].LLCEHQFTIIVAELQK.[EA]	1xCarbamidomethyl [C3]	1.27575e-06	1	O75694	1942.05
1587	[K].ILCEAPVESVVQVSGTVISRPAGQENPK.[M]	1xCarbamidomethyl [C3]	5.87595e-09	2	Q6PI48	2964.55
1588	[K].LICCDILDVLDK.[H]	2xCarbamidomethyl [C3; C4]	4.15691e-07	1	P62258	1476.74
1589	[K].LLAVSDRYLGTGK.[S]		1.80323e-05	2	Q5JRX3-2	1392.78
1590	[K].LLATEQEDAAVAK.[S]		6.98588e-10	1	Q9P2E9	1358.72
1591	[K].LIASVAGSVERVNK.[L]		4.81935e-08	2	Q13868	1442.83
1592	[K].LLASANLEEVTMK.[Q]	1xOxidation [M12]	1.07086e-05	1	P35659	1434.75
1593	[K].LIAPVAEEEATVPNNK.[I]		3.31032e-11	1	P07195	1694.9
1594	[K].ILALLDALSTVHSQK.[M]		4.22208e-08	1	Q14692	1608.93
1595	[K].LLAHEIFEK.[S]		6.43442e-05	2	Q8IYB8	1099.61
1596	[K].ILCEQCMTSNQK.[K]	2xCarbamidomethyl [C3; C6]	5.34827e-07	1	Q8WXI9; A0A0U1RR30	1511.67
1597	[K].IQHNGNCQLNEENLSTK.[T]	1xCarbamidomethyl [C7]	1.35107e-05	1	Q8WXA9-2	1998.93
1598	[K].LHMGHVRVYTISDTIARFQK.[M]		5.45032e-07	2	Q15031	2372.27
1599	[K].LHISPSNMTNQNTNEYLEK.[I]		4.32627e-05	1	Q13547	2233.06
1600	[K].IGRFVVQNVSAQK.[D]		6.20014e-05	2	Q92598-4	1445.82
1601	[K].IGQLEEQLEQEAK.[E]		1.27909e-09	1	P35580-4	1514.77
1602	[K].LGQASLGVIK.[V]		4.71981e-05	1	Q8WTT2	985.604
1603	[K].LGNTTVICGVK.[A]	1xCarbamidomethyl [C8]	3.42911e-06	1	Q96B26	1161.63
1604	[K].LGNTISSLFGGGTTPDAK.[E]		3.16901e-09	1	Q9Y4L1	1735.89
1605	[K].IGNTGGMLDNILASK.[L]		6.33996e-07	1	P53396	1503.78
1606	[K].LGNSCEFRLLSK.[E]	1xCarbamidomethyl [C5]	1.75905e-06	1	P55265-4	1423.74
1607	[K].LGNQNVETK.[Q]		2.28812e-05	1	Q8WWC4	1002.52
1608	[K].LGNPTRSEDLLDYGPFRDVPAYSQDTFK.[V]		4.09115e-08	2	P04843	3201.55
1609	[K].LGLPPLTPEQQEALQK.[A]		7.19128e-07	1	Q9UHX1	1761.97
1610	[K].IGRIEDVTPIPSDSTRRK.[G]		1.04944e-06	2	P62263	2040.12
1611	[K].LGLMRDDTIYEDEDVK.[E]		7.674e-06	2	P14927	1911.9
1612	[K].LGLLGLANSLAIEGRK.[S]		1.90142e-11	2	P51659-2	1624.97
1613	[K].LGIHEDSTNRRRLSELLRYHTSQSGDEMTSLSEYVSRMK.[E]		1.87938e-07	2	P08238	4582.25
1614	[K].LGIHEDSQNRK.[K]		8.92414e-06	1	P07900-2	1296.67
1615	[K].LGLGTAYIHGMK.[H]		9.56313e-06	1	H0Y368	1260.68
1616	[K].IGLFGGAGVGK.[T]		1.40295e-05	1	P06576	975.562
1617	[K].IGKDEMLQMIRHGATHVFASK.[E]		9.30609e-05	1	O60264	2369.22
1618	[K].LGHVVMGNNAVSPYQQVIEK.[T]		4.39942e-07	2	P60228	2183.13
1619	[K].LGHPEALSAGTGSPQPPSFTYAQQREK.[P]		7.11609e-06	1	Q15942	2854.41
1620	[K].IGHPAPNFK.[A]		7.74178e-05	1	Q06830	980.531
1621	[K].LGGSPTSLGTWGSWIGPDHDK.[F]		2.38325e-15	2	K7ELL7	2168.04
1622	[K].LGIILRNELMK.[L]		1.11201e-05	2	P04181	1299.78
1623	[K].LHISPSNMTNQNTPEYMEK.[I]		8.54637e-10	2	Q92769	2234.02
1624	[K].IGRTHTQDAVPLTLGQEFSGYVQQVK.[Y]		1.03798e-13	2	P07954-2	2872.5
1625	[K].IGSCTQQDVELHVQK.[IV]	1xCarbamidomethyl [C4]	4.74923e-05	1	P14868	1741.85
1626	[K].LHIPWGDNSNQQHGDK.[M]		8.132e-05	1	Q14344	1845.86
1627	[K].LHLGFIEIREK.[L]		3.36494e-06	2	Q9Y383	1354.78
1628	[K].IHIDLPNEQARLDILK.[I]		8.70944e-10	1	A0A087X2I1	1888.07
1629	[K].LHGLNINYNCEICGNYTYRGPK.[A]	2xCarbamidomethyl [C10; C13]	3.97585e-09	2	Q12874	2656.24
1630	[K].LHGGTPANFLDVGGGATVHQVTEAFK.[L]		6.38002e-07	1	A0A2R8Y6Y7	2623.33
1631	[K].IHGFTVNQVTSVPELFLTAVK.[L]		2.41012e-06	1	Q5JRX3-2	2300.26
1632	[K].IHFVPGWDCHGLPIEIK.[V]	1xCarbamidomethyl [C9]	3.50029e-05	1	Q9NSE4	2018.03
1633	[K].IHEATGMPAGK.[Q]		4.6855e-07	1	Q15459	1111.56
1634	[K].LHDFGYRGVSSQETAGIGASAHLVNFK.[G]		1.08987e-06	2	P43490	2861.43
1635	[K].IHAREIFDSRGNPTVEVDLFTSK.[G]		8.92414e-06	2	P06733	2631.35
1636	[K].LGRYSALFLGVAYGATRYNYLK.[P]		2.76688e-10	2	P56385	2496.34
1637	[K].LGYFLALTGFRLK.[G]		3.35068e-05	1	Q6NVY1	1498.88
1638	[K].LGVVPVNGSGLSTPAWPPLQQEGPPTGPAEGANSHTTLPQRRRLQK.[K]		2.56663e-08	1	Q14684	4796.53
1639	[K].IGVSSDSGSINPMSEGFK.[F]		4.06516e-05	1	P49790-3	1811.85
1640	[K].LGVNNISGIEEVNMFTNQGTVIHFNNPK.[V]		2.56103e-05	1	P20290	3086.54
1641	[K].IGTVSIFHMSDSYSETPLEDFVPQK.[V]		1.70452e-06	1	Q14690	2827.35
1642	[K].IGSVPGIHQLRDVGGEGVQQGLLK.[L]		5.41385e-09	2	O76031	2457.36
1643	[K].IGSTIDDTISK.[F]		0.000138061	1	Q14677-3	1149.6
1644	[K].LGSSSEIEVPAK.[T]		2.09799e-08	1	A0A087WYF7	1216.64
1645	[K].LGSRLYGPSSVSFADDFVRSSK.[Q]		5.12786e-12	2	P50454	2375.2
1646	[K].IGSLIDVNQSK.[D]		1.44703e-06	1	P61326	1173.65
1647	[K].LGSIAIQGAIEK.[A]		3.40796e-08	1	P24752	1199.7
1648	[K].LGWVRPDLGELSK.[V]		0.000120171	1	P51970	1469.81
1649	[K].QITQSALLAEARSDYSEAAK.[Q]		3.21062e-07	1	P78527	2152.09
1650	[K].QLVARPDVVEMHDVTAQDPK.[L]		1.31235e-07	1	Q13435	2248.14
1651	[K].QLVKPEQLPIYTAPPLQSK.[Y]		2.88418e-05	1	A0A087WYF7	2150.22
1652	[K].VCNYGLTFTQK.[W]	1xCarbamidomethyl [C2]	9.94617e-08	1	Q9Y277	1330.65
1653	[K].VCEHLNLLEK.[D]	1xCarbamidomethyl [C2]	0.000145725	1	O43491; Q9Y2J2-2	1254.65
1654	[K].VCANHWITTTMNLK.[P]	1xCarbamidomethyl [C2]	2.5134e-05	1	P49792	1688.82
1655	[M].VAYWRQAGLSYIRYSQICAK.[VA]	1xCarbamidomethyl [C18]	2.99565e-07	2	P56381	2433.25
1656	[K].VAVVAGYGDVGK.[G]		4.1308e-07	1	P23526	1134.62
1657	[K].VAVPSTIHCDHLIEAQVGGEK.[D]	1xCarbamidomethyl [C9]	1.14971e-07	1	A2A274	2260.14
1658	[K].VAVNDAHLLQYNHRVK.[K]		3.8435e-05	1	P17931	1877.01
1659	[K].VAVLGASGGIGQPLSLLLK.[N]		2.09089e-09	1	P40926	1793.09
1660	[K].VAVFTENASEVK.[I]		2.60956e-05	1	Q9BYD6	1293.67
1661	[K-].VAVFFGGLSIK.[K]		2.21389e-07	1	Q13838-2	1137.67
1662	[K].VATRGLCAIAQAESLRYK.[L]	1xCarbamidomethyl [C7]	6.94201e-10	2	P23396	2007.08
1663	[K].VASSSSGNNFLSGSPASPMGDILQTPQFQMRRLK.[K-]		6.64032e-06	1	Q14980-2	3608.79
1664	[-K].VASRIAEGFSDTALIMVDNTK.[F]		1.00383e-08	1	O43402	2238.14
1665	[K].VASLEESEGNK.[Q]		7.28246e-07	1	Q07065	1162.56
1666	[K].VARTIGISVDPRRRNK.[S]		6.97211e-05	1	P26373	1838.08
1667	[K].VARLWIANYSLPRAMK.[R]		7.96911e-06	2	O43172	1889.06
1668	[K].VAQVAEITYGQK.[V]		2.42514e-08	1	O94905	1306.7
1669	[K].VAQGVSGAVQDK.[G]		1.58539e-07	1	P12268	1158.61
1670	[K].VAPSKWEAVDESELEAQAVTTSK.[W]		1.08302e-06	1	O15042	2475.22
1671	[K].VAPAPARPSGPSK.[A]		4.14182e-05	1	B0YIW6	1234.69
1672	[K].VAPAPAAVVPPTGPGMAPVPTGVFTDIPISNIRRVIAQRLMQSK.[Q]		9.20913e-06	1	P10515	4520.5
1673	[K].VCYYYDGDIGNYYYGQGHPMK.[P]	1xCarbamidomethyl [C2]	5.72083e-05	1	Q92769	2563.07
1674	[K].VDATEESDLAQQYGVRGYPTIK.[F]		2.60426e-13	1	P07237	2440.2
1675	[K].VDCQAYAQTCQK.[A]	2xCarbamidomethyl [C3; C10]	7.07147e-06	1	Q8IXB1	1471.63
1676	[K].VDCTANTNTCNK.[Y]	2xCarbamidomethyl [C3; C10]	1.30411e-07	1	P30101	1397.58
1677	[K].VEAFEHRMYSHPLHNDPNLETVYTLCEK.[K]	1xCarbamidomethyl [C26]	2.641e-07	2	P42285	3429.6
1678	[K].VEADMIQQREEWDRKK.[K]		2.4716e-06	1	P82675	2061.02
1679	[K].VDVGGSEPASLSYLSFEGATK.[R]		1.48449e-05	2	Q9NQT5	2114.03
1680	[K].VDVEVPDVSLEGPEGK.[L]		3.78042e-09	1	Q09666	1668.83
1681	[K].VDVEEEFFALRK.[R]		4.35588e-06	1	P46013	1481.76
1682	[K].VDTNAPDLSLEGPEGK.[L]		8.5413e-05	1	Q09666	1641.8
1683	[K].VDSLLENLEK.[I]		3.35068e-05	1	P07910	1159.62
1684	[M].VDREQLVQK.[A]	1xAcetyl [N-Term]	1.02477e-05	1	P61981	1156.63
1685	[K].VDQSLHTNTSLDAASEYAK.[Y]		8.17211e-06	1	Q9BYT8	2049.97
1686	[K].VDQEIINIMQDRLK.[A]		4.60977e-06	2	O96000	1714.92
1687	[K].VANHMDGFQRHFDSQVIIYGK.[Q]		2.32075e-06	1	Q9NTJ5	2462.2
1688	[K].VDPTYGLESSCIAGTGPDEPEK.[L]	1xCarbamidomethyl [C11]	9.5772e-08	1	Q92922	2322.04
1689	[K].VDLENRCQSLTEDLEFRK.[S]	1xCarbamidomethyl [C7]	4.2881e-09	2	P20700	2252.1
1690	[K].VDIDVPDVNIEGPDAK.[L]		8.74217e-07	1	Q09666	1695.84
1691	[K].VDIDVPDVDVQGPDWHLK.[M]		5.00281e-06	1	Q09666	2047.01
1692	[K].VDIDAPDVDVHGPDWHLK.[M]		2.40991e-08	2	Q09666	2027.98
1693	[K].VDLAQRLQEALDAEMLEDEAGGGGAGPGGACK.[A]	1xCarbamidomethyl [C31]	1.91902e-12	1	Q1KMD3	3185.48
1694	[K].VDESGPPAPSK.[P]		2.0016e-07	1	Q29RF7	1083.53
1695	[K].VDENFDCVEADDVEGK.[I]	1xCarbamidomethyl [C7]	5.31469e-07	1	O14929	1840.75
1696	[K].VDEAVAVLQAHQAK.[E]		2.096e-05	2	P11940	1478.8
1697	[K].VDEAVAVLQAHHAK.[K]		1.16073e-06	2	Q13310-3	1487.8
1698	[K].VDDYSQEWAAQTEK.[S]		6.51442e-05	1	O95602	1669.73
1699	[K].VDNDENEHQLSLRTVSLGAGAK.[D]		2.47141e-08	4	P06748	2353.17
1700	[K].VAMSHFEPNEYIHYDLLEK.[N]		1.17906e-07	1	A2A274	2335.11
1701	[K].VALIGSPVDLTYTYDHLGDSPK.[I]		2.11538e-13	1	P28331-2	2361.2
1702	[K].VAHSFNCTPIEGMLSHQLK.[Q]	1xCarbamidomethyl [C7]	9.24887e-09	2	Q9UQ80	2169.06
1703	[K].TYTQRCRLFVGNLPTDITEEDFK.[R]	1xCarbamidomethyl [C6]	8.48907e-05	1	Q8WXF1	2803.37
1704	[K].TYSLSSSFSSSSSTRK.[R]		1.84903e-05	1	O60563	1711.81
1705	[K].TYGGCEGPDAMYVK.[L]	1xCarbamidomethyl [C5]	3.68794e-07	1	Q15369	1547.65
1706	[K].TYGESMLYLDGQRHFNSMSGPATLRK.[D]		5.22813e-06	1	Q9Y305-4	2959.42
1707	[K].TYDPSGDSTLPTCSK.[K]	1xCarbamidomethyl [C13]	0.000143127	1	Q9Y2X3	1628.71
1708	[K].TWGRLSTQSNSNNIEPARTAGGSGLARAASK.[D]		7.82016e-06	2	Q14669-3	3158.6
1709	[K].TVVLPPIVASRGQSEEPAGK.[T]		8.80718e-05	1	O75152	2035.12
1710	[K].TVVGQITVDMMYGGMRGMK.[G]		5.00502e-08	1	O75390	2074
1711	[K].TVTNAVVTVPAYFNDSQRQATK.[D]		2.81833e-12	3	P11142	2410.24
1712	[K].TVTIVVRGSNK.[L]		2.51119e-07	2	P50991	1173.69
1713	[K].VAAETQSPSLFGSTK.[L]		1.13478e-09	1	Q9UKX7	1522.77
1714	[K].TVTLPENEDELESTNRRYTK.[R]		1.56094e-05	1	P30876	2395.17
1715	[K].TVTAMDVVYALK.[R]		2.24881e-06	3	P62805	1310.7
1716	[K].TVTAEVQPQCGRAVGFSSGTENPHGVK.[A]	1xCarbamidomethyl [C10]	8.38552e-05	1	Q32P28-3	2813.36
1717	[K].TVSQIISLQTLK.[K]		4.97142e-06	1	O76021	1330.79
1718	[K].TVSPALISRFK.[E]		7.5072e-05	1	Q86VP6	1218.72
1719	[K].TVSLLDENNVSSYLSK.[N]		1.82026e-09	1	P78527	1768.9
1720	[K].TVRVFRFITDNTVEERIVERAEMK.[L]		3.67939e-05	1	O60264	2938.56
1721	[K].TVRNDNSSRFGK.[FY]		3.72556e-05	1	Q9UKX3; O43795	1380.7
1722	[K].TVRLWDHATMTEVK.[S]		0.00011588	1	Q9Y3F4-2	1686.86
1723	[K].TVQTAAANAASTAASSAAQNAFK.[G]		9.22192e-08	2	O15126	2152.06
1724	[K].TVQLTSSELESTLETLK.[A]		2.08282e-12	1	P42704	1878.99
1725	[K].TVTAMDVVYALK.[R]	1xOxidation [M5]	1.1103e-08	2	P62805	1326.7
1726	[K].VEAIDVEEAK.[R]		1.51271e-05	1	P33991	1102.56
1727	[K].VAAPEIVSGVSGESEQK.[L]		4.09013e-06	1	O15381	1686.85
1728	[K].VAASCGAIQYIPTELDQVRK.[W]	1xCarbamidomethyl [C5]	2.59155e-07	1	Q7L2H7	2219.15
1729	[K].VAHILNISPPLNLNPVWFK.[Q]		4.11596e-06	1	Q6YN16	2172.23
1730	[K].VAHALAEGLGVIACIGEK.[L]	1xCarbamidomethyl [C14]	5.34606e-09	1	P60174	1807.97
1731	[K].VAGRVCQASQLQGQK.[E]	1xCarbamidomethyl [C6]	6.51442e-05	1	Q92667	1629.85
1732	[K].VAGQDGSVVQFK.[I]		1.95751e-08	1	A8MU27; P61956	1234.64
1733	[K].VAGHSLGYGFVNYVTAK.[D]		8.22367e-06	2	Q15717-2	1782.92
1734	[K].VAGHPNIVINNAAGNFISPTERLSPNAWK.[T]		1.00723e-07	1	Q16698	3087.61
1735	[K].VAGGAAPSKPASAK.[K]		1.13532e-07	2	Q14978-2; Q14978-3	1211.67
1736	[K].VAGDCLDEK.[Q]	1xCarbamidomethyl [C5]	9.47838e-05	1	Q96AG4	1006.45
1737	[K].VAFTGSTEVGHLIQK.[A]		4.19557e-08	1	P30837	1586.85
1738	[K].VAFRETITAPVPFDFTHK.[K]		3.00439e-06	2	Q96RP9-2	2076.09
1739	[K].VAAQCSHAAVSAYK.[Q]	1xCarbamidomethyl [C5]	4.34433e-07	4	J3KQ48	1462.71
1740	[K].VAFGSLAANGPTTLVDK.[V]		9.97525e-09	1	Q9UKX7	1660.89
1741	[K].VAEQVLNAVNK.[G]		2.07203e-06	1	Q9HB40	1184.66
1742	[K].VAEQTPLTALYVANLIK.[E]		5.27791e-05	1	P05091	1844.05
1743	[K].VAEEEETSVK.[K]		3.81962e-05	1	Q9Y2X3	1120.54
1744	[K].VAEAHENIIHGSGATGK.[M]		0.000105143	1	Q08257	1690.85
1745	[K].VAEAAIQIFRNTGHK.[I]		2.08291e-05	2	Q29RF7	1654.9
1746	[K].VADPVVTFCETVVETSSLK.[C]	1xCarbamidomethyl [C9]	2.04577e-08	1	Q15029	2081.05
1747	[K].VADMALHYANK.[Y]		4.40778e-05	1	P50990	1232.61
1748	[K].VACITEQVLTLVNK.[R]	1xCarbamidomethyl [C3]	7.65888e-07	1	P04843	1587.88
1749	[K].VACIGAWHPARVAFSVARAGQK.[G]	1xCarbamidomethyl [C3]	9.33886e-08	4	P39023	2352.25
1750	[K].VAASVLNPYVK.[R]		9.42865e-07	1	P48047	1160.67
1751	[K].VAEVEGEQVDNK.[A]		2.23469e-06	1	O95202	1316.63
1752	[K].TVQGPPTSDDIFEREYK.[Y]		1.34584e-07	1	P04181	1981.95
1753	[K].VECYDYDNDGSHDLIGTFQTTMTK.[L]	1xCarbamidomethyl [C3]	1.76462e-07	1	O75131	2810.19
1754	[K].VEDPEINSIQDIK.[E]		6.31438e-06	1	Q14690	1499.76
1755	[K].VHLQTQQEVK.[L]		2.70936e-05	1	Q9UBX3-2	1209.66
1756	[K].VHEARAGVLAERK.[A]		6.7187e-05	2	Q9BYN8	1435.81
1757	[K].VHAIQCDVRDPDMVQNTVSELIK.[V]	1xCarbamidomethyl [C6]	1.24363e-08	1	Q16698	2667.32
1758	[K].VGVLAASMEAK.[A]		1.1475e-05	1	Q9UHB6-2	1075.58
1759	[K].VGVGTCGIADKPMTQYQDTSK.[Y]	1xCarbamidomethyl [C6]	8.91576e-05	1	O75940	2256.06
1760	[K].VGTLVGEDK.[Y]		0.000114483	1	Q9UI09	917.494
1761	[K].VGSPATVTFQQNK.[N]		2.51874e-06	1	Q12830	1376.72
1762	[K].VGQISFDLPRQGDMVLEK.[P]		2.69939e-06	1	Q9Y4W6	2032.05
1763	[K].VGQEIEVRPGIVSK.[D]		0.000105143	2	P41091	1510.86
1764	[K].VGNPFELDTQQGPQVDK.[E]		6.25208e-13	1	P30837	1871.91
1765	[K].VGITLFTVSHRK.[S]		4.32627e-05	1	P28288	1357.8
1766	[K].VGLQVVAVK.[A]		0.000118007	1	P10809	912.588
1767	[K].VGHSIRHPDVEVDGFSELRWDDQQK.[V]		4.50762e-11	3	P09874	2949.42
1768	[K].VGHLSEPLMNRLEDK.[CH]		3.72157e-06	1	Q969Z0	1737.9
1769	[K].VGGTSDVEVNEK.[K]		8.73901e-09	4	P10809	1233.6
1770	[K].VGGRWFPAVCAHSK.[K]	1xCarbamidomethyl [C10]	0.000103239	2	P55265-4	1571.79
1771	[K].VGEVTYVELLMDAEGK.[S]		2.46417e-07	1	P52272-2	1752.87
1772	[K].VGEVCHITCKPEYAYGSAGSPPK.[I]	2xCarbamidomethyl [C5; C9]	1.94414e-05	2	Q02790	2507.17
1773	[K].VGENADSQIK.[L]		3.60625e-06	1	P07305	1060.53
1774	[K].VGEEFEEQTVDGRPCK.[S]	1xCarbamidomethyl [C15]	3.55114e-07	1	P29373	1879.85
1775	[K].VGDVVEFRGPSGLLTYTGK.[G]		2.42534e-06	1	Q9UHQ9	1995.05
1776	[K].VHLVGIDIFTGK.[K]		0.000143127	1	I3L504	1298.75
1777	[K].VHMGDLDVPLEQEMAK.[E]		1.48449e-05	1	Q9NUB1	1811.87
1778	[K].VHNDAQSFDYDHDAFLGAEEAK.[T]		1.66658e-09	3	O43852-3	2479.08
1779	[K].VHSPSGAVEECHVSELEPDK.[Y]	1xCarbamidomethyl [C11]	6.93927e-06	1	O75369-8	2206.01
1780	[K].VLEAELLVLRQK.[H]		4.2199e-05	1	P07196	1410.87
1781	[K].VLDSGAPIK.[I]		9.59495e-05	1	P06576	899.52
1782	[K].VIDQQNGLYRCEK.[C]	1xCarbamidomethyl [C11]	8.92414e-06	1	P27694	1622.8
1783	[K].VLDNYLTSPLPEEVDETSAEDEGVSQRK.[F]		5.84142e-07	1	O00299	3120.49
1784	[K].VLDNAIETEK.[M]		9.09406e-06	1	Q01082	1131.59
1785	[K].VIDLTRNEATVETLTETK.[I]		2.03979e-07	1	Q9GZR7	2033.08
1786	[K].VLDHAMIGPEGTDNCHK.[F]	1xCarbamidomethyl [C15]	2.95814e-07	2	A0A087WUB9	1893.86
1787	[K].VLDFEHFLPMLQTVAK.[N]		8.52464e-07	1	G3V1V0	1888
1788	[K].VLCLAVAVGHVK.[M]	1xCarbamidomethyl [C3]	7.82016e-06	1	P62906	1265.74
1789	[K].VLCGGDIYVPEDPK.[L]	1xCarbamidomethyl [C3]	6.63625e-05	1	P49189	1561.76
1790	[K].VGDQILLAIK.[G]		1.18651e-07	1	Q6P1L8	1069.66
1791	[K].VLAVNQENEQLMEDYEK.[L-]		4.48145e-09	1	P12814-4	2051.96
1792	[K].VLATVTKPVGGDK.[N]		2.71645e-06	2	Q02878	1284.75
1793	[K].VLATAFDTTLGGRK.[F]		5.11754e-07	1	P34932	1449.81
1794	[K].VLAQQGEYSEAIPILRAALK.[L]		2.38553e-11	1	Q14318-2	2170.22
1795	[K].VLAQNSGFDLQETLVK.[I]		1.42067e-05	1	P40227	1761.94
1796	[K].VLANNSLSFEK.[A]		0.000101988	1	O76094	1221.65
1797	[K].VIAINVDDPDAANYNDINDVK.[R]		4.46841e-08	1	Q15181	2288.1
1798	[K].VLAGETLSVNDPPDVLDRQK.[C]		1.76381e-09	2	Q12906-7	2166.14
1799	[K].VKEPSVQEATSTSDILK.[V]		4.14195e-06	1	A9Z1X7	1831.96
1800	[K].VHVGDEDFVHLRVFQSLPHENKPLTLSNYQTNK.[A]		8.80718e-05	1	P04080	3861.97
1801	[K].VHSQGPHHVCELCNK.[G]	2xCarbamidomethyl [C10; C13]	1.98105e-05	2	P56270-2	1801.82
1802	[K].VLAVNQENEHLMEDYEK.[L]		3.04258e-08	1	O43707	2060.96
1803	[K].VGDGDLSAEEIPENEVSLRRAVSK.[K]		0.00011588	1	Q14684	2570.31
1804	[K].VGAEELTADQNLK.[F]		6.35891e-08	1	P56182	1387.71
1805	[K].VGAAEIISRIVDDLK.[D]		6.04231e-06	1	O75533	1598.91
1806	[K].VEQVLSLEPQHELK.[F]		1.36728e-06	1	O95292	1648.89
1807	[K].VEQHVVDGK.[E]		2.8306e-05	1	Q9Y3I0	1010.53
1808	[K].VEPHATIAEIK.[N]		6.38002e-07	1	M0R2N5	1207.67
1809	[K].VEMQPTELVSK.[E]		3.54424e-05	1	O43491	1260.65
1810	[K].VELVPPTPAEIPRAIQSLK.[K]		3.32284e-06	1	O75964	2058.2
1811	[K].VELSQLRVAK.[V]		5.48476e-07	2	P42766	1142.69
1812	[K].VELQELNDRFANYIDK.[V]		1.10977e-10	2	P08670	1966.99
1813	[K].VEIIANDQGNRTTPSYVAFTDTERLIGDAAK.[N]		3.8154e-10	1	A0A0G2JIW1; P11142; P34931	3365.7
1814	[K].VELDNMPLRGK.[Q]		7.37479e-07	2	Q15233	1271.68
1815	[K].VELCSFSGYK.[I]	1xCarbamidomethyl [C4]	7.83759e-05	1	P83731	1189.56
1816	[K].VEREIDGGLETLRLK.[L]		6.38002e-07	1	P38117	1727.97
1817	[K].VEHLEEGPMIEQLSK.[M]		7.21287e-08	1	S4R2Z7	1738.87
1818	[K].VEGFPTIYFAPSGDK.[K]		2.97684e-07	1	P13667	1627.8
1819	[K].VEGELEEMERK.[H]		2.00604e-05	1	P35580-4	1348.64
1820	[K].VEESYAMPTK.[T]		9.5032e-06	1	Q96GC5	1154.54
1821	[K].VEESGEHVILGTGELYLDCVMHDLRK.[M]	1xCarbamidomethyl [C19]	2.83052e-07	1	Q15029	2999.46
1822	[K].VEEQEPELTSTPNFVVEVIK.[N]		1.22332e-11	2	Q07021	2287.17
1823	[K].VEEHEETFEEK.[L]		5.65039e-05	2	P07197	1405.61
1824	[K].VEEEIVTLRQVLAAK.[E]		7.55355e-05	1	O43399-7	1697.98
1825	[K].VEEEEDESALK.[R]		1.896e-05	1	Q14566	1277.57
1826	[K].VEEAEPEEFVVEK.[V]		1.29592e-07	1	Q13185	1533.73
1827	[K].VEDVSAVEIVGGATRIPAVK.[E]		1.0964e-08	1	Q92598-4	2010.12
1828	[K].VEGTEPTTAFNLFVGNLNFNK.[S]		5.53324e-10	2	P19338	2312.16
1829	[K].VEDAMLMFDK.[T]		2.88418e-05	1	Q96DH6	1198.55
1830	[K].VERLTMQVSSLQREPFTIAQGK.[G]		3.76942e-08	1	P35659	2518.34
1831	[K].VESEQQYFEIEK.[R]		2.79542e-05	1	P12270	1528.72
1832	[K].VFVGGLSPDTSEEQIK.[E]		4.15691e-07	1	O14979-2	1705.86
1833	[K].VFSVRGTSFDAAATSGGSASSEK.[A]		2.7495e-10	1	P13804	2219.06
1834	[K].VFSATLGLVDIVK.[G]		4.46841e-08	1	P09874	1361.8
1835	[K].VFRTYNASITLQQQLK.[E]		6.00441e-06	2	P11387	1910.05
1836	[M].VFRRFVEVGRVAYVSFGPHAGK.[L]		1.97653e-07	2	P50914	2478.35
1837	[K].VFQASPEDHEK.[Y]		6.31438e-06	1	Q8TCC3-2	1286.6
1838	[K].VFLLGEEVAQYDGAYK.[V]		1.13149e-08	2	P11177	1801.9
1839	[K].VFLENVIRDAVTYTEHAK.[R]		5.22321e-14	5	P62805	2105.1
1840	[K].VFGERFGGGNPELLTQMVSK.[G]		5.45032e-07	1	H0YFD6	2166.1
1841	[K].VFFRAGVLAHLEEERDLK.[I]		1.21425e-05	2	P35579	2129.15
1842	[K].VERQVFGEATK.[Q]		7.60019e-05	2	A0A1B0GU03	1263.67
1843	[K].VFEVMLATDRSHYAK.[C]		7.88593e-05	1	H7BY58	1766.89
1844	[K].VFEPNEEALGVVLHK.[D]		1.0593e-07	1	O43615	1680.9
1845	[K].VFANPEDCVAFGK.[G]	1xCarbamidomethyl [C8]	2.39499e-06	1	P10620	1453.68
1846	[K].VFAAGEETAHMSLVDK.[S]		1.29155e-08	1	P35251	1704.83
1847	[K].VETTEDLVAK.[L]		4.10486e-07	1	P38117	1104.58
1848	[K].VETSDEEIHDLHQRIDK.[F]		8.20844e-07	2	P07099	2064
1849	[K].VETRTIAVDFASEDIYDK.[I]		2.11024e-10	2	Q53GQ0	2072.02
1850	[K].VETFSGVYK.[K]		0.00011518	1	P62081	1029.53
1851	[K].VETDHIVAAVGLEPNVELAK.[T]		4.41036e-10	2	O95831	2104.13
1852	[K].VESLQEEIAFLK.[K]		2.7857e-08	2	P08670	1405.76
1853	[K].VESLDVDSEAK.[K]		1.61058e-06	1	P49321	1191.57
1854	[K].VFERAVQYNEPLK.[V]		8.12088e-06	2	Q14690	1592.84
1855	[K].VIECSYTSADGQRHHSK.[L]	1xCarbamidomethyl [C4]	9.79185e-07	2	Q9UBM7	1974.91
1856	[K].TVPEELVKPEELSK.[Y]		2.75087e-06	2	Q9UMS4	1597.87
1857	[K].TVIVHGFTLGEK.[G]		9.31061e-07	1	Q9NSE4	1300.73
1858	[K].TLNDELEIIEGMK.[F]		1.22035e-08	1	P10809	1504.76
1859	[K].TLMNTIMQLRK.[I]		1.21425e-05	1	A0A0A0MT49	1348.74
1860	[K].TLLVSTSAVDNNEAQK.[K]		3.26804e-05	1	A0A087X0H9	1689.87
1861	[K].TIIPLISQCTPK.[V]	1xCarbamidomethyl [C9]	3.50029e-05	1	P40926	1370.77
1862	[K].TLLPHDPTADVFVTPAEEK.[P]		1.29971e-08	1	Q8TDN6	2080.06
1863	[K].TIIITCSFTPGSCTLTAYK.[L]	2xCarbamidomethyl [C6; C13]	0.000147481	1	Q6P2Q9	2134.06
1864	[K].TLIEAGLPQK.[V]		0.000129993	1	O43390	1069.63
1865	[K].TLLDSLRSTSSPAK.[R]		9.62343e-06	1	Q5JTH9	1475.81
1866	[K].TLLDIDNTRMTLDDFRIK.[F]		3.01317e-05	1	P35527	2180.14
1867	[K].TLLADQGEIRVGCK.[Y]	1xCarbamidomethyl [C13]	8.90896e-07	1	O94776	1559.82
1868	[K].TLHPDLGTDK.[D]		6.89576e-06	1	P00338-3	1096.56
1869	[K].TIGGGDDSFNTFFSETGAGK.[H]		3.48145e-11	1	F5H5D3; P68363	2007.89
1870	[K].TIGDMFQNQDRNQDGK.[I]		1.48859e-07	2	Q96AY3	1866.84
1871	[K].TLGDFAAEYAK.[S]		3.65194e-06	1	P09874	1185.58
1872	[K].TLFVARVNYDTTESK.[L]		2.98561e-08	1	P08621	1743.89
1873	[K].TIEVLQLQDQGSK.[M]		0.000105785	1	Q96GC5	1458.78
1874	[K].TIESANQQTDK.[L]		0.00011518	1	O76094	1234.59
1875	[K].TLEHLQLSHDQLLEVK.[R]		9.20913e-06	1	P52789	1903.03
1876	[K].TLEEILLERASQK.[R]		3.81648e-06	1	O75152	1529.85
1877	[K].TIDWVAFAEIIPQNQK.[A]		3.60679e-08	2	O75947	1872.99
1878	[K].TIDLGAAAHYTGDK.[A]		9.97866e-07	1	Q14677-3	1432.71
1879	[K].TLNDELEIIEGMK.[F]	1xOxidation [M12]	8.75738e-06	1	P10809	1520.75
1880	[K].TLNDMRQEYEQLIAK.[N]		6.31622e-05	2	P35527	1851.93
1881	[K].TIPLTDNTVIEEHLGK.[F]		1.79747e-09	2	Q6DKI1	1779.95
1882	[K].TIPSWATLSASQLARAQK.[Q]		3.8769e-09	2	Q5SSJ5	1929.06
1883	[K].TNHIGHTGYLNTVTVSPDGSLCASGGK.[DT]	1xCarbamidomethyl [C22]	4.66767e-10	2	P63244	2743.31
1884	[K].TNERRGFCFITYTDEEPVKK.[L]	1xCarbamidomethyl [C8]	3.2402e-06	1	O14979-2	2490.21
1885	[K].TNERRGFCFITYTDEEPVK.[K]	1xCarbamidomethyl [C8]	1.62585e-07	2	O14979-2	2362.11
1886	[K].TNAPSRLNQSPSLAPVK.[R]		1.01312e-09	1	Q9H2P0	1779.97
1887	[K].TNADTDGMVK.[I]		8.0822e-05	1	P09622	1051.47
1888	[K].TMQTLLSLVRQYNPK.[M]		3.45117e-08	1	P00492	1791.98
1889	[K].TMAQHEELMK.[K]		6.43442e-05	1	P12270	1217.57
1890	[K].TLVTRTQGTK.[I]		1.78135e-06	2	P61247	1104.64
1891	[K].TLVLSNLSYSATEETLQEVFEK.[A]		4.36783e-11	2	P19338	2501.27
1892	[K].TLTTVQGIADDYDK.[K]		2.71637e-08	1	K7EM18	1539.75
1893	[K].TIDGQQTIIACIESHQFQPK.[N]	1xCarbamidomethyl [C11]	1.68301e-05	1	P52907	2314.15
1894	[K].TITQIEEFSDVNEGEK.[E]		4.7273e-06	1	Q15022	1838.87
1895	[K].TLTIDCVQFQRGGK.[E]	1xCarbamidomethyl [C6]	3.63378e-05	1	A0A1B0GVF3	1622.83
1896	[K].TISHVIIGLK.[T]		1.60061e-05	2	Q9Y265	1080.68
1897	[K].TLRSSTVRAMPVPTTPEFQSPVTTDQPISPEPITQPSCIK.[R]	1xCarbamidomethyl [C38]	3.01459e-07	1	Q14676	4394.24
1898	[K].TLRRLVPDSDVRFLLSESGSGK.[G]		1.53623e-07	1	P19367-3	2432.33
1899	[K].TLRQVEVINFGDCLVRSK.[G]	1xCarbamidomethyl [C13]	1.26247e-11	1	P46060	2134.14
1900	[K].TLRDYLQLLRK.[G]		1.5906e-05	2	L0R6Q1	1418.85
1901	[K].TLRAGLLEPEVFHLNPAK.[S]		6.79489e-07	1	A0A1B0GVF3	2005.12
1902	[K].TLQTIALLGYLK.[H]		5.51205e-05	1	B7ZLQ5	1333.81
1903	[K].TLQEVTQLSQEAQRIVEK.[L]		8.17764e-10	2	H0YFD6	2100.13
1904	[K].TIQDLVSLK.[E]		1.24515e-05	1	Q9UGP8	1016.6
1905	[K].TITLEVEPSDTIENVK.[A]		2.55051e-08	1	P62979	1787.93
1906	[K].TLAVSGLGVVGRDK.[Y]		1.60047e-06	3	P11388-4	1371.8
1907	[K].TIAQGNLSNTDVQAAK.[RN]		1.94429e-10	1	P22695	1630.84
1908	[K].TLAFTSVDLTNK.[A]		2.87484e-06	1	Q9NPJ3	1309.7
1909	[K].TGPNLHGLFGRK.[T]		2.25964e-05	2	P99999	1296.72
1910	[K].TGNSMPHPATGK.[T]		8.132e-05	2	Q13428-4	1197.57
1911	[K].TGNLGNVVHIERFK.[N]		7.88593e-05	1	H0Y8C2	1583.87
1912	[K].TGNAGSRLACGVIGIAQ.[-]	1xCarbamidomethyl [C10]	4.16769e-05	1	P00441	1644.85
1913	[K].TGISDVFAK.[N]		6.35538e-05	1	P19338	937.499
1914	[K].TGIEQGSDAGYLCESQK.[F]	1xCarbamidomethyl [C13]	1.22448e-07	1	H0YFD6	1842.82
1915	[K].TGLAVTVGQAK.[S]		7.56299e-07	1	Q13428-4	1044.6
1916	[K].TGKPMINLYTDK.[D]		9.26721e-06	1	Q92804	1380.72
1917	[K].TGGTQTDLFTCGK.[C]	1xCarbamidomethyl [C11]	1.69381e-06	1	A0A1W2PPZ5	1385.64
1918	[K].TGGAYGEDLGADYNLSQVCDGK.[V]	1xCarbamidomethyl [C19]	1.16036e-08	1	P49327	2289.99
1919	[K].TGQPMINLYTDRETGK.[L]		1.26774e-06	2	H3BPE7	1823.9
1920	[K].TGGADQSLQQGEGSK.[K]		1.79196e-05	1	P09132	1462.68
1921	[K].TGEEIFGTIGMRPNAK.[N]		5.03665e-08	3	Q99873	1720.87
1922	[K].TGEEDEEEFFCNRAK.[L]	1xCarbamidomethyl [C11]	2.08291e-05	1	P49792	1860.77
1923	[K].TGEDEDEEDNDALLK.[E]		7.05863e-05	1	A0A087WWS1	1692.71
1924	[K].TGAESISLLELCRNTNRK.[Q]	1xCarbamidomethyl [C12]	1.93199e-05	1	O60216	2062.07
1925	[K].TGAELVTCGSVLK.[L]	1xCarbamidomethyl [C8]	2.17881e-08	1	Q9HCN8	1334.7
1926	[K].TGAAPIIDVVRSGYYK.[V]		2.67328e-09	2	P46776	1709.92
1927	[K].TFVVQGFGNVGLHSMRYLHRFGAK.[C]		9.79185e-07	3	P00367	2721.42
1928	[K].TFVNITPAEVGVLVGK.[D]		3.82835e-09	1	P07737	1643.94
1929	[K].TFVHVVPAKPEGTFK.[L]		3.22749e-05	2	Q9P0M9	1656.91
1930	[K].TFVDFFSQCLHEEYRSK.[G]	1xCarbamidomethyl [C9]	2.95814e-07	1	Q53GQ0	2193.01
1931	[K].TGENFRLIYDTK.[G]		9.47838e-05	1	P62701	1456.74
1932	[K].TNLEDVGRRLGQHVVGMAPLSVGSLDDEPGGEAETK.[M]		5.87314e-11	2	P43897	3733.84
1933	[K].TGREDIANLADEFK.[D]		6.76684e-06	1	A2A274	1578.78
1934	[K].TGRVMLGETNPADSK.[P]		2.55795e-09	1	P22392-2; P22392	1575.78
1935	[K].TLAFSIPILMQLK.[Q]		1.55085e-06	1	Q9Y2R4	1474.87
1936	[K].TLAEHQQLIPLVEK.[IFAG]		0.000100752	1	Q5LJA9	1618.92
1937	[K].TIAECLADELINAAK.[G]	1xCarbamidomethyl [C5]	3.95088e-09	2	M0R0R2	1631.83
1938	[K].TKPYIQVDIGGGQTK.[T]		8.26031e-07	1	P11021	1604.86
1939	[K].TKPSDEEMLFIYGHYK.[Q]		5.43221e-08	1	P07108-5	1957.94
1940	[K].TKPIWTRNPDDITQEEYGEFYK.[S]		7.25845e-08	2	P08238	2730.3
1941	[K].THTDTESEASILGDSGEYK.[M]		1.57543e-07	1	J3KQ48	2039.9
1942	[K].THRGLSPAQADSQFLENAK.[R]		1.02945e-08	2	O43491	2070.04
1943	[K].THPSVVPGSIAFSLPQRK.[W]		4.80076e-11	2	P46459	1921.07
1944	[K].THMVVANTMEDFQK.[I]		4.97142e-06	1	P07814	1650.76
1945	[K].TGRNIIVFYGSQTGTAEEFANRLSK.[D]		1.43619e-12	1	P16435	2759.41
1946	[K].THLPGFVEQAEALK.[A]		2.21389e-07	1	P30044	1539.82
1947	[K].THILLFLPK.[S]		8.59385e-05	3	P07237	1081.68
1948	[K].THEDIEAQIREIQGK.[K]		1.37677e-05	2	O75533	1766.9
1949	[K].TGVTGPYVLGTGLILYALSK.[E]		9.09406e-06	2	P24539	2023.15
1950	[K].TGVHHYSGNNIELGTACGK.[Y]	1xCarbamidomethyl [C17]	1.12438e-08	3	P62888	2014.94
1951	[K].TGTITTFEHAHNMRVMK.[F]		6.12392e-05	3	P13639	1973.97
1952	[K].TGTLTQNRMTVAHMWFDNQIHEADTTENQSGVSFDK.[T]		1.968e-12	1	P05023	4109.87
1953	[K].TGTAYTFFTPNNIK.[Q]		3.40796e-08	1	J3KTA4	1574.78
1954	[K].TGSQYDIQDAIDK.[G]		9.79185e-07	1	P15924	1453.68
1955	[K].TGRVYNVTQHAVGIVVNK.[Q]		3.52391e-13	3	P46778	1955.08
1956	[K].TGRVMLGETNPADSKPGTIRGDFCIQVGRNIIHGSDSVK.[S]	1xCarbamidomethyl [C24]	8.33421e-05	1	P22392-2; P22392	4183.11
1957	[K].THINIVVIGHVDSGK.[S]		1.59467e-09	1	P68104; A0A2U3TZH3	1588.88
1958	[K].TVIVNMVDVAK.[A]		1.29297e-05	1	P55010	1188.67
[truncated: 9,226 more rows]

## Sheet: Supplementary Table 2A
Table S2. List of identified 2-PCA labeled peptides from 293T cell
[truncated: 5,038 more rows]

[truncated: 8 more sheets: Supplementary Table 2B, Supplementary Table 2C, Supplementary Table 3A, Supplementary Table 3B, Supplementary Table 3C, Supplementary Table 4A, Supplementary Table 4B, Supplementary Table 4C]
